# Supplementary material for: Astrocytic PCBP1 Suppresses Ferroptosis to Restore Glutamatergic Homeostasis and Mitigate Stress‐Induced Depression in Male Mice
Source: Adv Sci (Weinh). 2025 Dec 12;13(10):e13438. doi: 10.1002/advs.202513438 (PMC12915190; doi:10.1002/advs.202513438)
Supplement: Supplementary file 2 — Supplementary Tables 1‐6 [file ADVS-13-e13438-s001.zip]

Archive with 6 entries (6 files):
- Table S2-GO-KEGG.xlsx
- Table S3-DEGs.xlsx
- Table S4-GO-KEGG.xlsx
- Table S5-PCR primer sequence.xlsx
- Table S6-Statstical results.xlsx
- Table S1-DEPs.xlsx
