# Supplementary material for: Astrocytic PCBP1 Suppresses Ferroptosis to Restore Glutamatergic Homeostasis and Mitigate Stress‐Induced Depression in Male Mice
Source: Adv Sci (Weinh). 2025 Dec 12;13(10):e13438. doi: 10.1002/advs.202513438 (PMC12915190; doi:10.1002/advs.202513438)
Supplement: Supplementary file 2 — Supplementary Tables 1‐6 [file ADVS-13-e13438-s001.zip › Table S2-GO-KEGG.xlsx]

## Sheet: A
Supplemental Table S2A. GO analysis of proteomics'DEPs.
ONTOLOGY	GO ID	Description	GeneRatio	BgRatio	pvalue	p.adjust	qvalue	Gene EntrezID	Gene count
BP	GO:0002181	cytoplasmic translation	13/247	148/28891	5.22087092623288e-10	1.5156188298854e-06	1.29037946682051e-06	27207/319195/20084/19941/66521/68193/68092/20088/19942/20102/19944/26908/14109	13
BP	GO:0140236	translation at presynapse	8/247	47/28891	6.0093707661337e-09	5.19516223670261e-06	4.42309804078457e-06	27207/319195/66489/19941/68193/20088/19942/19944	8
BP	GO:0140241	translation at synapse	8/247	48/28891	7.15833584113346e-09	5.19516223670261e-06	4.42309804078457e-06	27207/319195/66489/19941/68193/20088/19942/19944	8
BP	GO:0140242	translation at postsynapse	8/247	48/28891	7.15833584113346e-09	5.19516223670261e-06	4.42309804078457e-06	27207/319195/66489/19941/68193/20088/19942/19944	8
BP	GO:0022613	ribonucleoprotein complex biogenesis	18/247	440/28891	5.48614429531672e-08	3.18525537786089e-05	2.71188774850603e-05	27207/66489/19941/68193/118451/20088/19942/67941/20826/27756/15519/13046/23992/14645/26908/227715/27998/14109	18
BP	GO:0010591	regulation of lamellipodium assembly	6/247	41/28891	1.28604241821274e-06	0.000622230190011929	0.000529759227712896	14086/13430/18708/15519/23999/20563	6
BP	GO:0007416	synapse assembly	11/247	222/28891	3.68315095030327e-06	0.00152371867729892	0.00129727557854773	99633/12404/56376/14394/71436/242384/14799/18708/241638/20563/14168	11
BP	GO:0042254	ribosome biogenesis	13/247	322/28891	4.63689852352725e-06	0.00152371867729892	0.00129727557854773	27207/66489/19941/68193/118451/20088/19942/67941/20826/14645/227715/27998/14109	13
BP	GO:1902743	regulation of lamellipodium organization	6/247	51/28891	4.79595878070135e-06	0.00152371867729892	0.00129727557854773	14086/13430/18708/15519/23999/20563	6
BP	GO:0010592	positive regulation of lamellipodium assembly	5/247	30/28891	5.24877257078511e-06	0.00152371867729892	0.00129727557854773	14086/13430/18708/15519/23999	5
BP	GO:0070918	regulatory ncRNA processing	7/247	83/28891	7.32516715106967e-06	0.00193317820359593	0.00164588444695805	53379/68092/23992/74108/227715/27998/13207	7
BP	GO:0034470	ncRNA processing	14/247	413/28891	1.45657237466758e-05	0.00341443368429429	0.00290700737557264	67724/66489/19941/53379/68205/68092/20088/19942/20826/23992/74108/227715/27998/13207	14
BP	GO:1902745	positive regulation of lamellipodium organization	5/247	37/28891	1.52902645180247e-05	0.00341443368429429	0.00290700737557264	14086/13430/18708/15519/23999	5
BP	GO:0060292	long-term synaptic depression	5/247	39/28891	1.9916821214424e-05	0.00410171117613287	0.00349214708615769	108068/12404/14799/18619/245666	5
BP	GO:0022618	protein-RNA complex assembly	9/247	175/28891	2.11938228184613e-05	0.00410171117613287	0.00349214708615769	68193/67941/20826/27756/15519/13046/23992/26908/14109	9
BP	GO:0042391	regulation of membrane potential	15/247	491/28891	2.43210056266467e-05	0.0044127424583847	0.00375695534285305	19085/12404/56772/14394/22627/545622/72821/14403/14799/50997/11472/14168/14199/238384/235086	15
BP	GO:0071826	protein-RNA complex organization	9/247	183/28891	3.0152901572495e-05	0.00514905136852664	0.00438383980756769	68193/67941/20826/27756/15519/13046/23992/26908/14109	9
BP	GO:0051963	regulation of synapse assembly	8/247	144/28891	3.52801953451668e-05	0.00556790261823719	0.00474044467524373	99633/12404/56376/71436/242384/18708/241638/20563	8
BP	GO:0008380	RNA splicing	14/247	449/28891	3.64416637087518e-05	0.00556790261823719	0.00474044467524373	170771/53379/432467/230908/68092/20826/27756/18708/13046/229279/57317/386612/53609/13207	14
BP	GO:0030032	lamellipodium assembly	6/247	73/28891	3.87542382597991e-05	0.00562517768340984	0.00478920797021097	14086/13430/18708/15519/23999/20563	6
BP	GO:0006401	RNA catabolic process	11/247	297/28891	5.51400375699369e-05	0.00762245376502509	0.00648966457214094	67724/77134/230908/75901/68092/27756/13046/74108/227715/27998/13207	11
BP	GO:0006402	mRNA catabolic process	10/247	249/28891	6.14921811608037e-05	0.00811417281408241	0.00690830819930943	77134/230908/75901/68092/27756/13046/74108/227715/27998/13207	10
BP	GO:1903311	regulation of mRNA metabolic process	11/247	304/28891	6.79197961858966e-05	0.00850078052116033	0.00723746130633807	170771/77134/53379/230908/75901/13046/57317/74108/227715/27998/13207	11
BP	GO:0120034	positive regulation of plasma membrane bounded cell projection assembly	7/247	118/28891	7.22127399459546e-05	0.00850078052116033	0.00723746130633807	14086/55978/13430/18708/15519/23999/18483	7
BP	GO:0051965	positive regulation of synapse assembly	6/247	82/28891	7.4774431422437e-05	0.00850078052116033	0.00723746130633807	99633/12404/71436/242384/18708/20563	6
BP	GO:0034329	cell junction assembly	14/247	481/28891	7.6135133844357e-05	0.00850078052116033	0.00723746130633807	99633/12404/14086/56376/14394/71436/242384/14799/18708/241638/20563/16456/11472/14168	14
BP	GO:0120032	regulation of plasma membrane bounded cell projection assembly	9/247	212/28891	9.40857514849904e-05	0.0101159606133677	0.00861260602287554	14086/55978/14026/13430/18708/15519/23999/20563/18483	9
BP	GO:0002029	desensitization of G protein-coupled receptor signaling pathway	4/247	29/28891	0.000104670226256283	0.0104800476162182	0.00892258527580558	117148/13430/14773/54609	4
BP	GO:0060491	regulation of cell projection assembly	9/247	215/28891	0.000104692173913307	0.0104800476162182	0.00892258527580558	14086/55978/14026/13430/18708/15519/23999/20563/18483	9
BP	GO:0022401	negative adaptation of signaling pathway	4/247	30/28891	0.00011996583451559	0.0116086939199586	0.00988350103307389	117148/13430/14773/54609	4
BP	GO:0035249	synaptic transmission, glutamatergic	7/247	129/28891	0.000126452462860071	0.0118416612800899	0.0100818466144464	268934/108068/17957/53623/14799/14645/245666	7
BP	GO:0097581	lamellipodium organization	6/247	92/28891	0.000141830657238961	0.0126893394912877	0.010803549549665	14086/13430/18708/15519/23999/20563	6
BP	GO:0051494	negative regulation of cytoskeleton organization	8/247	176/28891	0.000144246711406302	0.0126893394912877	0.010803549549665	14228/14026/18708/23999/20563/16456/14168/11518	8
BP	GO:1902904	negative regulation of supramolecular fiber organization	8/247	178/28891	0.000155894208999822	0.0130022152267476	0.0110699281514235	14228/14026/18708/23999/20563/16456/14168/11518	8
BP	GO:0048167	regulation of synaptic plasticity	12/247	393/28891	0.000159278514420865	0.0130022152267476	0.0110699281514235	20972/19085/108068/12307/12404/22628/14799/50997/12667/18619/245666/13167	12
BP	GO:0031126	sno(s)RNA 3'-end processing	3/247	13/28891	0.000165718898859683	0.0130022152267476	0.0110699281514235	74108/227715/27998	3
BP	GO:0043628	regulatory ncRNA 3'-end processing	3/247	13/28891	0.000165718898859683	0.0130022152267476	0.0110699281514235	74108/227715/27998	3
BP	GO:0023058	adaptation of signaling pathway	4/247	33/28891	0.000175560823252657	0.01341192289217	0.011418748282472	117148/13430/14773/54609	4
BP	GO:0061157	mRNA destabilization	6/247	97/28891	0.00018969912230527	0.0141204244115948	0.0120219578724095	230908/75901/13046/74108/227715/27998	6
BP	GO:0042983	amyloid precursor protein biosynthetic process	3/247	14/28891	0.000209584204852495	0.0148395840655315	0.0126342416686433	117148/20652/69352	3
BP	GO:0042984	regulation of amyloid precursor protein biosynthetic process	3/247	14/28891	0.000209584204852495	0.0148395840655315	0.0126342416686433	117148/20652/69352	3
BP	GO:0050779	RNA destabilization	6/247	102/28891	0.000249493577227235	0.0167940469362487	0.0142982476227177	230908/75901/13046/74108/227715/27998	6
BP	GO:0061014	positive regulation of mRNA catabolic process	6/247	102/28891	0.000249493577227235	0.0167940469362487	0.0142982476227177	230908/75901/13046/74108/227715/27998	6
BP	GO:0034655	nucleobase-containing compound catabolic process	12/247	414/28891	0.000256511774678987	0.0167940469362487	0.0142982476227177	67724/77134/230908/75901/68092/27756/13046/56409/74108/227715/27998/13207	12
BP	GO:0043144	sno(s)RNA processing	3/247	15/28891	0.000260327975243263	0.0167940469362487	0.0142982476227177	74108/227715/27998	3
BP	GO:1901888	regulation of cell junction assembly	9/247	246/28891	0.000286284199743184	0.0180670224316188	0.0153820435010754	99633/12404/56376/71436/242384/18708/241638/20563/16456	9
BP	GO:0031053	primary miRNA processing	3/247	17/28891	0.000384172501706986	0.0237287823926677	0.0202023971782308	53379/68092/13207	3
BP	GO:0072659	protein localization to plasma membrane	10/247	315/28891	0.0004117264132409	0.0247004049440544	0.0210296248195658	55978/12325/12520/58998/18708/80334/16456/11472/14168/18483	10
BP	GO:0043254	regulation of protein-containing complex assembly	12/247	437/28891	0.00041692037280698	0.0247004049440544	0.0210296248195658	14228/14086/20224/14026/17957/217517/216742/15519/23999/20563/11518/14469	12
BP	GO:0050805	negative regulation of synaptic transmission	5/247	75/28891	0.000465037300712792	0.0266884602188996	0.0227222309385849	108068/12404/14799/18619/245666	5
BP	GO:0044270	cellular nitrogen compound catabolic process	12/247	446/28891	0.000499450922422025	0.0266884602188996	0.0227222309385849	67724/77134/230908/75901/68092/27756/13046/56409/74108/227715/27998/13207	12
BP	GO:0046700	heterocycle catabolic process	12/247	446/28891	0.000499450922422025	0.0266884602188996	0.0227222309385849	67724/77134/230908/75901/68092/27756/13046/56409/74108/227715/27998/13207	12
BP	GO:0071805	potassium ion transmembrane transport	8/247	212/28891	0.000505713548911061	0.0266884602188996	0.0227222309385849	16520/22627/20498/13430/80334/11472/14199/238384	8
BP	GO:0099565	chemical synaptic transmission, postsynaptic	6/247	117/28891	0.000521109674206278	0.0266884602188996	0.0227222309385849	19085/12404/14394/14799/50997/235086	6
BP	GO:0002031	G protein-coupled receptor internalization	3/247	19/28891	0.000540572009849291	0.0266884602188996	0.0227222309385849	117148/13430/54609	3
BP	GO:0016074	sno(s)RNA metabolic process	3/247	19/28891	0.000540572009849291	0.0266884602188996	0.0227222309385849	74108/227715/27998	3
BP	GO:0097320	plasma membrane tubulation	3/247	19/28891	0.000540572009849291	0.0266884602188996	0.0227222309385849	23970/13430/235406	3
BP	GO:1900452	regulation of long-term synaptic depression	3/247	19/28891	0.000540572009849291	0.0266884602188996	0.0227222309385849	12404/18619/245666	3
BP	GO:0010639	negative regulation of organelle organization	11/247	387/28891	0.000542411006860172	0.0266884602188996	0.0227222309385849	14228/14026/13430/19360/18708/216742/23999/20563/16456/14168/11518	11
BP	GO:0007193	adenylate cyclase-inhibiting G protein-coupled receptor signaling pathway	5/247	78/28891	0.000557139226003426	0.0269562528847991	0.0229502263623868	268934/12671/14763/12854/18483	5
BP	GO:0043488	regulation of mRNA stability	7/247	166/28891	0.000587700321988342	0.0271830310205022	0.0231433025132401	77134/230908/75901/13046/74108/227715/27998	7
BP	GO:0034661	ncRNA catabolic process	4/247	45/28891	0.000589917655629224	0.0271830310205022	0.0231433025132401	67724/74108/227715/27998	4
BP	GO:0035196	miRNA processing	4/247	45/28891	0.000589917655629224	0.0271830310205022	0.0231433025132401	53379/68092/23992/13207	4
BP	GO:0045017	glycerolipid biosynthetic process	8/247	219/28891	0.000625974187213068	0.0282244966735856	0.0240299937232188	13026/228812/68671/56703/18708/380921/216739/12266	8
BP	GO:1904862	inhibitory synapse assembly	3/247	20/28891	0.000631964272746492	0.0282244966735856	0.0240299937232188	12404/14394/14168	3
BP	GO:0043434	response to peptide hormone	11/247	396/28891	0.000655508133394778	0.0288324259279551	0.0245475773079894	56436/18604/22628/20704/20703/18708/11747/16952/11472/23921/238384	11
BP	GO:0008361	regulation of cell size	8/247	222/28891	0.000684119276826785	0.0296417650840023	0.0252366388372238	20498/13430/15519/23999/20563/17751/14168/11518	8
BP	GO:1990778	protein localization to cell periphery	11/247	400/28891	0.000711734560270373	0.030384785712719	0.025869237577629	55978/12325/12520/58998/18708/80334/16456/245666/11472/14168/18483	11
BP	GO:0000956	nuclear-transcribed mRNA catabolic process	6/247	125/28891	0.000738575087434557	0.0309738565326035	0.0263707653202868	75901/68092/74108/227715/27998/13207	6
BP	GO:0019439	aromatic compound catabolic process	12/247	467/28891	0.000746872186456164	0.0309738565326035	0.0263707653202868	67724/77134/230908/75901/68092/27756/13046/56409/74108/227715/27998/13207	12
BP	GO:0032272	negative regulation of protein polymerization	5/247	84/28891	0.000781655908106568	0.0319598183272305	0.0272102012191879	14228/14026/23999/20563/11518	5
BP	GO:1901890	positive regulation of cell junction assembly	6/247	129/28891	0.000870704491330859	0.0351063213657428	0.0298890956965622	99633/12404/71436/242384/18708/20563	6
BP	GO:0060078	regulation of postsynaptic membrane potential	6/247	130/28891	0.000906414936066437	0.0360455145123406	0.0306887133364671	19085/12404/14394/14799/50997/235086	6
BP	GO:0048588	developmental cell growth	9/247	291/28891	0.000955366491576321	0.0374787692573792	0.0319089690216387	56376/13430/71436/15519/68404/23999/20563/17751/14168	9
BP	GO:0043487	regulation of RNA stability	7/247	182/28891	0.00100924542847418	0.0390645263848074	0.0332590633832615	77134/230908/75901/13046/74108/227715/27998	7
BP	GO:0034605	cellular response to heat	4/247	52/28891	0.00102296065559716	0.0390744050420861	0.0332674739521069	110616/22627/15519/66917	4
BP	GO:0009408	response to heat	5/247	90/28891	0.00106763165706232	0.0402511000058691	0.0342692977550558	110616/22627/72821/15519/66917	5
BP	GO:0003254	regulation of membrane depolarization	4/247	53/28891	0.00109911592231748	0.0409068400318928	0.0348275868502218	56772/545622/72821/14199	4
BP	GO:0061013	regulation of mRNA catabolic process	7/247	186/28891	0.00114483322937039	0.0416507942939987	0.0354609804747572	77134/230908/75901/13046/74108/227715/27998	7
BP	GO:1901361	organic cyclic compound catabolic process	12/247	491/28891	0.00114780004943848	0.0416507942939987	0.0354609804747572	67724/77134/230908/75901/68092/27756/13046/56409/74108/227715/27998/13207	12
BP	GO:0043484	regulation of RNA splicing	7/247	187/28891	0.00118086424641572	0.0423215914487018	0.0360320890264343	170771/53379/432467/18708/13046/57317/13207	7
BP	GO:0034599	cellular response to oxidative stress	8/247	243/28891	0.00122413395984484	0.0426971550579217	0.0363518393226609	227743/18604/14763/66521/16952/23992/17751/56615	8
BP	GO:0008277	regulation of G protein-coupled receptor signaling pathway	6/247	138/28891	0.00123430429368963	0.0426971550579217	0.0363518393226609	117148/13430/14773/54609/12266/238384	6
BP	GO:0006397	mRNA processing	12/247	496/28891	0.0012505733841924	0.0426971550579217	0.0363518393226609	170771/53379/230908/68092/20826/27756/13046/229279/57317/386612/53609/13207	12
BP	GO:0030834	regulation of actin filament depolymerization	4/247	55/28891	0.00126319896288037	0.0426971550579217	0.0363518393226609	14026/23999/11472/11518	4
BP	GO:0000375	RNA splicing, via transesterification reactions	9/247	304/28891	0.00129429887877958	0.0426971550579217	0.0363518393226609	170771/53379/68092/20826/27756/13046/229279/57317/13207	9
BP	GO:0000377	RNA splicing, via transesterification reactions with bulged adenosine as nucleophile	9/247	304/28891	0.00129429887877958	0.0426971550579217	0.0363518393226609	170771/53379/68092/20826/27756/13046/229279/57317/13207	9
BP	GO:0000398	mRNA splicing, via spliceosome	9/247	304/28891	0.00129429887877958	0.0426971550579217	0.0363518393226609	170771/53379/68092/20826/27756/13046/229279/57317/13207	9
BP	GO:1901379	regulation of potassium ion transmembrane transport	5/247	95/28891	0.00135983069445832	0.0438502193542646	0.0373335442623106	22627/13430/80334/11472/14199	5
BP	GO:1901879	regulation of protein depolymerization	5/247	95/28891	0.00135983069445832	0.0438502193542646	0.0373335442623106	14026/23999/11472/14168/11518	5
BP	GO:0032388	positive regulation of intracellular transport	7/247	192/28891	0.00137456767524563	0.0438502193542646	0.0373335442623106	230908/20224/22627/12520/18708/15519/11472	7
BP	GO:0006813	potassium ion transport	8/247	249/28891	0.00142864441661721	0.0450799428417364	0.0383805159063753	16520/22627/20498/13430/80334/11472/14199/238384	8
BP	GO:0050807	regulation of synapse organization	9/247	309/28891	0.00144801197619411	0.0451997716870054	0.0384825367300936	99633/12404/56376/71436/242384/18708/241638/70530/20563	9
BP	GO:0051016	barbed-end actin filament capping	3/247	27/28891	0.00155149562130127	0.0479148062621019	0.0407940841972606	14026/23999/11518	3
BP	GO:1903313	positive regulation of mRNA metabolic process	6/247	145/28891	0.00158956176425694	0.0485736610698725	0.0413550251797816	230908/75901/13046/74108/227715/27998	6
BP	GO:0030042	actin filament depolymerization	4/247	59/28891	0.00164139363152638	0.0491233578589803	0.0418230303507754	14026/23999/11472/11518	4
BP	GO:2000649	regulation of sodium ion transmembrane transporter activity	4/247	59/28891	0.00164139363152638	0.0491233578589803	0.0418230303507754	545622/13430/72821/14168	4
BP	GO:0031647	regulation of protein stability	9/247	316/28891	0.00168755454409505	0.0499894983827341	0.0425604518747066	56702/230908/12520/18708/15519/23992/66889/17751/14433	9
CC	GO:0098984	neuron to neuron synapse	26/250	448/28573	3.3221111348561e-14	1.29230123145902e-11	8.95221526866486e-12	224997/19085/268934/105853/12307/20084/12671/56376/53379/12325/58998/53623/13430/71436/14799/50997/241638/70530/18619/229279/245666/11472/18483/14433/235086/11518	26
CC	GO:0022626	cytosolic ribosome	14/250	142/28573	3.17604875755907e-11	6.17741483345239e-09	4.27930779965853e-09	27207/319195/20084/66489/19941/68193/20088/19942/67941/20826/20102/13627/19944/14109	14
CC	GO:0099572	postsynaptic specialization	22/250	436/28573	5.17766843208863e-11	6.71371006694159e-09	4.65081796005154e-09	224997/20084/12671/56376/14394/53379/12325/58998/53623/13430/71436/14799/50997/241638/70530/229279/245666/11472/18483/14433/235086/11518	22
CC	GO:0032279	asymmetric synapse	21/250	407/28573	9.60532198962179e-11	9.34117563490719e-09	6.47095376142942e-09	224997/268934/20084/12671/56376/53379/12325/58998/53623/13430/71436/14799/50997/241638/70530/229279/245666/11472/18483/14433/11518	21
CC	GO:0014069	postsynaptic density	20/250	384/28573	2.31676199680623e-10	1.80244083351525e-08	1.24861278143662e-08	224997/20084/12671/56376/53379/12325/58998/53623/13430/71436/14799/50997/241638/70530/229279/245666/11472/18483/14433/11518	20
CC	GO:0005840	ribosome	16/250	267/28573	2.09307115617498e-09	1.35700779958678e-07	9.40045992948765e-08	27207/319195/20084/66489/19941/68193/118451/20088/19942/67941/20826/20102/13627/19944/17751/14109	16
CC	GO:0045211	postsynaptic membrane	18/250	352/28573	2.52730187642164e-09	1.40445775704003e-07	9.72916211073595e-08	224997/16520/99633/12404/12671/14394/58998/53623/13430/71436/14403/14799/50997/70530/245666/11472/235086/30794	18
CC	GO:0044391	ribosomal subunit	14/250	215/28573	7.5597747033261e-09	3.67594044949231e-07	2.54645042638353e-07	27207/319195/20084/66489/19941/68193/118451/20088/19942/67941/20826/20102/19944/14109	14
CC	GO:0150034	distal axon	17/250	397/28573	9.40693792836075e-08	4.06588761570259e-06	2.81658024521679e-06	268934/12307/19941/14228/12671/14086/22627/56526/53623/13430/71436/11747/15519/14645/23999/18619/14168	17
CC	GO:0022627	cytosolic small ribosomal subunit	6/250	45/28573	2.58593520457312e-06	0.000100592879457894	6.9684148670602e-05	27207/20084/20088/67941/20102/14109	6
CC	GO:0022625	cytosolic large ribosomal subunit	7/250	79/28573	6.12024213525676e-06	0.000216434017328625	0.000149931290586194	319195/66489/19941/68193/19942/20826/19944	7
CC	GO:0098839	postsynaptic density membrane	8/250	114/28573	7.60427590891452e-06	0.000246505277380646	0.000170762687077379	12671/58998/53623/14799/50997/70530/245666/11472	8
CC	GO:0015935	small ribosomal subunit	7/250	83/28573	8.50976959034955e-06	0.000254208714893157	0.000176099123292242	27207/20084/118451/20088/67941/20102/14109	7
CC	GO:0099634	postsynaptic specialization membrane	9/250	154/28573	9.14889976479228e-06	0.000254208714893157	0.000176099123292242	12671/14394/58998/53623/14799/50997/70530/245666/11472	9
CC	GO:0043679	axon terminus	10/250	202/28573	1.25803738380637e-05	0.000326251028200452	0.000226005312459249	268934/12307/19941/12671/56526/53623/71436/11747/14645/18619	10
CC	GO:0044306	neuron projection terminus	10/250	224/28573	3.06054334228837e-05	0.000744094600093859	0.000515459931332777	268934/12307/19941/12671/56526/53623/71436/11747/14645/18619	10
CC	GO:0099092	postsynaptic density, intracellular component	5/250	44/28573	4.04914900908182e-05	0.000926540567372252	0.000641846530232165	224997/13430/245666/11472/14433	5
CC	GO:0099091	postsynaptic specialization, intracellular component	5/250	52/28573	9.15387802319049e-05	0.00188507749482142	0.00130585803997912	224997/13430/245666/11472/14433	5
CC	GO:0043197	dendritic spine	9/250	208/28573	9.69191514047002e-05	0.00188507749482142	0.00130585803997912	12307/53623/14799/50997/241638/17751/18483/30794/11518	9
CC	GO:0043209	myelin sheath	9/250	208/28573	9.69191514047002e-05	0.00188507749482142	0.00130585803997912	14086/22628/17957/67801/13627/15519/14645/14433/17441	9
CC	GO:0008021	synaptic vesicle	10/250	259/28573	0.000103040777588868	0.00190870773724142	0.00132222752194237	20972/105853/56526/70612/14799/11747/18619/17751/13195/13167	10
CC	GO:0044309	neuron spine	9/250	214/28573	0.00012025243777081	0.00212628174058387	0.00147294852006351	12307/53623/14799/50997/241638/17751/18483/30794/11518	9
CC	GO:0070382	exocytic vesicle	10/250	281/28573	0.000199844202217446	0.00337997368098203	0.00234142406259342	20972/105853/56526/70612/14799/11747/18619/17751/13195/13167	10
CC	GO:0015934	large ribosomal subunit	7/250	137/28573	0.000211434206353632	0.00342699609464846	0.00237399810642675	319195/66489/19941/68193/19942/20826/19944	7
CC	GO:0030133	transport vesicle	11/250	366/28573	0.000413218203409642	0.00642967524505404	0.00445405726622604	20972/105853/20224/56526/70612/14799/11747/18619/17751/13195/13167	11
CC	GO:0030426	growth cone	8/250	213/28573	0.000606644811848487	0.0089086543182443	0.00617133136374115	14228/14086/22627/13430/71436/15519/23999/14168	8
CC	GO:0005844	polysome	5/250	78/28573	0.000618338474531095	0.0089086543182443	0.00617133136374115	66521/68193/26443/20102/19944	5
CC	GO:0030427	site of polarized growth	8/250	221/28573	0.000771468519607227	0.0107179019331147	0.00742465943682143	14228/14086/22627/13430/71436/15519/23999/14168	8
CC	GO:0032590	dendrite membrane	4/250	50/28573	0.000960701763196711	0.0128866546856386	0.00892702908814366	14394/14799/50997/18483	4
CC	GO:0098858	actin-based cell projection	8/250	234/28573	0.00111454300011596	0.0136167685023878	0.00943280404982079	12307/14086/55978/13039/23999/11472/14168/18483	8
CC	GO:0001725	stress fiber	5/250	89/28573	0.00112482711414081	0.0136167685023878	0.00943280404982079	14086/56376/23921/67665/30794	5
CC	GO:0097517	contractile actin filament bundle	5/250	89/28573	0.00112482711414081	0.0136167685023878	0.00943280404982079	14086/56376/23921/67665/30794	5
CC	GO:0031252	cell leading edge	11/250	415/28573	0.00115515002719485	0.0136167685023878	0.00943280404982079	14086/14394/14026/13430/14799/50997/13627/23999/23921/18483/30794	11
CC	GO:0043292	contractile fiber	8/250	241/28573	0.00134428038955421	0.0153801491628408	0.0106543585054451	319195/56376/26443/11747/23999/11472/13167/30794	8
CC	GO:0032432	actin filament bundle	5/250	98/28573	0.00172716675388653	0.0186629963128295	0.012928499678215	14086/56376/23921/67665/30794	5
CC	GO:0042641	actomyosin	5/250	98/28573	0.00172716675388653	0.0186629963128295	0.012928499678215	14086/56376/23921/67665/30794	5
CC	GO:0097038	perinuclear endoplasmic reticulum	3/250	28/28573	0.00184431256722657	0.0193270723526693	0.0133885279996843	71240/18708/13167	3
CC	GO:0030175	filopodium	5/250	100/28573	0.00188799164370548	0.0193270723526693	0.0133885279996843	14086/23999/11472/14168/18483	5
CC	GO:0098686	hippocampal mossy fiber to CA3 synapse	4/250	61/28573	0.00201967592394207	0.0198771014620474	0.0137695520884431	19085/105853/12307/58998	4
CC	GO:0032281	AMPA glutamate receptor complex	3/250	29/28573	0.00204391788812827	0.0198771014620474	0.0137695520884431	53623/14799/68404	3
CC	GO:0043204	perikaryon	6/250	153/28573	0.00233952592236927	0.0221969654585768	0.0153766016977287	53379/53623/11747/13039/14645/18619	6
CC	GO:0048787	presynaptic active zone membrane	4/250	66/28573	0.00269607265913656	0.0249707682000982	0.0172981102942095	268934/17957/53623/14799	4
CC	GO:0031256	leading edge membrane	6/250	159/28573	0.00283313358957625	0.0256299759615154	0.0177547661917141	14394/13430/14799/50997/13627/18483	6
CC	GO:0000791	euchromatin	4/250	69/28573	0.00316869819153635	0.0280141726479009	0.0194063812687394	19821/14958/14957/27998	4
CC	GO:0101019	nucleolar exosome (RNase complex)	2/250	10/28573	0.00327598211311017	0.0283190453777746	0.0196175770983907	227715/27998	2
CC	GO:0032589	neuron projection membrane	4/250	71/28573	0.00351336397808803	0.0290786933505584	0.0201438113861262	14394/14799/50997/18483	4
CC	GO:0043198	dendritic shaft	4/250	71/28573	0.00351336397808803	0.0290786933505584	0.0201438113861262	268934/53623/14799/50997	4
CC	GO:0031904	endosome lumen	2/250	11/28573	0.00398093871357922	0.0304217945804218	0.0210742238197483	14433/30794	2
CC	GO:0030016	myofibril	7/250	228/28573	0.00408411310553074	0.0304217945804218	0.0210742238197483	319195/56376/26443/11747/23999/11472/30794	7
CC	GO:0098688	parallel fiber to Purkinje cell synapse	3/250	37/28573	0.00412851189924021	0.0304217945804218	0.0210742238197483	268934/12404/53623	3
CC	GO:0019867	outer membrane	7/250	229/28573	0.00418228859186028	0.0304217945804218	0.0210742238197483	100434/71703/13360/67145/216739/17751/56615	7
CC	GO:0031968	organelle outer membrane	7/250	229/28573	0.00418228859186028	0.0304217945804218	0.0210742238197483	100434/71703/13360/67145/216739/17751/56615	7
CC	GO:1990351	transporter complex	10/250	421/28573	0.0041825920867764	0.0304217945804218	0.0210742238197483	69875/14394/26373/53623/72821/14403/14799/80334/68404/14356	10
CC	GO:0032040	small-subunit processome	4/250	75/28573	0.00427737071540472	0.0304217945804218	0.0210742238197483	27207/20088/20826/20102	4
CC	GO:0048786	presynaptic active zone	5/250	121/28573	0.00430128201008534	0.0304217945804218	0.0210742238197483	268934/17957/53623/14799/245666	5
CC	GO:0042734	presynaptic membrane	7/250	238/28573	0.00514827757581996	0.035688532923241	0.0247226746809625	268934/108068/12671/17957/53623/14799/24050	7
CC	GO:0034702	monoatomic ion channel complex	8/250	301/28573	0.0052294251327114	0.035688532923241	0.0247226746809625	14394/26373/53623/72821/14403/14799/80334/68404	8
CC	GO:0005736	RNA polymerase I complex	2/250	13/28573	0.00558097876621923	0.0367966227128691	0.0254902866039629	66491/66420	2
CC	GO:0032591	dendritic spine membrane	2/250	13/28573	0.00558097876621923	0.0367966227128691	0.0254902866039629	14799/18483	2
CC	GO:0005665	RNA polymerase II, core complex	2/250	14/28573	0.00647375613484769	0.0400877346355567	0.0277701530691449	66491/66420	2
CC	GO:0005940	septin ring	2/250	14/28573	0.00647375613484769	0.0400877346355567	0.0277701530691449	56526/24050	2
CC	GO:0031105	septin complex	2/250	14/28573	0.00647375613484769	0.0400877346355567	0.0277701530691449	56526/24050	2
CC	GO:0031514	motile cilium	8/250	313/28573	0.00656851744709649	0.0400877346355567	0.0277701530691449	55978/16828/56526/67694/15519/212892/16952/17349	8
CC	GO:0005884	actin filament	5/250	134/28573	0.00659541135392192	0.0400877346355567	0.0277701530691449	56376/16952/23999/23921/30794	5
CC	GO:0008328	ionotropic glutamate receptor complex	3/250	44/28573	0.00672858202535531	0.0402679755055879	0.0278950121213111	53623/14799/68404	3
CC	GO:0097386	glial cell projection	3/250	45/28573	0.00716325686396178	0.0422198018194111	0.02924710936482	108068/14645/17751	3
CC	GO:0005770	late endosome	7/250	255/28573	0.00741843900989595	0.0424860059143991	0.0294315181006256	20318/19085/70612/13039/66889/22070/14433	7
CC	GO:0000176	nuclear exosome (RNase complex)	2/250	15/28573	0.00742685964570474	0.0424860059143991	0.0294315181006256	227715/27998	2
CC	GO:0098878	neurotransmitter receptor complex	3/250	46/28573	0.00761421060665629	0.0429264916810043	0.0297366577468194	53623/14799/68404	3
CC	GO:0000177	cytoplasmic exosome (RNase complex)	2/250	16/28573	0.0084391739481405	0.0444263677648879	0.0307756735159283	227715/27998	2
CC	GO:0032156	septin cytoskeleton	2/250	16/28573	0.0084391739481405	0.0444263677648879	0.0307756735159283	56526/24050	2
CC	GO:0031253	cell projection membrane	8/250	327/28573	0.00844249435416652	0.0444263677648879	0.0307756735159283	14086/14394/13430/14799/50997/13627/15519/18483	8
CC	GO:0062023	collagen-containing extracellular matrix	9/250	396/28573	0.00848576263462411	0.0444263677648879	0.0307756735159283	16424/13003/13032/11747/13039/15519/16952/20563/18133	9
CC	GO:1902495	transmembrane transporter complex	9/250	396/28573	0.00848576263462411	0.0444263677648879	0.0307756735159283	69875/14394/26373/53623/72821/14403/14799/80334/68404	9
CC	GO:0044295	axonal growth cone	3/250	48/28573	0.00856549507035114	0.0444263677648879	0.0307756735159283	14228/71436/15519	3
CC	GO:0035770	ribonucleoprotein granule	7/250	264/28573	0.00888435453867239	0.0445662979286735	0.0308726079549193	53379/75901/26443/27756/20102/13046/229279	7
CC	GO:0005741	mitochondrial outer membrane	6/250	202/28573	0.00893617284945124	0.0445662979286735	0.0308726079549193	100434/71703/67145/216739/17751/56615	6
CC	GO:0030017	sarcomere	6/250	202/28573	0.00893617284945124	0.0445662979286735	0.0308726079549193	319195/56376/26443/11747/11472/30794	6
CC	GO:0043195	terminal bouton	4/250	93/28573	0.00909806507301721	0.0447993330810594	0.0310340394229501	268934/12307/19941/53623	4
CC	GO:0034707	chloride channel complex	3/250	51/28573	0.0101176960344165	0.0491972969673502	0.0340806603264555	14394/26373/14403	3
MF	GO:0003735	structural constituent of ribosome	13/244	178/28407	5.30520577921909e-09	2.95499961902503e-06	2.2505241358161e-06	27207/319195/20084/66489/19941/68193/118451/20088/19942/67941/20102/19944/14109	13
MF	GO:0003729	mRNA binding	16/244	386/28407	2.72234106738009e-07	7.58171987265355e-05	5.77422868502198e-05	17876/170771/66489/19941/77134/53379/230908/75901/68193/68092/13627/15519/13046/229279/57317/13207	16
MF	GO:0005525	GTP binding	15/244	363/28407	6.73023822266367e-07	0.000124958089667455	9.516792995556e-05	53857/14228/20224/18176/56526/13430/13627/15519/26908/19769/68080/24050/22146/140743/14469	15
MF	GO:0019001	guanyl nucleotide binding	15/244	387/28407	1.49295840959131e-06	0.000166315566828472	0.000126665734540063	53857/14228/20224/18176/56526/13430/13627/15519/26908/19769/68080/24050/22146/140743/14469	15
MF	GO:0032561	guanyl ribonucleotide binding	15/244	387/28407	1.49295840959131e-06	0.000166315566828472	0.000126665734540063	53857/14228/20224/18176/56526/13430/13627/15519/26908/19769/68080/24050/22146/140743/14469	15
MF	GO:0030165	PDZ domain binding	8/244	121/28407	1.03135355405885e-05	0.000957439882684632	0.000729185056641608	30805/16520/99633/14763/14799/50997/241638/16456	8
MF	GO:0061134	peptidase regulator activity	11/244	268/28407	2.25562761128147e-05	0.00160781829498135	0.00122451246882261	56436/16424/13032/20704/67941/20703/13039/67561/12266/14433/14469	11
MF	GO:0031492	nucleosomal DNA binding	4/244	20/28407	2.3092542836357e-05	0.00160781829498135	0.00122451246882261	14958/56702/14957/50887	4
MF	GO:0033218	amide binding	14/244	457/28407	4.62300193726e-05	0.00285345828876529	0.00217319038150319	11370/53320/80898/14763/53421/20652/53623/14799/18708/11747/13039/110606/14645/13167	14
MF	GO:0005516	calmodulin binding	9/244	195/28407	5.12290536582638e-05	0.00285345828876529	0.00217319038150319	13026/268934/12325/18708/13627/238384/19769/13207/11518	9
MF	GO:0003924	GTPase activity	11/244	305/28407	7.27522116843158e-05	0.00368390744619672	0.00280565945538558	20224/18176/56526/13430/13627/26908/19769/68080/24050/140743/14469	11
MF	GO:0008066	glutamate receptor activity	4/244	27/28407	7.97878133379791e-05	0.0037034843357712	0.00282056919080751	268934/108068/53623/14799	4
MF	GO:0099106	ion channel regulator activity	7/244	136/28407	0.000180471361928305	0.00773250373800508	0.00588906549450259	108068/22627/545622/72821/80334/14168/140743	7
MF	GO:0016504	peptidase activator activity	5/244	63/28407	0.000210180167939442	0.0083621681101621	0.00636861711876656	56436/13032/67941/13039/67561	5
MF	GO:0016247	channel regulator activity	7/244	145/28407	0.000267444265532645	0.00993109706011221	0.00756351150944953	108068/22627/545622/72821/80334/14168/140743	7
MF	GO:0036002	pre-mRNA binding	4/244	38/28407	0.000311629236369116	0.0108485927910999	0.00826227514847065	53379/230908/13046/13207	4
MF	GO:0098960	postsynaptic neurotransmitter receptor activity	5/244	72/28407	0.000392987064887756	0.0128761055966165	0.00980642644890191	12671/14394/53623/14403/14799	5
MF	GO:0005216	monoatomic ion channel activity	12/244	437/28407	0.000433735379821953	0.0134217003644904	0.010221950764225	16520/103511/14394/53421/67126/26373/53623/72821/14403/14799/80334/238384	12
MF	GO:0003730	mRNA 3'-UTR binding	6/244	119/28407	0.000583770800814326	0.0171137018975568	0.0130337746663808	77134/53379/230908/13046/229279/13207	6
MF	GO:0005496	steroid binding	6/244	123/28407	0.000694858603426502	0.0193518121054281	0.0147383166937306	12307/75552/12520/71240/20652/67963	6
MF	GO:0015651	quaternary ammonium group transmembrane transporter activity	3/244	22/28407	0.000854311554713454	0.0217237509919525	0.0165447824808785	100434/30805/214663	3
MF	GO:0015485	cholesterol binding	4/244	50/28407	0.000897031010439691	0.0217237509919525	0.0165447824808785	12520/71240/20652/67963	4
MF	GO:0031491	nucleosome binding	4/244	50/28407	0.000897031010439691	0.0217237509919525	0.0165447824808785	14958/56702/14957/50887	4
MF	GO:0000062	fatty-acyl-CoA binding	3/244	23/28407	0.000976254463682839	0.0226572390113059	0.0172557258273765	11370/20652/13167	3
MF	GO:0070182	DNA polymerase binding	3/244	24/28407	0.00110867699482695	0.0227155469939268	0.0173001331164178	53379/15519/13445	3
MF	GO:0099507	ligand-gated monoatomic ion channel activity involved in regulation of presynaptic membrane potential	3/244	24/28407	0.00110867699482695	0.0227155469939268	0.0173001331164178	14394/53623/14799	3
MF	GO:1901567	fatty acid derivative binding	3/244	24/28407	0.00110867699482695	0.0227155469939268	0.0173001331164178	11370/20652/13167	3
MF	GO:1901681	sulfur compound binding	9/244	301/28407	0.00124673451459888	0.0227155469939268	0.0173001331164178	11370/20652/20887/19944/12667/20563/18133/13167/56794	9
MF	GO:1904315	transmitter-gated monoatomic ion channel activity involved in regulation of postsynaptic membrane potential	4/244	55/28407	0.00128468703821656	0.0227155469939268	0.0173001331164178	14394/53623/14403/14799	4
MF	GO:0030594	neurotransmitter receptor activity	5/244	94/28407	0.00132355154700376	0.0227155469939268	0.0173001331164178	12671/14394/53623/14403/14799	5
MF	GO:0120227	acyl-CoA binding	3/244	26/28407	0.00140627879880327	0.0227155469939268	0.0173001331164178	11370/20652/13167	3
MF	GO:0042277	peptide binding	10/244	370/28407	0.00144935274549366	0.0227155469939268	0.0173001331164178	53320/80898/14763/53421/53623/14799/18708/11747/13039/110606	10
MF	GO:0022824	transmitter-gated monoatomic ion channel activity	4/244	57/28407	0.00146815025454464	0.0227155469939268	0.0173001331164178	14394/53623/14403/14799	4
MF	GO:0022835	transmitter-gated channel activity	4/244	57/28407	0.00146815025454464	0.0227155469939268	0.0173001331164178	14394/53623/14403/14799	4
MF	GO:0030527	structural constituent of chromatin	4/244	57/28407	0.00146815025454464	0.0227155469939268	0.0173001331164178	326619/14958/56702/14957	4
MF	GO:0099529	neurotransmitter receptor activity involved in regulation of postsynaptic membrane potential	4/244	57/28407	0.00146815025454464	0.0227155469939268	0.0173001331164178	14394/53623/14403/14799	4
MF	GO:0008238	exopeptidase activity	5/244	99/28407	0.00166596279846989	0.0243638171788428	0.0185554536956887	53320/13032/80898/13039/238328	5
MF	GO:0032934	sterol binding	4/244	59/28407	0.00166911725126696	0.0243638171788428	0.0185554536956887	12520/71240/20652/67963	4
MF	GO:0016505	peptidase activator activity involved in apoptotic process	3/244	28/28407	0.00174964575790613	0.0243638171788428	0.0185554536956887	13032/67941/13039	3
MF	GO:0016769	transferase activity, transferring nitrogenous groups	3/244	28/28407	0.00174964575790613	0.0243638171788428	0.0185554536956887	71760/434437/14433	3
MF	GO:0045309	protein phosphorylated amino acid binding	4/244	64/28407	0.0022536291241744	0.0306163761503693	0.023317395046015	22628/22627/545622/18708	4
MF	GO:0140693	molecular condensate scaffold activity	3/244	31/28407	0.00235562860413757	0.0312401222024911	0.0237924392848983	53379/230908/54609	3
MF	GO:0061135	endopeptidase regulator activity	7/244	217/28407	0.00281291125637759	0.0361611893843637	0.0275403180986461	56436/16424/20704/20703/12266/14433/14469	7
MF	GO:0051219	phosphoprotein binding	5/244	112/28407	0.00285653919732855	0.0361611893843637	0.0275403180986461	14228/22628/22627/545622/18708	5
MF	GO:0001054	RNA polymerase I activity	2/244	10/28407	0.00315959430030211	0.0382585657667017	0.0291376774146854	66491/66420	2
MF	GO:0001056	RNA polymerase III activity	2/244	10/28407	0.00315959430030211	0.0382585657667017	0.0291376774146854	66491/66420	2
MF	GO:0005230	extracellular ligand-gated monoatomic ion channel activity	4/244	71/28407	0.00328915871922813	0.0389800299278738	0.0296871436472326	14394/53623/14403/14799	4
MF	GO:0044325	transmembrane transporter binding	6/244	169/28407	0.0034940362618368	0.0405453791217312	0.030879311700005	22627/50997/15519/11472/14168/14199	6
MF	GO:0017080	sodium channel regulator activity	3/244	36/28407	0.00362562897806094	0.0412137824648969	0.0313883668777349	545622/72821/14168	3
MF	GO:0019911	structural constituent of myelin sheath	2/244	11/28407	0.0038399139414137	0.0419378836346555	0.0319398414528322	105853/67801	2
MF	GO:0098919	structural constituent of postsynaptic density	2/244	11/28407	0.0038399139414137	0.0419378836346555	0.0319398414528322	224997/50997	2
MF	GO:0072349	modified amino acid transmembrane transporter activity	3/244	37/28407	0.00392076912476056	0.0419974692786852	0.0319852218072572	30805/50799/214663	3
MF	GO:0019843	rRNA binding	4/244	75/28407	0.00400640137717472	0.0421050106997419	0.032067125223464	27207/319195/20084/20102	4
MF	GO:0015101	organic cation transmembrane transporter activity	3/244	39/28407	0.00455389117107885	0.0464020278574576	0.0353397282935943	100434/30805/214663	3
MF	GO:0050815	phosphoserine residue binding	2/244	12/28407	0.00458188784947966	0.0464020278574576	0.0353397282935943	22628/22627	2
MF	GO:1990782	protein tyrosine kinase binding	5/244	128/28407	0.00504595126961865	0.0483728940370403	0.0368407375922276	22628/18708/11747/15519/23921	5
MF	GO:0031386	protein tag activity	2/244	13/28407	0.00538441549424866	0.0483728940370403	0.0368407375922276	68205/14109	2
MF	GO:0036312	phosphatidylinositol 3-kinase regulatory subunit binding	2/244	13/28407	0.00538441549424866	0.0483728940370403	0.0368407375922276	13430/18708	2
MF	GO:0043047	single-stranded telomeric DNA binding	2/244	13/28407	0.00538441549424866	0.0483728940370403	0.0368407375922276	53379/19360	2
MF	GO:0097157	pre-mRNA intronic binding	2/244	13/28407	0.00538441549424866	0.0483728940370403	0.0368407375922276	53379/230908	2
MF	GO:0098879	structural constituent of postsynaptic specialization	2/244	13/28407	0.00538441549424866	0.0483728940370403	0.0368407375922276	224997/50997	2
MF	GO:0141047	molecular tag activity	2/244	13/28407	0.00538441549424866	0.0483728940370403	0.0368407375922276	68205/14109	2
MF	GO:0030971	receptor tyrosine kinase binding	4/244	82/28407	0.0055032244819446	0.0486554926419546	0.037055964347931	22628/18708/11747/23921	4
MF	GO:0005246	calcium channel regulator activity	3/244	42/28407	0.00561351966689979	0.0488551633509872	0.0372080333184312	108068/22627/140743	3

## Sheet: B
Supplemental Table S2B. KEGG analysis of proteomics'DEPs.
Category	Subcategory	Pathway ID	Description	GeneRatio	BgRatio	pvalue	p.adjust	qvalue	Gene EntrezID	Gene count
Genetic Information Processing	Translation	mmu03010	Ribosome - Mus musculus (house mouse)	13/146	265/9722	0.000171395700514405	0.0404493853213997	0.0389699698011701	27207/319195/20084/66489/19941/68193/118451/20088/19942/67941/20102/19944/14109	13
Human Diseases	Infectious disease: viral	mmu05171	Coronavirus disease - COVID-19 - Mus musculus (house mouse)	14/146	334/9722	0.000485831241343834	0.0573280864785724	0.0552313411211937	27207/319195/20084/66489/19941/68193/20088/19942/67941/18708/20102/19944/12266/14109	14
Genetic Information Processing	Folding, sorting and degradation	mmu03018	RNA degradation - Mus musculus (house mouse)	6/146	83/9722	0.00151125753933645	0.0998577008165746	0.0962054566297061	75901/27756/53621/74108/227715/27998	6
Organismal Systems	Nervous system	mmu04724	Glutamatergic synapse - Mus musculus (house mouse)	7/146	115/9722	0.00169250340367076	0.0998577008165746	0.0962054566297061	224997/268934/108068/53623/14799/241638/14645	7
Human Diseases	Substance dependence	mmu05033	Nicotine addiction - Mus musculus (house mouse)	4/146	40/9722	0.002931541757878	0.138019546285315	0.132971552174969	14394/53623/14403/14799	4
Human Diseases	Cancer: overview	mmu05231	Choline metabolism in cancer - Mus musculus (house mouse)	6/146	98/9722	0.00350897151572836	0.138019546285315	0.132971552174969	13026/100434/30805/18176/18708/380921	6
Human Diseases	Neurodegenerative disease	mmu05022	Pathways of neurodegeneration - multiple diseases - Mus musculus (house mouse)	15/146	481/9722	0.00569005247245427	0.191836054785601	0.184819749481221	110616/69875/56436/53857/12671/12325/230908/14763/18176/67126/26443/53623/14799/67665/22146	15
Human Diseases	Neurodegenerative disease	mmu05016	Huntington disease - Mus musculus (house mouse)	11/146	308/9722	0.00663409715152268	0.195705865969919	0.188548024306434	69875/56436/53857/66491/66420/67126/26443/53623/14799/67665/22146	11
Human Diseases	Neurodegenerative disease	mmu05014	Amyotrophic lateral sclerosis - Mus musculus (house mouse)	12/146	375/9722	0.0107500358469984	0.281889828876846	0.271579852976801	69875/56436/53857/53379/230908/67126/26443/14799/54609/229279/67665/22146	12
Cellular Processes	Cell growth and death	mmu04210	Apoptosis - Mus musculus (house mouse)	6/146	135/9722	0.0159838379418788	0.349197498835095	0.336425779430778	53857/13032/18176/18708/13039/22146	6
Genetic Information Processing	Folding, sorting and degradation	mmu04141	Protein processing in endoplasmic reticulum - Mus musculus (house mouse)	7/146	175/9722	0.0162761546067205	0.349197498835095	0.336425779430778	110616/20224/53421/54609/15519/66105/17156	7
Human Diseases	Neurodegenerative disease	mmu05017	Spinocerebellar ataxia - Mus musculus (house mouse)	6/146	141/9722	0.0193942576441736	0.360705218625731	0.347512610272783	110616/56436/26443/53623/14799/18708	6
Human Diseases	Substance dependence	mmu05031	Amphetamine addiction - Mus musculus (house mouse)	4/146	69/9722	0.0198693552632818	0.360705218625731	0.347512610272783	12325/53623/14799/13195	4
Environmental Information Processing	Signal transduction	mmu04072	Phospholipase D signaling pathway - Mus musculus (house mouse)	6/146	149/9722	0.0246718443851132	0.41589680534905	0.400685593021387	268934/108068/18176/13430/18708/380921	6
Organismal Systems	Nervous system	mmu04725	Cholinergic synapse - Mus musculus (house mouse)	5/146	113/9722	0.0274916135799166	0.418825259465756	0.40350694043088	16520/12671/12325/18176/18708	5
Human Diseases	Infectious disease: bacterial	mmu05100	Bacterial invasion of epithelial cells - Mus musculus (house mouse)	4/146	77/9722	0.028394932845136	0.418825259465756	0.40350694043088	56526/13430/18708/24050	4
Environmental Information Processing	Signaling molecules and interaction	mmu04080	Neuroactive ligand-receptor interaction - Mus musculus (house mouse)	11/146	390/9722	0.032745679490031	0.42525133087775	0.409697981577136	268934/108068/12671/14394/75552/53623/14403/14799/18619/12266/12854	11
Organismal Systems	Nervous system	mmu04722	Neurotrophin signaling pathway - Mus musculus (house mouse)	5/146	121/9722	0.035448745620165	0.42525133087775	0.409697981577136	12325/22627/18176/18708/23921	5
Metabolism	Lipid metabolism	mmu00100	Steroid biosynthesis - Mus musculus (house mouse)	2/146	20/9722	0.0356616845277439	0.42525133087775	0.409697981577136	13360/20652	2
Human Diseases	Infectious disease: bacterial	mmu05132	Salmonella infection - Mus musculus (house mouse)	8/146	252/9722	0.0360382483794703	0.42525133087775	0.409697981577136	53857/67068/13430/235406/15519/14433/67665/22146	8

## Sheet: C
Supplemental Table S2C. KEGG analysis of phosphoproteomics'DEPs.
Category	Subcategory	Pathway ID	Description	GeneRatio	BgRatio	pvalue	p.adjust	qvalue	Gene EntrezID	Gene count
Organismal Systems	Nervous system	mmu04721	Synaptic vesicle cycle - Mus musculus (house mouse)	9/233	77/9723	8.72842630709663e-05	0.0218210657677416	0.0193862942189199	56216/12889/20907/243616/20910/382018/108664/22348/11972	9
Human Diseases	Neurodegenerative disease	mmu05022	Pathways of neurodegeneration - multiple diseases - Mus musculus (house mouse)	25/233	481/9723	0.00021276343362454	0.0265954292030675	0.0236279392077779	17762/18040/12322/20907/15194/18039/70247/19167/110157/68942/26440/13163/56228/22201/18125/22334/22223/14799/74018/16438/67790/29869/56491/22273/12671	25
Organismal Systems	Digestive system	mmu04970	Salivary secretion - Mus musculus (house mouse)	8/233	87/9723	0.00110529729652701	0.0662353270189351	0.0588448589515592	381290/11512/14683/67972/18125/16531/16438/12671	8
Organismal Systems	Development and regeneration	mmu04360	Axon guidance - Mus musculus (house mouse)	12/233	181/9723	0.00135475702360339	0.0662353270189351	0.0588448589515592	12322/259302/69632/16728/65254/110157/245857/107448/18607/18479/224105/53972	12
Environmental Information Processing	Signal transduction	mmu04150	mTOR signaling pathway - Mus musculus (house mouse)	11/233	158/9723	0.00144253313293656	0.0662353270189351	0.0588448589515592	75705/252875/108664/319481/110157/18607/74370/29869/66508/17254/20104	11
Human Diseases	Substance dependence	mmu05032	Morphine addiction - Mus musculus (house mouse)	8/233	92/9723	0.00158964784845444	0.0662353270189351	0.0588448589515592	109689/54393/11512/22348/14683/14702/18577/218461	8
Environmental Information Processing	Signal transduction	mmu04070	Phosphatidylinositol signaling system - Mus musculus (house mouse)	8/233	96/9723	0.00208703699775996	0.0745370356342843	0.0662202716582484	110911/227399/110197/107650/320404/72519/16438/55980	8
Organismal Systems	Endocrine system	mmu04911	Insulin secretion - Mus musculus (house mouse)	7/233	86/9723	0.0044740043563331	0.119289951231616	0.105979704041562	12322/20907/116838/11512/14683/16531/12671	7
Organismal Systems	Endocrine system	mmu04915	Estrogen signaling pathway - Mus musculus (house mouse)	9/233	134/9723	0.00486723418598858	0.119289951231616	0.105979704041562	15516/54393/15519/11512/110157/17978/17979/14683/16438	9
Cellular Processes	Transport and catabolism	mmu04148	Efferocytosis - Mus musculus (house mouse)	10/233	161/9723	0.00532523803461694	0.119289951231616	0.105979704041562	12322/11980/20501/22174/497097/70839/12929/16423/13609/76295	10
Cellular Processes	Transport and catabolism	mmu04144	Endocytosis - Mus musculus (house mouse)	14/233	270/9723	0.00546387790186786	0.119289951231616	0.105979704041562	109689/17999/211673/52055/20479/99371/68942/194309/347722/213990/65114/78618/211914/20844	14
Organismal Systems	Nervous system	mmu04727	GABAergic synapse - Mus musculus (house mouse)	7/233	90/9723	0.00574122988242478	0.119289951231616	0.105979704041562	243616/54393/14415/11512/22348/227120/14702	7
Human Diseases	Neurodegenerative disease	mmu05012	Parkinson disease - Mus musculus (house mouse)	14/233	274/9723	0.00620307746404403	0.119289951231616	0.105979704041562	17762/12322/227059/70247/19167/26440/13163/56228/14683/22201/22334/22223/16438/22273	14
Organismal Systems	Immune system	mmu04666	Fc gamma R-mediated phagocytosis - Mus musculus (house mouse)	7/233	94/9723	0.00725977098322129	0.124983117834132	0.111037633107376	17357/110157/67916/14389/18479/12929/211914	7
Genetic Information Processing	Folding, sorting and degradation	mmu04130	SNARE interactions in vesicular transport - Mus musculus (house mouse)	4/233	33/9723	0.00762169600035747	0.124983117834132	0.111037633107376	56216/20907/53331/20333	4
Organismal Systems	Endocrine system	mmu04919	Thyroid hormone signaling pathway - Mus musculus (house mouse)	8/233	120/9723	0.00811939366242511	0.124983117834132	0.111037633107376	21833/15182/110157/17978/17979/18607/18641/19014	8
Human Diseases	Neurodegenerative disease	mmu05014	Amyotrophic lateral sclerosis - Mus musculus (house mouse)	17/233	375/9723	0.00871690003678925	0.124983117834132	0.111037633107376	18040/17184/18039/70247/19167/68942/26440/13163/269966/18125/14799/74018/67790/29869/56491/54563/22273	17
Organismal Systems	Environmental adaptation	mmu04713	Circadian entrainment - Mus musculus (house mouse)	7/233	99/9723	0.00955376600716068	0.124983117834132	0.111037633107376	12322/11512/14683/18125/14702/14799/16438	7
Genetic Information Processing	Transcription	mmu03040	Spliceosome - Mus musculus (house mouse)	13/233	260/9723	0.00977252480800278	0.124983117834132	0.111037633107376	15381/15387/67039/28035/76938/20637/320632/70767/74351/67958/60365/23983/81898	13
Human Diseases	Cancer: overview	mmu05205	Proteoglycans in cancer - Mus musculus (house mouse)	11/233	204/9723	0.00999864942673053	0.124983117834132	0.111037633107376	12322/11735/75705/69632/109676/110157/17931/18607/18479/16438/20104	11
Organismal Systems	Endocrine system	mmu04921	Oxytocin signaling pathway - Mus musculus (house mouse)	9/233	153/9723	0.0112684491729116	0.127601715837344	0.113364050701808	12322/12297/108099/11512/110157/17931/14683/16438/54376	9
Genetic Information Processing	Folding, sorting and degradation	mmu04120	Ubiquitin mediated proteolysis - Mus musculus (house mouse)	9/233	154/9723	0.0117261957731951	0.127601715837344	0.113364050701808	217342/17999/69807/17237/66894/106052/56228/22201/56469	9
Organismal Systems	Endocrine system	mmu04925	Aldosterone synthesis and secretion - Mus musculus (house mouse)	7/233	103/9723	0.0117393578570356	0.127601715837344	0.113364050701808	12322/381290/11512/14683/67972/18760/16438	7
Organismal Systems	Endocrine system	mmu04922	Glucagon signaling pathway - Mus musculus (house mouse)	7/233	104/9723	0.0123379740716838	0.128520563246706	0.114180374084442	12322/108099/18597/14683/18641/74551/16438	7
Organismal Systems	Nervous system	mmu04730	Long-term depression - Mus musculus (house mouse)	5/233	60/9723	0.0141885613960599	0.141885613960599	0.126054166508153	110157/14683/18125/14799/16438	5
Cellular Processes	Cell growth and death	mmu04216	Ferroptosis - Mus musculus (house mouse)	4/233	41/9723	0.0162614698860804	0.156360287366158	0.138913771091618	23983/18521/22334/17254	4
Environmental Information Processing	Signal transduction	mmu04024	cAMP signaling pathway - Mus musculus (house mouse)	11/233	224/9723	0.0189698413290586	0.170374520009518	0.151364310408456	12322/54393/381290/11512/110157/17931/14683/67972/18479/14799/18577	11
Organismal Systems	Endocrine system	mmu04910	Insulin signaling pathway - Mus musculus (house mouse)	8/233	140/9723	0.0192677207693216	0.170374520009518	0.151364310408456	108099/110157/18607/74370/15275/74551/12929/20104	8
Human Diseases	Neurodegenerative disease	mmu05017	Spinocerebellar ataxia - Mus musculus (house mouse)	8/233	141/9723	0.020019948836011	0.170374520009518	0.151364310408456	70247/19167/26440/81601/22334/14799/16438/29869	8
Organismal Systems	Digestive system	mmu04972	Pancreatic secretion - Mus musculus (house mouse)	7/233	115/9723	0.0204449424011422	0.170374520009518	0.151364310408456	381290/11512/14683/67972/16531/16438/12671	7
Metabolism	Carbohydrate metabolism	mmu00010	Glycolysis / Gluconeogenesis - Mus musculus (house mouse)	5/233	67/9723	0.0219499624094571	0.175015541260391	0.155487491393442	18597/21991/15275/18641/74551	5
Organismal Systems	Circulatory system	mmu04270	Vascular smooth muscle contraction - Mus musculus (house mouse)	8/233	144/9723	0.02240198928133	0.175015541260391	0.155487491393442	69632/17886/11512/110157/17931/14683/16531/16438	8
Human Diseases	Substance dependence	mmu05031	Amphetamine addiction - Mus musculus (house mouse)	5/233	69/9723	0.0245885080301932	0.186276575986312	0.165492031718366	12322/20907/15182/14683/14799	5
Organismal Systems	Digestive system	mmu04971	Gastric acid secretion - Mus musculus (house mouse)	5/233	75/9723	0.0336952724003924	0.242394319114395	0.215348216139525	12322/11512/14683/16438/12671	5
Organismal Systems	Circulatory system	mmu04261	Adrenergic signaling in cardiomyocytes - Mus musculus (house mouse)	8/233	156/9723	0.0339352046760152	0.242394319114395	0.215348216139525	12322/12297/59069/381290/11512/14683/67972/54376	8
Human Diseases	Cardiovascular disease	mmu05414	Dilated cardiomyopathy - Mus musculus (house mouse)	6/233	103/9723	0.0371080273941091	0.257694634681313	0.228941338601082	12297/59069/11512/14683/18125/54376	6
Genetic Information Processing	Chromosome	mmu03082	ATP-dependent chromatin remodeling - Mus musculus (house mouse)	7/233	136/9723	0.0449762641802392	0.303893676893508	0.269985540313812	20588/233532/15182/77045/81601/239985/22385	7
Metabolism	Carbohydrate metabolism	mmu00030	Pentose phosphate pathway - Mus musculus (house mouse)	3/233	34/9723	0.0471398381136993	0.310130513905917	0.275526477617467	18641/21351/110208	3
Environmental Information Processing	Signal transduction	mmu04371	Apelin signaling pathway - Mus musculus (house mouse)	7/233	139/9723	0.0495693645079481	0.315749709382207	0.280518689177456	108099/11512/110157/18125/14702/16438/20104	7
