# Supplementary material for: Astrocytic PCBP1 Suppresses Ferroptosis to Restore Glutamatergic Homeostasis and Mitigate Stress‐Induced Depression in Male Mice
Source: Adv Sci (Weinh). 2025 Dec 12;13(10):e13438. doi: 10.1002/advs.202513438 (PMC12915190; doi:10.1002/advs.202513438)
Supplement: Supplementary file 2 — Supplementary Tables 1‐6 [file ADVS-13-e13438-s001.zip › Table S3-DEGs.xlsx]

## Sheet: A
	Supplemental Table S3A. Differential Genes identification results for transcriptomics.
Gene_ID	shPCBP1_1_count	shPCBP1_2_count	shPCBP1_3_count	shPCBP1_4_count	NC_1_count	NC_2_count	NC_3_count	NC_4_count	Gene_name	log2FoldChange	pvalue	padj	up/down	Gene_chr	Gene_start	Gene_end	Gene_strand	Gene_length	Gene_biotype	Gene_description
ENSMUSG00000037742	182908	170802	203794	190795	110078	122070	100702	107995	Eef1a1	0.880449	3.29E-24	1.50E-22	up	9	78385731	78396433	-	2493	protein_coding	eukaryotic translation elongation factor 1 alpha 1 [Source:MGI Symbol;Acc:MGI:1096881]
ENSMUSG00000064351	130703	138244	147197	133988	46646	57403	40142	43513	COX1	1.66881	5.84E-68	1.86E-65	up	MT	5328	6872	+	1545	protein_coding	mitochondrially encoded cytochrome c oxidase I [Source:MGI Symbol;Acc:MGI:102504]
ENSMUSG00000026193	43247	40379	32370	37872	78093	71865	63500	67666	Fn1	-0.757518	3.91E-21	1.36E-19	down	1	71624679	71692359	-	11685	protein_coding	fibronectin 1 [Source:MGI Symbol;Acc:MGI:95566]
ENSMUSG00000023885	30495	33734	25671	27494	80767	73770	70927	77113	Thbs2	-1.25748	1.36E-62	3.45E-60	down	17	14885762	14914497	-	7003	protein_coding	thrombospondin 2 [Source:MGI Symbol;Acc:MGI:98738]
ENSMUSG00000032294	34754	30540	32517	34758	55662	54390	57963	50732	Pkm	-0.608051	2.13E-15	4.34E-14	down	9	59563651	59586658	+	5001	protein_coding	pyruvate kinase, muscle [Source:MGI Symbol;Acc:MGI:97591]
ENSMUSG00000024661	29142	22272	29107	27588	44909	38600	46529	43930	Fth1	-0.571873	1.07E-07	8.57E-07	down	19	9957962	9962462	+	3469	protein_coding	ferritin heavy polypeptide 1 [Source:MGI Symbol;Acc:MGI:95588]
ENSMUSG00000034855	9048	6687	11461	10588	56449	55027	52207	52481	Cxcl10	-2.39355	8.99E-68	2.79E-65	down	5	92494497	92496748	-	2252	protein_coding	chemokine (C-X-C motif) ligand 10 [Source:MGI Symbol;Acc:MGI:1352450]
ENSMUSG00000063229	17245	18768	18447	17602	34937	34315	36632	32661	Ldha	-0.830527	2.26E-36	2.12E-34	down	7	46490899	46505051	+	3310	protein_coding	lactate dehydrogenase A [Source:MGI Symbol;Acc:MGI:96759]
ENSMUSG00000032216	34431	34537	36009	33980	21741	24372	20159	20848	Nedd4	0.788579	1.87E-29	1.16E-27	up	9	72569628	72657134	+	12601	protein_coding	neural precursor cell expressed, developmentally down-regulated 4 [Source:MGI Symbol;Acc:MGI:97297]
ENSMUSG00000064341	35170	40029	40051	38442	7410	11001	6191	6414	ND1	2.42939	1.00E-34	8.83E-33	up	MT	2751	3707	+	957	protein_coding	mitochondrially encoded NADH dehydrogenase 1 [Source:MGI Symbol;Acc:MGI:101787]
ENSMUSG00000091243	24624	26415	23747	22878	17677	18356	16184	16154	Vgll3	0.62697	1.71E-29	1.07E-27	up	16	65612143	65663254	+	7104	protein_coding	vestigial like family member 3 [Source:MGI Symbol;Acc:MGI:1920819]
ENSMUSG00000060802	11762	12192	14807	12421	22752	23755	21318	21954	B2m	-0.694035	1.45E-14	2.73E-13	down	2	122000000	122000000	+	860	protein_coding	beta-2 microglobulin [Source:MGI Symbol;Acc:MGI:88127]
ENSMUSG00000092341	30842	24452	23211	32872	7695	12779	6127	7446	Malat1	1.83053	7.35E-12	1.05E-10	up	19	5845717	5852704	-	6988	lncRNA	metastasis associated lung adenocarcinoma transcript 1 (non-coding RNA) [Source:MGI Symbol;Acc:MGI:1919539]
ENSMUSG00000062070	10428	9566	12284	11175	20377	20189	20868	19956	Pgk1	-0.789019	8.43E-17	1.97E-15	down	X	105000000	105000000	+	2244	protein_coding	phosphoglycerate kinase 1 [Source:MGI Symbol;Acc:MGI:97555]
ENSMUSG00000030695	10155	8371	10735	10821	21781	19738	22188	20797	Aldoa	-0.959828	3.44E-21	1.21E-19	down	7	126000000	126000000	-	2911	protein_coding	aldolase A, fructose-bisphosphate [Source:MGI Symbol;Acc:MGI:87994]
ENSMUSG00000023004	10974	13132	12675	11110	20707	17482	20290	18933	Tuba1b	-0.581261	7.04E-12	1.01E-10	down	15	98829306	98832446	-	1875	protein_coding	tubulin, alpha 1B [Source:MGI Symbol;Acc:MGI:107804]
ENSMUSG00000046718	9427	8262	8280	9782	23505	21488	24102	19550	Bst2	-1.19482	1.90E-41	2.23E-39	down	8	71986899	71990100	-	903	protein_coding	bone marrow stromal cell antigen 2 [Source:MGI Symbol;Acc:MGI:1916800]
ENSMUSG00000026864	9434	10497	10401	9037	20251	19823	20669	18238	Hspa5	-0.891697	2.03E-36	1.92E-34	down	2	34661982	34667559	+	4229	protein_coding	heat shock protein 5 [Source:MGI Symbol;Acc:MGI:95835]
ENSMUSG00000064345	18405	19971	23688	19404	7457	8972	6765	7245	ND2	1.53806	3.84E-50	6.46E-48	up	MT	3914	4951	+	1038	protein_coding	mitochondrially encoded NADH dehydrogenase 2 [Source:MGI Symbol;Acc:MGI:102500]
ENSMUSG00000032374	21809	17316	23507	20203	7559	7492	7418	8214	Plod2	1.54729	2.05E-48	3.09E-46	up	9	92424276	92490481	+	5392	protein_coding	procollagen lysine, 2-oxoglutarate 5-dioxygenase 2 [Source:MGI Symbol;Acc:MGI:1347007]
ENSMUSG00000003814	9110	9231	8843	8546	17664	16636	16808	15231	Calr	-0.77928	7.63E-47	1.09E-44	down	8	85568479	85573563	-	2880	protein_coding	calreticulin [Source:MGI Symbol;Acc:MGI:88252]
ENSMUSG00000050708	9283	9250	9934	9294	17546	13991	16175	15082	Ftl1	-0.619145	3.19E-14	5.79E-13	down	7	45107368	45109308	-	1340	protein_coding	ferritin light polypeptide 1 [Source:MGI Symbol;Acc:MGI:95589]
ENSMUSG00000068220	9122	8090	9599	9563	16077	15810	17547	15446	Lgals1	-0.719905	1.25E-15	2.61E-14	down	15	78810925	78814665	+	903	protein_coding	lectin, galactose binding, soluble 1 [Source:MGI Symbol;Acc:MGI:96777]
ENSMUSG00000022587	9678	9533	10034	9307	17264	15417	15588	15572	Ly6e	-0.613486	1.75E-21	6.31E-20	down	15	74826900	74831752	+	3782	protein_coding	lymphocyte antigen 6 complex, locus E [Source:MGI Symbol;Acc:MGI:106651]
ENSMUSG00000020914	16491	15160	16623	16778	8193	12614	6173	7920	Top2a	1.01922	3.54E-06	2.23E-05	up	11	98883769	98915015	-	9013	protein_coding	topoisomerase (DNA) II alpha [Source:MGI Symbol;Acc:MGI:98790]
ENSMUSG00000025351	7643	6998	7352	7125	18598	16276	17738	16356	Cd63	-1.13014	1.80E-59	4.12E-57	down	10	129000000	129000000	+	3682	protein_coding	CD63 antigen [Source:MGI Symbol;Acc:MGI:99529]
ENSMUSG00000064370	15936	21612	18935	16240	5072	6662	4938	4629	CYTB	1.88531	6.36E-64	1.67E-61	up	MT	14145	15288	+	1144	protein_coding	mitochondrially encoded cytochrome b [Source:MGI Symbol;Acc:MGI:102501]
ENSMUSG00000064367	15927	19071	18341	15515	6171	6919	6587	5787	ND5	1.5475	3.63E-76	1.63E-73	up	MT	11742	13565	+	1824	protein_coding	mitochondrially encoded NADH dehydrogenase 5 [Source:MGI Symbol;Acc:MGI:102496]
ENSMUSG00000051391	8556	9381	7241	8093	15056	14167	13914	12783	Ywhag	-0.637965	1.80E-20	5.89E-19	down	5	136000000	136000000	-	5500	protein_coding	tyrosine 3-monooxygenase/tryptophan 5-monooxygenase activation protein, gamma polypeptide [Source:MGI Symbol;Acc:MGI:108109]
ENSMUSG00000041607	11909	15681	10525	11450	8941	9051	8848	8375	Mbp	0.600103	1.18E-10	1.45E-09	up	18	82493271	82603762	+	8469	protein_coding	myelin basic protein [Source:MGI Symbol;Acc:MGI:96925]
ENSMUSG00000032332	6265	7184	4803	5421	17194	18206	14627	14089	Col12a1	-1.32686	2.35E-40	2.67E-38	down	9	79506273	79626113	-	15228	protein_coding	collagen, type XII, alpha 1 [Source:MGI Symbol;Acc:MGI:88448]
ENSMUSG00000021270	14038	14037	13923	15511	7449	12403	5188	6393	Hsp90aa1	0.995162	0.000371516	0.00156224	up	12	111000000	111000000	-	3931	protein_coding	heat shock protein 90, alpha (cytosolic), class A member 1 [Source:MGI Symbol;Acc:MGI:96250]
ENSMUSG00000039218	16787	14266	12000	15827	7355	8731	6406	6559	Srrm2	1.13414	2.03E-26	1.04E-24	up	17	24009506	24043715	+	12842	protein_coding	serine/arginine repetitive matrix 2 [Source:MGI Symbol;Acc:MGI:1923206]
ENSMUSG00000023175	7397	6857	8102	7928	13246	12050	13550	12861	Bsg	-0.657096	2.03E-13	3.42E-12	down	10	79540325	79547803	+	1814	protein_coding	basigin [Source:MGI Symbol;Acc:MGI:88208]
ENSMUSG00000000184	7464	8128	6630	6869	13664	14397	12610	11725	Ccnd2	-0.736555	1.76E-27	9.69E-26	down	6	127000000	127000000	-	9409	protein_coding	cyclin D2 [Source:MGI Symbol;Acc:MGI:88314]
ENSMUSG00000070327	14138	15299	10042	12433	6921	10356	6005	5843	Rnf213	0.947242	1.25E-05	7.03E-05	up	11	119000000	119000000	+	16888	protein_coding	ring finger protein 213 [Source:MGI Symbol;Acc:MGI:1289196]
ENSMUSG00000046434	11981	12136	11191	12024	8429	9359	7708	7663	Hnrnpa1	0.627969	7.49E-21	2.54E-19	up	15	103000000	103000000	+	3153	protein_coding	heterogeneous nuclear ribonucleoprotein A1 [Source:MGI Symbol;Acc:MGI:104820]
ENSMUSG00000069833	13593	13736	11257	14008	7094	11599	6506	6456	Ahnak	0.849828	0.000102745	0.000487565	up	19	8966648	9054278	+	19938	protein_coding	AHNAK nucleoprotein (desmoyokin) [Source:MGI Symbol;Acc:MGI:1316648]
ENSMUSG00000024261	12241	18434	14175	11284	5573	6017	5558	5571	Syt4	1.41192	5.56E-35	4.98E-33	up	18	31570861	31580459	-	3892	protein_coding	synaptotagmin IV [Source:MGI Symbol;Acc:MGI:101759]
ENSMUSG00000037071	12752	12149	11428	11536	7920	8201	7496	7543	Scd1	0.731537	3.50E-39	3.78E-37	up	19	44382894	44396318	-	4892	protein_coding	stearoyl-Coenzyme A desaturase 1 [Source:MGI Symbol;Acc:MGI:98239]
ENSMUSG00000073411	4585	4436	4117	4576	16250	14218	14695	14762	H2-D1	-1.64547	2.55E-135	3.31E-132	down	17	35481706	35486475	+	2579	protein_coding	histocompatibility 2, D region locus 1 [Source:MGI Symbol;Acc:MGI:95896]
ENSMUSG00000040225	13328	16094	9796	11504	6495	8000	5928	5986	Prrc2c	1.04949	7.53E-19	2.19E-17	up	1	162000000	163000000	-	16092	protein_coding	proline-rich coiled-coil 2C [Source:MGI Symbol;Acc:MGI:1913754]
ENSMUSG00000024991	11004	11513	10445	11599	7723	10289	6492	7472	Eif3a	0.59491	3.70E-08	3.18E-07	up	19	60749555	60779096	-	8731	protein_coding	eukaryotic translation initiation factor 3, subunit A [Source:MGI Symbol;Acc:MGI:95301]
ENSMUSG00000089774	19503	18881	15289	15988	3643	4423	3191	3947	Slc5a3	2.30503	2.75E-120	2.75E-117	up	16	91855210	91884361	+	10913	protein_coding	solute carrier family 5 (inositol transporters), member 3 [Source:MGI Symbol;Acc:MGI:1858226]
ENSMUSG00000011179	4136	3771	4945	4438	15069	12837	14587	14161	Odc1	-1.59573	5.88E-54	1.17E-51	down	12	17594795	17601506	+	3405	protein_coding	ornithine decarboxylase, structural 1 [Source:MGI Symbol;Acc:MGI:97402]
ENSMUSG00000023456	5743	4966	6257	6006	12312	11600	13439	12058	Tpi1	-0.989884	2.15E-23	9.16E-22	down	6	125000000	125000000	-	2753	protein_coding	triosephosphate isomerase 1 [Source:MGI Symbol;Acc:MGI:98797]
ENSMUSG00000061232	4656	4261	4778	4744	15284	14127	15140	14468	H2-K1	-1.56404	2.57E-91	1.89E-88	down	17	34214991	34219321	-	2938	protein_coding	histocompatibility 2, K1, K region [Source:MGI Symbol;Acc:MGI:95904]
ENSMUSG00000025492	6840	6035	7101	7026	12556	11716	13651	11887	Ifitm3	-0.768886	3.66E-17	8.95E-16	down	7	141000000	141000000	-	678	protein_coding	interferon induced transmembrane protein 3 [Source:MGI Symbol;Acc:MGI:1913391]
ENSMUSG00000022139	12918	13214	13378	12281	6287	7162	5474	6208	Mbnl2	1.15755	1.06E-48	1.65E-46	up	14	121000000	121000000	+	11993	protein_coding	muscleblind like splicing factor 2 [Source:MGI Symbol;Acc:MGI:2145597]
ENSMUSG00000023150	14376	13479	15557	13053	5544	5742	5148	5399	Ivns1abp	1.48555	1.80E-79	8.82E-77	up	1	151000000	151000000	+	5435	protein_coding	influenza virus NS1A binding protein [Source:MGI Symbol;Acc:MGI:2152389]
ENSMUSG00000032231	5668	5141	6116	5670	12246	11627	11882	11349	Anxa2	-0.944098	3.94E-32	2.88E-30	down	9	69360902	69399077	+	3731	protein_coding	annexin A2 [Source:MGI Symbol;Acc:MGI:88246]
ENSMUSG00000014599	2378	2101	1813	2303	17946	15308	14774	14220	Csf1	-2.74142	1.79E-210	9.87E-207	down	3	108000000	108000000	-	5281	protein_coding	colony stimulating factor 1 (macrophage) [Source:MGI Symbol;Acc:MGI:1339753]
ENSMUSG00000021477	3842	3349	4283	4048	14591	12807	13481	13456	Ctsl	-1.69052	4.07E-70	1.50E-67	down	13	64507151	64518704	-	6489	protein_coding	cathepsin L [Source:MGI Symbol;Acc:MGI:88564]
ENSMUSG00000025278	5327	4813	4393	4941	12927	12504	10811	11139	Flnb	-1.16825	3.81E-60	8.94E-58	down	14	14518185	14651816	-	9198	protein_coding	filamin, beta [Source:MGI Symbol;Acc:MGI:2446089]
ENSMUSG00000026249	4931	4979	5273	4556	12994	11874	12128	11827	Serpine2	-1.19296	4.21E-68	1.39E-65	down	1	79771914	79838897	-	8287	protein_coding	serine (or cysteine) peptidase inhibitor, clade E, member 2 [Source:MGI Symbol;Acc:MGI:101780]
ENSMUSG00000062078	10773	11942	11125	9689	6918	6680	6134	6114	Qki	0.864781	5.21E-39	5.58E-37	up	17	10421530	10538783	-	14242	protein_coding	quaking, KH domain containing RNA binding [Source:MGI Symbol;Acc:MGI:97837]
ENSMUSG00000020869	6129	6430	5829	6082	11396	10445	10701	9604	Lrrc59	-0.670901	3.66E-31	2.53E-29	down	11	94520593	94536042	+	3073	protein_coding	leucine rich repeat containing 59 [Source:MGI Symbol;Acc:MGI:2138133]
ENSMUSG00000035385	4768	2971	5704	5164	13419	11574	12542	13652	Ccl2	-1.33927	5.52E-10	6.22E-09	down	11	81926397	81928279	+	1138	protein_coding	chemokine (C-C motif) ligand 2 [Source:MGI Symbol;Acc:MGI:98259]
ENSMUSG00000019505	5792	6174	6045	5846	11094	11075	11634	10022	Ubb	-0.764219	4.46E-31	3.04E-29	down	11	62441997	62444039	+	1675	protein_coding	ubiquitin B [Source:MGI Symbol;Acc:MGI:98888]
ENSMUSG00000047126	10843	10693	9767	10163	6030	8703	5220	5709	Cltc	0.808444	8.98E-12	1.27E-10	up	11	86585177	86648391	-	8499	protein_coding	clathrin, heavy polypeptide (Hc) [Source:MGI Symbol;Acc:MGI:2388633]
ENSMUSG00000034708	6977	6872	5330	6210	12153	10371	10560	10051	Grn	-0.653412	3.28E-16	7.24E-15	down	11	102000000	102000000	+	3474	protein_coding	granulin [Source:MGI Symbol;Acc:MGI:95832]
ENSMUSG00000020641	2155	1631	2458	2283	16183	15317	14707	13205	Rsad2	-2.67852	8.23E-114	7.89E-111	down	12	26492745	26506451	-	4335	protein_coding	radical S-adenosyl methionine domain containing 2 [Source:MGI Symbol;Acc:MGI:1929628]
ENSMUSG00000022462	10534	13219	10522	9782	5862	6878	5606	5041	Slc38a2	1.02569	8.20E-28	4.65E-26	up	15	96585273	96597611	-	8838	protein_coding	solute carrier family 38, member 2 [Source:MGI Symbol;Acc:MGI:1915010]
ENSMUSG00000092274	13899	11348	9654	12830	5770	6066	4918	6032	Neat1	1.17797	2.28E-28	1.33E-26	up	19	5874736	5895898	-	21163	lncRNA	nuclear paraspeckle assembly transcript 1 (non-protein coding) [Source:MGI Symbol;Acc:MGI:1914211]
ENSMUSG00000006998	5937	6540	6189	5878	10669	9818	9837	9450	Psmd2	-0.583313	1.69E-23	7.26E-22	down	16	20470402	20482164	+	4038	protein_coding	proteasome (prosome, macropain) 26S subunit, non-ATPase, 2 [Source:MGI Symbol;Acc:MGI:1096584]
ENSMUSG00000020571	6234	5558	6485	6571	10031	9895	10309	9801	Pdia6	-0.573143	1.20E-11	1.67E-10	down	12	17316546	17334771	+	3745	protein_coding	protein disulfide isomerase associated 6 [Source:MGI Symbol;Acc:MGI:1919103]
ENSMUSG00000041028	5794	5425	6710	5999	10481	9286	10495	9740	Ghitm	-0.625739	1.68E-11	2.29E-10	down	14	36842049	36857229	-	3756	protein_coding	growth hormone inducible transmembrane protein [Source:MGI Symbol;Acc:MGI:1913342]
ENSMUSG00000015837	5349	5860	4738	5078	11244	9914	10246	9791	Sqstm1	-0.85945	6.43E-39	6.82E-37	down	11	50090193	50101654	-	3356	protein_coding	sequestosome 1 [Source:MGI Symbol;Acc:MGI:107931]
ENSMUSG00000024304	10146	9743	8489	8606	6655	7036	5990	5892	Cdh2	0.644757	5.55E-21	1.91E-19	up	18	16721934	16942303	-	8066	protein_coding	cadherin 2 [Source:MGI Symbol;Acc:MGI:88355]
ENSMUSG00000007891	5576	5303	5628	5264	10196	8851	9893	9623	Ctsd	-0.71222	1.22E-21	4.46E-20	down	7	142000000	142000000	-	2351	protein_coding	cathepsin D [Source:MGI Symbol;Acc:MGI:88562]
ENSMUSG00000064363	10786	13535	13516	11369	2855	3645	2657	2535	ND4	2.19008	4.73E-90	3.37E-87	up	MT	10167	11544	+	1378	protein_coding	mitochondrially encoded NADH dehydrogenase 4 [Source:MGI Symbol;Acc:MGI:102498]
ENSMUSG00000025283	8383	11675	9994	7908	5903	5002	5643	6017	Sat1	0.857309	1.47E-14	2.78E-13	up	X	154000000	154000000	-	2774	protein_coding	spermidine/spermine N1-acetyl transferase 1 [Source:MGI Symbol;Acc:MGI:98233]
ENSMUSG00000027002	9239	10784	9044	8233	5273	6447	4721	4837	Nckap1	0.922298	1.18E-22	4.70E-21	up	2	80330856	80411724	-	4964	protein_coding	NCK-associated protein 1 [Source:MGI Symbol;Acc:MGI:1355333]
ENSMUSG00000024587	5111	4932	5320	5166	9363	9017	8749	8074	Nars1	-0.661946	3.42E-23	1.43E-21	down	18	64632718	64649723	-	4355	protein_coding	asparaginyl-tRNA synthetase [Source:MGI Symbol;Acc:MGI:1917473]
ENSMUSG00000027800	3526	3266	3844	3529	10666	9178	10633	9936	Tm4sf1	-1.39809	3.78E-56	8.09E-54	down	3	57193032	57209409	-	4163	protein_coding	transmembrane 4 superfamily member 1 [Source:MGI Symbol;Acc:MGI:104678]
ENSMUSG00000028757	5370	5044	5189	5036	8943	8071	8945	8165	Ddost	-0.612605	5.45E-19	1.60E-17	down	4	138000000	138000000	+	2120	protein_coding	dolichyl-di-phosphooligosaccharide-protein glycotransferase [Source:MGI Symbol;Acc:MGI:1194508]
ENSMUSG00000070436	4722	4441	4447	4754	9335	8492	9044	8192	Serpinh1	-0.818888	2.01E-33	1.58E-31	down	7	98994583	99002446	-	2443	protein_coding	serine (or cysteine) peptidase inhibitor, clade H, member 1 [Source:MGI Symbol;Acc:MGI:88283]
ENSMUSG00000042406	4547	5276	5170	4772	8750	8072	8671	7554	Atf4	-0.627789	4.14E-17	1.00E-15	down	15	80139385	80141742	+	2358	protein_coding	activating transcription factor 4 [Source:MGI Symbol;Acc:MGI:88096]
ENSMUSG00000066232	7572	7041	9085	7720	5525	6485	4878	5618	Ipo7	0.599312	1.64E-08	1.49E-07	up	7	110000000	110000000	+	11169	protein_coding	importin 7 [Source:MGI Symbol;Acc:MGI:2152414]
ENSMUSG00000026335	4511	4097	4542	4295	9456	8706	8460	8627	Pam	-0.899731	2.20E-37	2.15E-35	down	1	97722839	98023371	-	11892	protein_coding	peptidylglycine alpha-amidating monooxygenase [Source:MGI Symbol;Acc:MGI:97475]
ENSMUSG00000071637	5059	4651	5125	5447	8559	7704	8444	7977	Cebpd	-0.573556	4.39E-12	6.46E-11	down	16	15705150	15708895	+	3746	protein_coding	CCAAT/enhancer binding protein (C/EBP), delta [Source:MGI Symbol;Acc:MGI:103573]
ENSMUSG00000070348	4064	3503	4203	4068	9066	8403	8618	8225	Ccnd1	-0.99905	7.07E-33	5.37E-31	down	7	144000000	144000000	-	4709	protein_coding	cyclin D1 [Source:MGI Symbol;Acc:MGI:88313]
ENSMUSG00000025261	8631	8944	6836	7963	4113	5309	3623	3786	Huwe1	1.05658	1.02E-23	4.45E-22	up	X	151000000	151000000	+	23507	protein_coding	HECT, UBA and WWE domain containing 1 [Source:MGI Symbol;Acc:MGI:1926884]
ENSMUSG00000030189	4884	4525	4773	4964	8331	7434	7922	7365	Ybx3	-0.582821	5.86E-16	1.26E-14	down	6	131000000	131000000	-	3075	protein_coding	Y box protein 3 [Source:MGI Symbol;Acc:MGI:2137670]
ENSMUSG00000034088	7344	7698	7166	7354	4827	6672	4388	4632	Hdlbp	0.642543	1.23E-09	1.32E-08	up	1	93333662	93406537	-	11320	protein_coding	high density lipoprotein (HDL) binding protein [Source:MGI Symbol;Acc:MGI:99256]
ENSMUSG00000027111	6859	8407	6805	6599	4853	5109	4343	4588	Itga6	0.712409	9.06E-21	3.05E-19	up	2	71575960	71688760	+	9142	protein_coding	integrin alpha 6 [Source:MGI Symbol;Acc:MGI:96605]
ENSMUSG00000023034	4469	4382	3699	4209	8678	7634	7925	8164	Nr4a1	-0.840664	1.25E-31	8.84E-30	down	15	101000000	101000000	+	3509	protein_coding	nuclear receptor subfamily 4, group A, member 1 [Source:MGI Symbol;Acc:MGI:1352454]
ENSMUSG00000038615	5112	4487	4235	4688	8648	8036	7676	7625	Nfe2l1	-0.674522	2.14E-22	8.36E-21	down	11	96708240	96720794	-	5441	protein_coding	nuclear factor, erythroid derived 2,-like 1 [Source:MGI Symbol;Acc:MGI:99421]
ENSMUSG00000046711	4939	4115	4344	4659	8887	7184	7840	7803	Hmga1	-0.698177	9.13E-16	1.93E-14	down	17	27775471	27782648	+	2125	protein_coding	high mobility group AT-hook 1 [Source:MGI Symbol;Acc:MGI:96160]
ENSMUSG00000024012	4886	4704	4250	4460	7847	7421	7662	6953	Mtch1	-0.59545	4.20E-23	1.74E-21	down	17	29551046	29566908	-	5615	protein_coding	mitochondrial carrier 1 [Source:MGI Symbol;Acc:MGI:1929261]
ENSMUSG00000031425	7925	9896	8165	7740	3533	4242	3376	3581	Plp1	1.30542	8.96E-50	1.46E-47	up	X	136000000	136000000	+	5551	protein_coding	proteolipid protein (myelin) 1 [Source:MGI Symbol;Acc:MGI:97623]
ENSMUSG00000022241	4104	4313	4351	4074	7682	7461	8113	6841	Tars1	-0.724251	3.83E-24	1.72E-22	down	15	11382387	11399751	-	5901	protein_coding	threonyl-tRNA synthetase [Source:MGI Symbol;Acc:MGI:106314]
ENSMUSG00000002265	12102	10400	8792	11478	2362	3768	2179	2330	Peg3	2.12316	3.97E-24	1.78E-22	up	7	6706891	6733430	-	13616	protein_coding	paternally expressed 3 [Source:MGI Symbol;Acc:MGI:104748]
ENSMUSG00000028434	8455	8439	7745	7699	4017	4056	3707	3742	Epb41l4b	1.17115	5.40E-105	4.58E-102	up	4	56991972	57143437	-	8858	protein_coding	erythrocyte membrane protein band 4.1 like 4b [Source:MGI Symbol;Acc:MGI:1859149]
ENSMUSG00000027763	6922	7808	7607	6612	4232	4977	4189	4370	Mbnl1	0.816311	3.70E-24	1.66E-22	up	3	60380251	60537171	+	18717	protein_coding	muscleblind like splicing factor 1 [Source:MGI Symbol;Acc:MGI:1928482]
ENSMUSG00000020108	4459	3564	3507	4545	7421	6733	7340	6966	Ddit4	-0.710727	1.14E-12	1.77E-11	down	10	59785491	59787656	-	1755	protein_coding	DNA-damage-inducible transcript 4 [Source:MGI Symbol;Acc:MGI:1921997]
ENSMUSG00000011752	3909	3726	3941	3596	7211	6551	7143	6915	Pgam1	-0.762497	3.36E-26	1.69E-24	down	19	41900362	41907099	+	1982	protein_coding	phosphoglycerate mutase 1 [Source:MGI Symbol;Acc:MGI:97552]
ENSMUSG00000019916	3539	2581	3796	3875	7580	7398	7470	7366	P4ha1	-0.993391	2.50E-16	5.60E-15	down	10	59159118	59209126	+	4114	protein_coding	procollagen-proline, 2-oxoglutarate 4-dioxygenase (proline 4-hydroxylase), alpha 1 polypeptide [Source:MGI Symbol;Acc:MGI:97463]
ENSMUSG00000005161	4092	4434	4318	4138	7096	6861	7291	6628	Prdx2	-0.602648	2.17E-20	7.05E-19	down	8	85696216	85701463	+	3050	protein_coding	peroxiredoxin 2 [Source:MGI Symbol;Acc:MGI:109486]
ENSMUSG00000020638	2211	2131	2027	1925	10620	10382	9918	7967	Cmpk2	-2.11363	7.39E-156	1.36E-152	down	12	26519203	26529836	+	4163	protein_coding	cytidine monophosphate (UMP-CMP) kinase 2, mitochondrial [Source:MGI Symbol;Acc:MGI:99830]
ENSMUSG00000037487	7402	7437	6227	7286	3634	5395	3079	3326	Ubr5	0.993923	2.49E-14	4.58E-13	up	15	37967572	38079098	-	15388	protein_coding	ubiquitin protein ligase E3 component n-recognin 5 [Source:MGI Symbol;Acc:MGI:1918040]
ENSMUSG00000030062	4146	3989	4493	4101	6968	6314	7256	6600	Rpn1	-0.584519	1.69E-12	2.60E-11	down	6	88061464	88082286	+	4512	protein_coding	ribophorin I [Source:MGI Symbol;Acc:MGI:98084]
ENSMUSG00000022961	7618	8683	6620	7146	2996	4702	2515	3057	Son	1.29316	1.82E-10	2.18E-09	up	16	91444394	91476109	+	14907	protein_coding	Son DNA binding protein [Source:MGI Symbol;Acc:MGI:98353]
ENSMUSG00000032555	7015	6971	6799	6591	4013	5329	3168	3697	Topbp1	0.873548	2.34E-14	4.31E-13	up	9	103000000	103000000	+	11226	protein_coding	topoisomerase (DNA) II binding protein 1 [Source:MGI Symbol;Acc:MGI:1920018]
ENSMUSG00000026822	526	316	723	581	10399	10090	9728	10727	Lcn2	-4.13054	2.34E-60	5.67E-58	down	2	32274645	32278264	-	2623	protein_coding	lipocalin 2 [Source:MGI Symbol;Acc:MGI:96757]
ENSMUSG00000017009	3720	3142	3532	3649	8129	6834	7021	7576	Sdc4	-0.958935	1.69E-27	9.30E-26	down	2	164000000	164000000	-	2547	protein_coding	syndecan 4 [Source:MGI Symbol;Acc:MGI:1349164]
ENSMUSG00000070493	3665	3917	4190	4128	6666	6548	7063	6548	Chchd2	-0.640889	3.90E-15	7.76E-14	down	5	130000000	130000000	-	2269	protein_coding	coiled-coil-helix-coiled-coil-helix domain containing 2 [Source:MGI Symbol;Acc:MGI:1261428]
ENSMUSG00000028649	8431	8719	6252	8115	2780	3980	2477	2742	Macf1	1.50805	4.99E-33	3.85E-31	up	4	123000000	124000000	-	32385	protein_coding	microtubule-actin crosslinking factor 1 [Source:MGI Symbol;Acc:MGI:108559]
ENSMUSG00000018293	3812	3919	3393	3930	6840	6599	6781	6269	Pfn1	-0.703227	7.01E-27	3.73E-25	down	11	70542676	70545470	-	2405	protein_coding	profilin 1 [Source:MGI Symbol;Acc:MGI:97549]
ENSMUSG00000016256	3766	3692	3390	3812	7312	6820	6823	6666	Ctsz	-0.800907	8.58E-38	8.56E-36	down	2	174000000	174000000	-	1441	protein_coding	cathepsin Z [Source:MGI Symbol;Acc:MGI:1891190]
ENSMUSG00000018171	3551	3230	4231	3606	7004	6271	7146	7404	Vmp1	-0.814747	2.81E-14	5.13E-13	down	11	86474691	86574662	-	3862	protein_coding	vacuole membrane protein 1 [Source:MGI Symbol;Acc:MGI:1923159]
ENSMUSG00000027288	7170	7038	6606	6840	3841	5255	3150	3588	Zfp106	0.921213	1.15E-15	2.42E-14	up	2	120000000	120000000	-	10429	protein_coding	zinc finger protein 106 [Source:MGI Symbol;Acc:MGI:1270153]
ENSMUSG00000004044	3949	3977	3302	3597	7413	6717	6967	6452	Cavin1	-0.782809	1.36E-32	1.02E-30	down	11	101000000	101000000	-	3587	protein_coding	caveolae associated 1 [Source:MGI Symbol;Acc:MGI:1277968]
ENSMUSG00000032115	4010	4255	3156	3546	7001	6445	6368	5743	Hyou1	-0.661236	1.18E-16	2.73E-15	down	9	44290787	44303666	+	7230	protein_coding	hypoxia up-regulated 1 [Source:MGI Symbol;Acc:MGI:108030]
ENSMUSG00000043091	3711	3718	4066	3447	7064	5888	6679	6246	Tuba1c	-0.678605	2.88E-16	6.40E-15	down	15	98927772	98935991	+	2287	protein_coding	tubulin, alpha 1C [Source:MGI Symbol;Acc:MGI:1095409]
ENSMUSG00000028633	3396	3561	3859	3368	6936	6560	6575	6518	Ctps1	-0.79258	1.68E-27	9.29E-26	down	4	120000000	120000000	-	3316	protein_coding	cytidine 5'-triphosphate synthase [Source:MGI Symbol;Acc:MGI:1858304]
ENSMUSG00000026131	8080	8383	5770	8382	2282	3385	2172	2270	Dst	1.7112	3.07E-37	2.98E-35	up	1	33947306	34347742	+	41619	protein_coding	dystonin [Source:MGI Symbol;Acc:MGI:104627]
ENSMUSG00000020580	8509	7388	7719	9017	2404	4237	1822	2430	Rock2	1.70444	6.10E-10	6.82E-09	up	12	16944896	17037824	+	13897	protein_coding	Rho-associated coiled-coil containing protein kinase 2 [Source:MGI Symbol;Acc:MGI:107926]
ENSMUSG00000018677	3823	3707	3763	3813	6669	5675	6408	6226	Slc25a39	-0.612903	2.75E-16	6.14E-15	down	11	102000000	102000000	-	2756	protein_coding	solute carrier family 25, member 39 [Source:MGI Symbol;Acc:MGI:1196386]
ENSMUSG00000045962	6395	7208	5067	5789	3987	4797	3360	3502	Wnk1	0.756315	9.78E-13	1.54E-11	up	6	120000000	120000000	-	22825	protein_coding	WNK lysine deficient protein kinase 1 [Source:MGI Symbol;Acc:MGI:2442092]
ENSMUSG00000075706	3546	3302	3841	3813	6414	6109	6777	6233	Gpx4	-0.701528	1.59E-15	3.28E-14	down	10	79883000	79892273	+	1724	protein_coding	glutathione peroxidase 4 [Source:MGI Symbol;Acc:MGI:104767]
ENSMUSG00000035828	3331	3411	2755	3334	7037	5674	6075	6332	Pim3	-0.858131	3.73E-24	1.67E-22	down	15	88746389	88749929	+	2427	protein_coding	proviral integration site 3 [Source:MGI Symbol;Acc:MGI:1355297]
ENSMUSG00000026475	1601	1488	1241	1434	8491	7512	7700	7799	Rgs16	-2.33967	1.97E-202	8.69E-199	down	1	154000000	154000000	+	2339	protein_coding	regulator of G-protein signaling 16 [Source:MGI Symbol;Acc:MGI:108407]
ENSMUSG00000055447	3339	2911	3311	3115	6737	6170	6202	6241	Cd47	-0.885195	3.04E-31	2.10E-29	down	16	49620896	49735373	+	6276	protein_coding	CD47 antigen (Rh-related antigen, integrin-associated signal transducer) [Source:MGI Symbol;Acc:MGI:96617]
ENSMUSG00000024659	3102	3547	3377	3159	6098	7052	5482	5856	Anxa1	-0.779006	6.72E-22	2.51E-20	down	19	20350792	20368308	-	2911	protein_coding	annexin A1 [Source:MGI Symbol;Acc:MGI:96819]
ENSMUSG00000033228	6445	7116	6303	6853	2785	3602	2540	2652	Scaf11	1.32122	2.63E-43	3.31E-41	up	15	96309580	96358724	-	10340	protein_coding	SR-related CTD-associated factor 11 [Source:MGI Symbol;Acc:MGI:1919443]
ENSMUSG00000030077	6441	6174	6917	6630	2830	3667	2267	2904	Chl1	1.28264	9.74E-29	5.83E-27	up	6	103000000	104000000	+	12293	protein_coding	cell adhesion molecule L1-like [Source:MGI Symbol;Acc:MGI:1098266]
ENSMUSG00000031278	3606	3001	3800	3255	6262	6144	5244	5673	Acsl4	-0.653991	1.96E-12	2.99E-11	down	X	141000000	141000000	-	5405	protein_coding	acyl-CoA synthetase long-chain family member 4 [Source:MGI Symbol;Acc:MGI:1354713]
ENSMUSG00000020473	3383	3540	2747	3164	6237	5680	5281	5231	Aebp1	-0.69335	6.18E-21	2.11E-19	down	11	5811947	5822088	+	4058	protein_coding	AE binding protein 1 [Source:MGI Symbol;Acc:MGI:1197012]
ENSMUSG00000004936	3234	3438	3078	3073	5953	5369	5768	5251	Map2k1	-0.689239	1.42E-28	8.38E-27	down	9	64093052	64160913	-	3391	protein_coding	mitogen-activated protein kinase kinase 1 [Source:MGI Symbol;Acc:MGI:1346866]
ENSMUSG00000029063	3253	3185	3157	3106	6007	5485	5742	5686	Nadk	-0.739407	9.02E-32	6.44E-30	down	4	156000000	156000000	+	3747	protein_coding	NAD kinase [Source:MGI Symbol;Acc:MGI:2183149]
ENSMUSG00000022201	5481	6583	5548	5196	3311	3880	2792	3018	Zfr	0.924127	2.65E-23	1.12E-21	up	15	12117917	12185769	+	5911	protein_coding	zinc finger RNA binding protein [Source:MGI Symbol;Acc:MGI:1341890]
ENSMUSG00000003541	2683	1792	2936	2762	6452	5160	6165	6572	Ier3	-1.14175	1.95E-15	3.99E-14	down	17	36132576	36133815	+	1131	protein_coding	immediate early response 3 [Source:MGI Symbol;Acc:MGI:104814]
ENSMUSG00000053580	6491	7021	4963	5292	3352	3470	2787	2968	Tanc2	1.02768	2.63E-27	1.41E-25	up	11	105000000	106000000	+	16605	protein_coding	tetratricopeptide repeat, ankyrin repeat and coiled-coil containing 2 [Source:MGI Symbol;Acc:MGI:2444121]
ENSMUSG00000038143	5475	6109	4858	5210	3610	4016	3025	3367	Stox2	0.739288	7.55E-19	2.19E-17	up	8	47633083	47899397	-	18735	protein_coding	storkhead box 2 [Source:MGI Symbol;Acc:MGI:1918319]
ENSMUSG00000024164	2718	1771	1929	2262	7731	7302	6241	6516	C3	-1.56206	2.59E-41	3.02E-39	down	17	57510970	57535136	-	5143	protein_coding	complement component 3 [Source:MGI Symbol;Acc:MGI:88227]
ENSMUSG00000022205	3180	3436	3779	3036	5492	5313	5701	5323	Sub1	-0.587981	8.14E-12	1.16E-10	down	15	11981425	11997069	-	3930	protein_coding	SUB1 homolog, transcriptional regulator [Source:MGI Symbol;Acc:MGI:104811]
ENSMUSG00000021091	6487	5450	7886	6617	2847	3068	2770	3090	Serpina3n	1.28398	8.08E-29	4.88E-27	up	12	104000000	104000000	+	2064	protein_coding	serine (or cysteine) peptidase inhibitor, clade A, member 3N [Source:MGI Symbol;Acc:MGI:105045]
ENSMUSG00000025743	3519	2644	2841	3368	6150	5683	5663	5565	Sdc3	-0.78318	5.56E-16	1.20E-14	down	4	131000000	131000000	+	5989	protein_coding	syndecan 3 [Source:MGI Symbol;Acc:MGI:1349163]
ENSMUSG00000079017	6491	5434	6269	6594	3312	3314	3711	3188	Ifi27l2a	0.988401	7.10E-26	3.48E-24	up	12	103000000	103000000	-	463	protein_coding	interferon, alpha-inducible protein 27 like 2A [Source:MGI Symbol;Acc:MGI:1924183]
ENSMUSG00000030536	5381	5033	4906	5105	3756	4518	3102	3261	Iqgap1	0.597946	4.62E-10	5.26E-09	up	7	80361331	80475722	-	16538	protein_coding	IQ motif containing GTPase activating protein 1 [Source:MGI Symbol;Acc:MGI:1352757]
ENSMUSG00000031004	7542	7536	5361	8501	989	2142	1005	1236	Mki67	2.54377	2.25E-16	5.06E-15	up	7	135000000	135000000	-	10061	protein_coding	antigen identified by monoclonal antibody Ki 67 [Source:MGI Symbol;Acc:MGI:106035]
ENSMUSG00000010608	5207	4706	4993	5489	3513	4268	2711	3670	Rbm25	0.642965	2.01E-08	1.80E-07	up	12	83678010	83729897	+	17376	protein_coding	RNA binding motif protein 25 [Source:MGI Symbol;Acc:MGI:1914289]
ENSMUSG00000034160	5775	5731	5428	5302	3326	4300	2520	3005	Ogt	0.874751	3.70E-14	6.69E-13	up	X	101000000	101000000	+	8045	protein_coding	O-linked N-acetylglucosamine (GlcNAc) transferase (UDP-N-acetylglucosamine:polypeptide-N-acetylglucosaminyl transferase) [Source:MGI Symbol;Acc:MGI:1339639]
ENSMUSG00000001473	2384	2489	2843	2629	5953	5512	5683	5378	Tubb6	-1.0066	8.71E-34	7.04E-32	down	18	67523787	67535819	+	2437	protein_coding	tubulin, beta 6 class V [Source:MGI Symbol;Acc:MGI:1915201]
ENSMUSG00000033066	6043	5922	5112	5701	2687	2939	2449	2554	Gas7	1.21203	4.62E-66	1.32E-63	up	11	67345917	67575800	+	8057	protein_coding	growth arrest specific 7 [Source:MGI Symbol;Acc:MGI:1202388]
ENSMUSG00000073676	2885	2763	3695	3444	5006	5005	5514	5227	Hspe1	-0.582453	2.62E-07	1.96E-06	down	1	55127291	55130466	+	1474	protein_coding	heat shock protein 1 (chaperonin 10) [Source:MGI Symbol;Acc:MGI:104680]
ENSMUSG00000056116	1471	1255	1703	1814	6916	6727	6922	6428	H2-T22	-1.99306	1.06E-67	3.26E-65	down	17	36348020	36353639	-	3414	protein_coding	histocompatibility 2, T region locus 22 [Source:MGI Symbol;Acc:MGI:95956]
ENSMUSG00000044303	2991	2383	2954	3070	5787	4992	5729	5304	Cdkn2a	-0.820369	9.03E-16	1.92E-14	down	4	89192708	89212890	-	1172	protein_coding	cyclin dependent kinase inhibitor 2A [Source:MGI Symbol;Acc:MGI:104738]
ENSMUSG00000024043	5298	5280	4801	4586	3570	3794	3168	3257	Arhgap28	0.646663	3.78E-22	1.44E-20	up	17	68149708	68311115	-	5377	protein_coding	Rho GTPase activating protein 28 [Source:MGI Symbol;Acc:MGI:2147003]
ENSMUSG00000040268	4761	4897	5231	4690	3230	3358	3105	3235	Plekha1	0.712286	3.55E-23	1.48E-21	up	7	130000000	131000000	+	8527	protein_coding	pleckstrin homology domain containing, family A (phosphoinositide binding specific) member 1 [Source:MGI Symbol;Acc:MGI:2442213]
ENSMUSG00000070047	5118	5830	4002	4309	2745	3123	2399	2411	Fat1	0.960704	6.01E-21	2.05E-19	up	8	45388484	45505294	+	15655	protein_coding	FAT atypical cadherin 1 [Source:MGI Symbol;Acc:MGI:109168]
ENSMUSG00000001891	2618	2890	3222	2491	5303	5120	5490	5107	Ugp2	-0.79266	5.20E-18	1.38E-16	down	11	21271138	21321201	-	3069	protein_coding	UDP-glucose pyrophosphorylase 2 [Source:MGI Symbol;Acc:MGI:2183447]
ENSMUSG00000021242	2621	2760	2935	2678	5676	4960	5354	5336	Npc2	-0.842516	1.98E-27	1.08E-25	down	12	84801336	84819926	-	5438	protein_coding	NPC intracellular cholesterol transporter 2 [Source:MGI Symbol;Acc:MGI:1915213]
ENSMUSG00000029186	2359	2172	2855	2314	5873	5051	5743	5531	Pi4k2b	-1.07877	2.49E-25	1.20E-23	down	5	52898916	52926682	+	3760	protein_coding	phosphatidylinositol 4-kinase type 2 beta [Source:MGI Symbol;Acc:MGI:1914323]
ENSMUSG00000031960	2948	3138	2515	2721	5290	4955	4859	4405	Aars1	-0.673145	5.17E-23	2.13E-21	down	8	112000000	112000000	+	9282	protein_coding	alanyl-tRNA synthetase [Source:MGI Symbol;Acc:MGI:2384560]
ENSMUSG00000030201	5109	4705	4099	4493	3269	3722	2764	2794	Lrp6	0.667341	1.14E-13	1.96E-12	up	6	134000000	135000000	-	13672	protein_coding	low density lipoprotein receptor-related protein 6 [Source:MGI Symbol;Acc:MGI:1298218]
ENSMUSG00000040274	5145	4930	4600	4796	3194	3715	2677	3069	Cdk6	0.735882	8.60E-18	2.23E-16	up	5	3391485	3581008	+	13989	protein_coding	cyclin-dependent kinase 6 [Source:MGI Symbol;Acc:MGI:1277162]
ENSMUSG00000014355	5241	5318	4894	4948	2414	3396	2031	2337	Anapc1	1.1189	7.81E-22	2.90E-20	up	2	128000000	129000000	-	16714	protein_coding	anaphase promoting complex subunit 1 [Source:MGI Symbol;Acc:MGI:103097]
ENSMUSG00000055204	4868	5271	4298	4861	2514	3852	2111	2389	Ankrd17	0.944453	3.06E-12	4.57E-11	up	5	90375025	90514436	-	35542	protein_coding	ankyrin repeat domain 17 [Source:MGI Symbol;Acc:MGI:1932101]
ENSMUSG00000063077	4370	5008	3806	3994	3124	3630	2786	2783	Kif1b	0.590873	5.06E-11	6.58E-10	up	4	149000000	149000000	-	17809	protein_coding	kinesin family member 1B [Source:MGI Symbol;Acc:MGI:108426]
ENSMUSG00000021486	2760	2717	3032	2709	4711	4466	4745	4288	Prelid1	-0.584451	1.82E-14	3.39E-13	down	13	55468313	55473085	+	2726	protein_coding	PRELI domain containing 1 [Source:MGI Symbol;Acc:MGI:1913744]
ENSMUSG00000036752	2690	2797	2632	2520	4808	4341	4565	4373	Tubb4b	-0.653665	2.44E-26	1.25E-24	down	2	25112172	25114714	-	2088	protein_coding	tubulin, beta 4B class IVB [Source:MGI Symbol;Acc:MGI:1915472]
ENSMUSG00000023845	4519	4147	5008	4574	3079	3779	2643	3222	Lnpep	0.637513	2.83E-09	2.87E-08	up	17	17741672	17845312	-	14144	protein_coding	leucyl/cystinyl aminopeptidase [Source:MGI Symbol;Acc:MGI:2387123]
ENSMUSG00000007872	1256	2207	1201	1305	5409	5186	5927	4547	Id3	-1.71581	4.04E-17	9.81E-16	down	4	136000000	136000000	+	1791	protein_coding	inhibitor of DNA binding 3 [Source:MGI Symbol;Acc:MGI:96398]
ENSMUSG00000028556	5437	6264	4974	5136	1748	2689	1435	1601	Dock7	1.66075	9.17E-16	1.94E-14	up	4	98824908	99009152	-	16818	protein_coding	dedicator of cytokinesis 7 [Source:MGI Symbol;Acc:MGI:1914549]
ENSMUSG00000025161	2215	1657	1741	2254	4889	4933	5325	4783	Slc16a3	-1.22743	6.12E-29	3.72E-27	down	11	121000000	121000000	+	5318	protein_coding	solute carrier family 16 (monocarboxylic acid transporters), member 3 [Source:MGI Symbol;Acc:MGI:1933438]
ENSMUSG00000035885	2733	2428	3092	2899	4479	4335	5004	4798	Cox8a	-0.625552	2.83E-09	2.87E-08	down	19	7192518	7194981	-	619	protein_coding	cytochrome c oxidase subunit 8A [Source:MGI Symbol;Acc:MGI:105959]
ENSMUSG00000025982	5324	5746	5547	5373	1770	2782	1381	1537	Sf3b1	1.67804	1.74E-13	2.95E-12	up	1	55024328	55066640	-	11370	protein_coding	splicing factor 3b, subunit 1 [Source:MGI Symbol;Acc:MGI:1932339]
ENSMUSG00000029752	2518	2067	3124	2501	5301	4906	4732	4531	Asns	-0.810522	3.01E-12	4.50E-11	down	6	7675169	7693254	-	2735	protein_coding	asparagine synthetase [Source:MGI Symbol;Acc:MGI:1350929]
ENSMUSG00000038481	4464	5054	4586	4173	3057	2911	2661	2882	Cdk19	0.778666	1.94E-29	1.21E-27	up	10	40215560	40359814	+	5846	protein_coding	cyclin-dependent kinase 19 [Source:MGI Symbol;Acc:MGI:1925584]
ENSMUSG00000029152	2500	2657	2953	2546	4815	4295	4762	4353	Ociad1	-0.659918	5.23E-15	1.03E-13	down	5	73450127	73471412	+	5515	protein_coding	OCIA domain containing 1 [Source:MGI Symbol;Acc:MGI:1915345]
ENSMUSG00000020594	4374	4818	4603	3997	2854	3399	2421	2579	Pum2	0.775964	1.14E-16	2.64E-15	up	12	8724134	8802581	+	7260	protein_coding	pumilio RNA-binding family member 2 [Source:MGI Symbol;Acc:MGI:1931751]
ENSMUSG00000016128	5107	5528	4598	4795	2583	2503	2468	2485	Stard13	1.10638	1.24E-69	4.32E-67	up	5	151000000	151000000	-	8594	protein_coding	StAR-related lipid transfer (START) domain containing 13 [Source:MGI Symbol;Acc:MGI:2385331]
ENSMUSG00000055296	4748	4688	4836	4568	2535	3002	2251	2566	Tmem245	0.978136	8.20E-31	5.58E-29	up	4	56866923	56947437	-	17090	protein_coding	transmembrane protein 245 [Source:MGI Symbol;Acc:MGI:2445107]
ENSMUSG00000059495	4720	4977	3796	4174	2689	3253	2335	2481	Arhgef12	0.827395	1.50E-17	3.82E-16	up	9	42875138	43018534	-	13620	protein_coding	Rho guanine nucleotide exchange factor (GEF) 12 [Source:MGI Symbol;Acc:MGI:1916882]
ENSMUSG00000027009	7500	7186	6737	6662	984	1070	847	957	Itga4	2.97664	0	0	up	2	79085770	79163467	+	13978	protein_coding	integrin alpha 4 [Source:MGI Symbol;Acc:MGI:96603]
ENSMUSG00000075232	4153	4990	4503	3872	2708	3276	2450	2568	Amd1	0.784083	1.09E-16	2.52E-15	up	10	40163454	40178184	-	3544	protein_coding	S-adenosylmethionine decarboxylase 1 [Source:MGI Symbol;Acc:MGI:88004]
ENSMUSG00000014496	4020	4773	4215	4320	2498	3222	2221	2517	Ankrd28	0.842417	3.70E-17	9.03E-16	up	14	31420725	31552608	-	12233	protein_coding	ankyrin repeat domain 28 [Source:MGI Symbol;Acc:MGI:2145661]
ENSMUSG00000024308	2002	1785	1595	1858	5971	5293	5202	4913	Tapbp	-1.44808	4.21E-78	1.93E-75	down	17	34134873	34148266	+	3628	protein_coding	TAP binding protein [Source:MGI Symbol;Acc:MGI:1201689]
ENSMUSG00000026547	2382	2275	2442	2379	4638	3926	4234	4196	Tagln2	-0.728146	2.75E-21	9.76E-20	down	1	172000000	172000000	+	2082	protein_coding	transgelin 2 [Source:MGI Symbol;Acc:MGI:1312985]
ENSMUSG00000053113	3028	2184	2342	2901	4880	4126	4195	4945	Socs3	-0.682394	5.00E-09	4.88E-08	down	11	118000000	118000000	-	2891	protein_coding	suppressor of cytokine signaling 3 [Source:MGI Symbol;Acc:MGI:1201791]
ENSMUSG00000041801	2596	3047	2087	2447	4589	4145	4495	3811	Phlda3	-0.634646	8.45E-12	1.20E-10	down	1	136000000	136000000	+	1559	protein_coding	pleckstrin homology like domain, family A, member 3 [Source:MGI Symbol;Acc:MGI:1351485]
ENSMUSG00000034560	4421	4150	4722	4515	2759	3334	2235	2798	Washc4	0.795907	6.39E-14	1.13E-12	up	10	83379616	83432337	+	6098	protein_coding	WASH complex subunit 4 [Source:MGI Symbol;Acc:MGI:2441787]
ENSMUSG00000018501	4830	5243	3771	4577	2287	3031	2128	2195	Ncor1	1.04546	1.20E-21	4.39E-20	up	11	62207252	62349367	-	12811	protein_coding	nuclear receptor co-repressor 1 [Source:MGI Symbol;Acc:MGI:1349717]
ENSMUSG00000029468	4168	4694	3862	3856	2775	2982	2585	2397	P2rx7	0.738843	4.31E-24	1.92E-22	up	5	123000000	123000000	+	5970	protein_coding	purinergic receptor P2X, ligand-gated ion channel, 7 [Source:MGI Symbol;Acc:MGI:1339957]
ENSMUSG00000029201	2072	2611	2418	1958	4096	3887	4072	3482	Ugdh	-0.666069	2.82E-13	4.67E-12	down	5	65570564	65593292	-	6752	protein_coding	UDP-glucose dehydrogenase [Source:MGI Symbol;Acc:MGI:1306785]
ENSMUSG00000030738	3988	4100	4020	3917	2753	3712	2400	2516	Eif3c	0.610817	1.70E-08	1.54E-07	up	7	126000000	126000000	-	3511	protein_coding	eukaryotic translation initiation factor 3, subunit C [Source:MGI Symbol;Acc:MGI:1926966]
ENSMUSG00000021196	2004	1584	1772	1900	5344	5129	4978	4752	Pfkp	-1.36072	6.46E-57	1.41E-54	down	13	6629804	6698813	-	13401	protein_coding	phosphofructokinase, platelet [Source:MGI Symbol;Acc:MGI:1891833]
ENSMUSG00000060904	2491	2381	2776	2496	4341	4046	4550	4134	Arl1	-0.636861	1.67E-13	2.84E-12	down	10	88566720	88579956	+	2369	protein_coding	ADP-ribosylation factor-like 1 [Source:MGI Symbol;Acc:MGI:99436]
ENSMUSG00000052397	2000	2083	1793	1984	4893	4498	4802	4351	Ezr	-1.12663	1.51E-64	4.06E-62	down	17	7005440	7050183	-	3290	protein_coding	ezrin [Source:MGI Symbol;Acc:MGI:98931]
ENSMUSG00000022414	4252	4204	3330	4066	2948	2961	2559	2860	Tab1	0.595613	2.75E-13	4.55E-12	up	15	80017328	80045908	+	3360	protein_coding	TGF-beta activated kinase 1/MAP3K7 binding protein 1 [Source:MGI Symbol;Acc:MGI:1913763]
ENSMUSG00000019256	1807	1958	1638	1566	5497	5086	4459	4871	Ahr	-1.40308	3.21E-78	1.51E-75	down	12	35547973	35585037	-	6163	protein_coding	aryl-hydrocarbon receptor [Source:MGI Symbol;Acc:MGI:105043]
ENSMUSG00000052837	1040	1090	924	1107	5829	5009	5667	5182	Junb	-2.27007	1.89E-172	5.94E-169	down	8	85701113	85705347	-	2301	protein_coding	jun B proto-oncogene [Source:MGI Symbol;Acc:MGI:96647]
ENSMUSG00000007041	2499	2507	2411	2374	4485	3948	4487	3833	Clic1	-0.6621	2.85E-20	9.24E-19	down	17	35268942	35277725	+	1799	protein_coding	chloride intracellular channel 1 [Source:MGI Symbol;Acc:MGI:2148924]
ENSMUSG00000033379	2627	2468	2507	2482	4514	3776	4143	3910	Atp6v0b	-0.582898	1.38E-15	2.87E-14	down	4	118000000	118000000	-	2051	protein_coding	ATPase, H+ transporting, lysosomal V0 subunit B [Source:MGI Symbol;Acc:MGI:1890510]
ENSMUSG00000041168	2628	2295	2053	2410	4619	4106	3810	3822	Lonp1	-0.686939	4.52E-17	1.09E-15	down	17	56921297	56933887	-	4374	protein_coding	lon peptidase 1, mitochondrial [Source:MGI Symbol;Acc:MGI:1921392]
ENSMUSG00000029090	3895	4058	3872	3576	2878	2769	2644	2759	Adgra3	0.590801	9.56E-22	3.51E-20	up	5	50117298	50216348	-	8113	protein_coding	adhesion G protein-coupled receptor A3 [Source:MGI Symbol;Acc:MGI:1917943]
ENSMUSG00000036550	4811	5165	4529	4808	1609	2842	1348	1634	Cnot1	1.49475	6.76E-11	8.68E-10	up	8	96446079	96534092	-	17169	protein_coding	CCR4-NOT transcription complex, subunit 1 [Source:MGI Symbol;Acc:MGI:2442402]
ENSMUSG00000022141	5211	5736	4175	5253	1378	2398	1166	1355	Nipbl	1.80937	1.60E-14	3.00E-13	up	15	8320101	8473947	-	9423	protein_coding	NIPBL cohesin loading factor [Source:MGI Symbol;Acc:MGI:1913976]
ENSMUSG00000039704	3743	3857	4113	3739	2922	3152	2422	2743	Lmbrd2	0.575399	6.10E-12	8.84E-11	up	15	9140637	9202569	+	8588	protein_coding	LMBR1 domain containing 2 [Source:MGI Symbol;Acc:MGI:2444173]
ENSMUSG00000000078	2266	1945	2184	2141	4683	4392	4325	4151	Klf6	-0.924384	2.21E-34	1.90E-32	down	13	5911481	5920393	+	4391	protein_coding	Kruppel-like factor 6 [Source:MGI Symbol;Acc:MGI:1346318]
ENSMUSG00000054364	2553	2388	2183	2352	4715	4000	4341	4047	Rhob	-0.739374	1.53E-24	7.04E-23	down	12	8547661	8550009	-	2349	protein_coding	ras homolog family member B [Source:MGI Symbol;Acc:MGI:107949]
ENSMUSG00000029810	2387	2335	2749	2487	4465	4042	4294	4365	Tmem176b	-0.671135	1.68E-14	3.14E-13	down	6	48810752	48818430	-	2371	protein_coding	transmembrane protein 176B [Source:MGI Symbol;Acc:MGI:1916348]
ENSMUSG00000027366	2198	2486	2632	2247	4299	4503	4025	3939	Sppl2a	-0.694883	3.78E-18	1.02E-16	down	2	127000000	127000000	-	8665	protein_coding	signal peptide peptidase like 2A [Source:MGI Symbol;Acc:MGI:1913802]
ENSMUSG00000090841	2348	2234	2232	2387	4214	3777	4467	3715	Myl6	-0.700514	1.98E-17	4.96E-16	down	10	128000000	128000000	-	3187	protein_coding	myosin, light polypeptide 6, alkali, smooth muscle and non-muscle [Source:MGI Symbol;Acc:MGI:109318]
ENSMUSG00000021133	2329	2207	2142	2147	4575	3985	3898	4110	Susd6	-0.795527	9.13E-32	6.49E-30	down	12	80837284	80927609	+	7615	protein_coding	sushi domain containing 6 [Source:MGI Symbol;Acc:MGI:2444661]
ENSMUSG00000031229	5324	5294	4505	5697	1341	2273	1085	1310	Atrx	1.9112	1.17E-14	2.24E-13	up	X	105000000	105000000	-	21757	protein_coding	ATRX, chromatin remodeler [Source:MGI Symbol;Acc:MGI:103067]
ENSMUSG00000039910	1613	2217	1347	1420	5241	4903	4768	4363	Cited2	-1.43998	6.14E-37	5.86E-35	down	10	17598966	17601422	+	2457	protein_coding	Cbp/p300-interacting transactivator, with Glu/Asp-rich carboxy-terminal domain, 2 [Source:MGI Symbol;Acc:MGI:1306784]
ENSMUSG00000020422	4099	4412	3420	3687	2502	2733	2453	2432	Tns3	0.735344	1.27E-22	5.03E-21	up	11	8381652	8614681	-	11799	protein_coding	tensin 3 [Source:MGI Symbol;Acc:MGI:2443012]
ENSMUSG00000022265	5472	6352	4532	4560	1495	1504	1303	1227	Ank	2.02955	1.56E-102	1.27E-99	up	15	27466763	27594995	+	3610	protein_coding	progressive ankylosis [Source:MGI Symbol;Acc:MGI:3045421]
ENSMUSG00000027566	2125	2170	2353	2151	4295	3846	4373	3959	Psma7	-0.791181	1.11E-22	4.42E-21	down	2	180000000	180000000	-	3071	protein_coding	proteasome subunit alpha 7 [Source:MGI Symbol;Acc:MGI:1347070]
ENSMUSG00000021831	1632	1173	2446	2226	4109	4013	3513	4370	Ero1a	-0.973439	0.000155965	0.000712064	down	14	45520544	45556228	-	5285	protein_coding	endoplasmic reticulum oxidoreductase 1 alpha [Source:MGI Symbol;Acc:MGI:1354385]
ENSMUSG00000021111	4154	4280	4354	4187	2152	2831	1710	2011	Papola	1.08156	2.97E-21	1.05E-19	up	12	106000000	106000000	+	6595	protein_coding	poly (A) polymerase alpha [Source:MGI Symbol;Acc:MGI:109301]
ENSMUSG00000027832	1311	991	1203	1379	5357	4474	5250	4957	Ptx3	-1.92101	1.40E-65	3.90E-63	down	3	66127331	66133226	+	2682	protein_coding	pentraxin related gene [Source:MGI Symbol;Acc:MGI:104641]
ENSMUSG00000034248	2055	1647	2176	2189	4749	4374	3709	4421	Slc25a37	-0.97757	1.16E-18	3.29E-17	down	14	69479297	69522561	-	6021	protein_coding	solute carrier family 25, member 37 [Source:MGI Symbol;Acc:MGI:1914962]
ENSMUSG00000043411	4132	3822	3477	3649	2818	2921	2230	2413	Usp48	0.653456	1.52E-15	3.16E-14	up	4	137000000	137000000	+	9686	protein_coding	ubiquitin specific peptidase 48 [Source:MGI Symbol;Acc:MGI:2158502]
ENSMUSG00000021814	2254	2146	2407	2131	4119	3892	4140	3751	Anxa7	-0.716965	9.10E-21	3.06E-19	down	14	20505328	20530201	-	5991	protein_coding	annexin A7 [Source:MGI Symbol;Acc:MGI:88031]
ENSMUSG00000028412	3689	4095	3922	3422	2575	2432	2316	2374	Slc44a1	0.754006	1.55E-27	8.59E-26	up	4	53440413	53622478	+	6945	protein_coding	solute carrier family 44, member 1 [Source:MGI Symbol;Acc:MGI:2140592]
ENSMUSG00000041571	2316	2158	1958	2463	4060	3854	4348	3759	Selenow	-0.736583	1.48E-16	3.37E-15	down	7	15651133	15656327	-	736	protein_coding	selenoprotein W [Source:MGI Symbol;Acc:MGI:1100878]
ENSMUSG00000040010	2343	2185	2265	2308	4414	3763	3551	3562	Slc7a5	-0.631723	8.38E-17	1.96E-15	down	8	123000000	123000000	-	3708	protein_coding	solute carrier family 7 (cationic amino acid transporter, y+ system), member 5 [Source:MGI Symbol;Acc:MGI:1298205]
ENSMUSG00000021963	2278	1907	2447	2521	3876	3420	3817	4036	Sap18	-0.611915	3.71E-08	3.18E-07	down	14	58035637	58044095	+	5439	protein_coding	Sin3-associated polypeptide 18 [Source:MGI Symbol;Acc:MGI:1277978]
ENSMUSG00000032228	3506	3811	3665	3312	2709	3007	2291	2306	Tcf12	0.586774	1.97E-12	3.01E-11	up	9	71749970	72019153	-	15529	protein_coding	transcription factor 12 [Source:MGI Symbol;Acc:MGI:101877]
ENSMUSG00000020255	4018	3523	3570	4745	2240	3199	2130	2151	Nopchap1	0.825192	3.36E-10	3.90E-09	up	10	83196085	83324369	+	123179	protein_coding	NOP protein chaperone 1 [Source:MGI Symbol;Acc:MGI:106381]
ENSMUSG00000032594	4290	3865	3354	3608	2753	2601	2372	2494	Ip6k1	0.67639	3.56E-19	1.06E-17	up	9	108000000	108000000	+	6487	protein_coding	inositol hexaphosphate kinase 1 [Source:MGI Symbol;Acc:MGI:1351633]
ENSMUSG00000038507	2191	2294	2260	2077	4187	4160	4261	3387	Parp12	-0.743864	6.68E-22	2.50E-20	down	6	39063344	39095283	-	3995	protein_coding	poly (ADP-ribose) polymerase family, member 12 [Source:MGI Symbol;Acc:MGI:2143990]
ENSMUSG00000025647	2134	1985	1815	1959	4522	4036	4111	3962	Shisa5	-0.962555	1.32E-46	1.85E-44	down	9	109000000	109000000	+	3297	protein_coding	shisa family member 5 [Source:MGI Symbol;Acc:MGI:1915044]
ENSMUSG00000028995	2045	2091	2033	2055	4437	4183	3900	3861	Hycc1	-0.879473	1.22E-48	1.88E-46	down	5	24120274	24235688	-	10117	protein_coding	family with sequence similarity 126, member A [Source:MGI Symbol;Acc:MGI:2149839]
ENSMUSG00000038759	3605	3562	4140	3524	2309	3046	2122	2168	Nup205	0.73903	1.53E-11	2.10E-10	up	6	35154356	35224531	+	9306	protein_coding	nucleoporin 205 [Source:MGI Symbol;Acc:MGI:2141625]
ENSMUSG00000054387	4418	4220	4160	4340	1998	2466	1649	2012	Mdm4	1.19206	3.35E-33	2.61E-31	up	1	133000000	133000000	-	14798	protein_coding	transformed mouse 3T3 cell double minute 4 [Source:MGI Symbol;Acc:MGI:107934]
ENSMUSG00000001985	3551	4274	2692	3116	2374	2589	2256	2037	Grik3	0.666947	4.70E-10	5.34E-09	up	4	125000000	126000000	+	8973	protein_coding	glutamate receptor, ionotropic, kainate 3 [Source:MGI Symbol;Acc:MGI:95816]
ENSMUSG00000028626	3904	4340	2456	3567	2371	2225	2198	2214	Col9a2	0.769058	1.93E-10	2.30E-09	up	4	121000000	121000000	+	3095	protein_coding	collagen, type IX, alpha 2 [Source:MGI Symbol;Acc:MGI:88466]
ENSMUSG00000024664	2263	2443	1973	2013	4140	3648	3744	3482	Fads3	-0.677504	3.59E-21	1.25E-19	down	19	10018933	10037474	+	3792	protein_coding	fatty acid desaturase 3 [Source:MGI Symbol;Acc:MGI:1928740]
ENSMUSG00000038467	2273	2425	2229	2218	3895	3475	3814	3556	Chmp4b	-0.577135	4.25E-18	1.14E-16	down	2	154000000	155000000	+	2027	protein_coding	charged multivesicular body protein 4B [Source:MGI Symbol;Acc:MGI:1922858]
ENSMUSG00000023977	3878	3897	2942	3618	2626	2966	2155	2246	Ubr2	0.634107	1.92E-10	2.29E-09	up	17	47239221	47321482	-	9814	protein_coding	ubiquitin protein ligase E3 component n-recognin 2 [Source:MGI Symbol;Acc:MGI:1861099]
ENSMUSG00000056501	2067	1750	1714	2165	4706	3783	4623	4442	Cebpb	-1.07724	2.00E-24	9.13E-23	down	2	168000000	168000000	+	1504	protein_coding	CCAAT/enhancer binding protein (C/EBP), beta [Source:MGI Symbol;Acc:MGI:88373]
ENSMUSG00000026879	4524	4464	3592	4126	2274	1922	2181	2109	Gsn	1.08635	6.58E-39	6.94E-37	up	2	35146392	35197904	+	3157	protein_coding	gelsolin [Source:MGI Symbol;Acc:MGI:95851]
ENSMUSG00000034908	3585	5009	2798	2958	2333	2059	1967	2028	Sidt2	0.879094	1.29E-11	1.79E-10	up	9	45849155	45866556	-	5146	protein_coding	SID1 transmembrane family, member 2 [Source:MGI Symbol;Acc:MGI:2446134]
ENSMUSG00000029104	3802	3709	3114	3594	2475	2688	2033	2123	Htt	0.724139	3.82E-17	9.30E-16	up	5	34919084	35069878	+	24438	protein_coding	huntingtin [Source:MGI Symbol;Acc:MGI:96067]
ENSMUSG00000062901	4108	4107	4229	3785	2189	2201	2218	2468	Klhl24	0.94823	2.19E-30	1.44E-28	up	16	19916292	19947971	+	10183	protein_coding	kelch-like 24 [Source:MGI Symbol;Acc:MGI:1923035]
ENSMUSG00000063450	5027	5429	3560	4773	1259	1865	1248	1327	Syne2	1.83058	9.99E-45	1.31E-42	up	12	75864908	76157700	+	26726	protein_coding	spectrin repeat containing, nuclear envelope 2 [Source:MGI Symbol;Acc:MGI:2449316]
ENSMUSG00000002718	3395	3725	3730	3336	2221	2956	1893	2154	Cse1l	0.737196	2.19E-11	2.95E-10	up	2	167000000	167000000	+	5273	protein_coding	chromosome segregation 1-like (S. cerevisiae) [Source:MGI Symbol;Acc:MGI:1339951]
ENSMUSG00000038168	4108	4314	3048	3354	2364	2464	2125	1944	P3h2	0.846877	1.06E-18	3.03E-17	up	16	25778038	25924534	-	3721	protein_coding	prolyl 3-hydroxylase 2 [Source:MGI Symbol;Acc:MGI:2146663]
ENSMUSG00000035373	846	518	1065	919	5468	4536	5086	5266	Ccl7	-2.48202	5.30E-24	2.35E-22	down	11	81936538	81938351	+	801	protein_coding	chemokine (C-C motif) ligand 7 [Source:MGI Symbol;Acc:MGI:99512]
ENSMUSG00000021025	1403	1430	1427	1438	4394	3923	4336	4356	Nfkbia	-1.46619	6.92E-81	3.55E-78	down	12	55536195	55539432	-	1610	protein_coding	nuclear factor of kappa light polypeptide gene enhancer in B cells inhibitor, alpha [Source:MGI Symbol;Acc:MGI:104741]
ENSMUSG00000037857	3723	4241	3731	4039	2031	2474	1701	1879	Nufip2	1.07605	1.15E-28	6.85E-27	up	11	77576981	77632747	+	5792	protein_coding	nuclear fragile X mental retardation protein interacting protein 2 [Source:MGI Symbol;Acc:MGI:1915814]
ENSMUSG00000024121	2087	2094	1976	2127	3832	3496	3678	3593	Atp6v0c	-0.705104	3.00E-26	1.51E-24	down	17	24382840	24388676	-	3384	protein_coding	ATPase, H+ transporting, lysosomal V0 subunit C [Source:MGI Symbol;Acc:MGI:88116]
ENSMUSG00000028645	1726	1506	1489	1695	4124	3369	3745	3815	Slc2a1	-1.11752	4.69E-36	4.36E-34	down	4	119000000	119000000	+	3506	protein_coding	solute carrier family 2 (facilitated glucose transporter), member 1 [Source:MGI Symbol;Acc:MGI:95755]
ENSMUSG00000024298	4206	4205	3955	4089	1758	2425	1313	1751	Zfp871	1.29954	3.02E-24	1.38E-22	up	17	32984470	33007261	-	11116	protein_coding	zinc finger protein 871 [Source:MGI Symbol;Acc:MGI:1921793]
ENSMUSG00000032690	4348	3635	3614	3909	2526	2817	2135	2067	Oas2	0.817317	5.96E-18	1.57E-16	up	5	121000000	121000000	-	4451	protein_coding	2'-5' oligoadenylate synthetase 2 [Source:MGI Symbol;Acc:MGI:2180852]
ENSMUSG00000029202	4163	4768	3976	4086	1259	2420	1042	1093	Pds5a	1.66699	2.35E-09	2.42E-08	up	5	65763064	65855616	-	19335	protein_coding	PDS5 cohesin associated factor A [Source:MGI Symbol;Acc:MGI:1918771]
ENSMUSG00000010095	2004	1846	1802	1960	4054	3619	3603	3479	Slc3a2	-0.840329	8.92E-34	7.18E-32	down	19	8684246	8700733	-	3529	protein_coding	solute carrier family 3 (activators of dibasic and neutral amino acid transport), member 2 [Source:MGI Symbol;Acc:MGI:96955]
ENSMUSG00000022557	2013	2387	1828	2017	3743	3422	3611	3158	Bop1	-0.646152	1.63E-16	3.70E-15	down	15	76337189	76361477	-	2957	protein_coding	block of proliferation 1 [Source:MGI Symbol;Acc:MGI:1334460]
ENSMUSG00000024219	3315	3738	2684	2971	2487	2415	2177	2003	Anks1	0.595805	7.66E-12	1.10E-10	up	17	28128280	28281749	+	10136	protein_coding	ankyrin repeat and SAM domain containing 1 [Source:MGI Symbol;Acc:MGI:2446180]
ENSMUSG00000038127	3183	3912	3751	3171	2177	2562	2070	2114	Ccdc50	0.764886	9.70E-17	2.25E-15	up	16	27207619	27270968	+	9164	protein_coding	coiled-coil domain containing 50 [Source:MGI Symbol;Acc:MGI:1914751]
ENSMUSG00000004665	2318	2067	2092	2266	3741	3358	3625	3448	Cnn2	-0.583624	1.66E-14	3.12E-13	down	10	79824418	79831896	+	2460	protein_coding	calponin 2 [Source:MGI Symbol;Acc:MGI:105093]
ENSMUSG00000034269	3792	3627	3054	3300	2283	2599	2033	2044	Setd5	0.733317	2.00E-18	5.58E-17	up	6	113000000	113000000	+	18347	protein_coding	SET domain containing 5 [Source:MGI Symbol;Acc:MGI:1920145]
ENSMUSG00000039501	2341	2506	1741	1936	3835	3984	3357	3203	Znfx1	-0.644072	1.96E-11	2.66E-10	down	2	167000000	167000000	-	8189	protein_coding	zinc finger, NFX1-type containing 1 [Source:MGI Symbol;Acc:MGI:2138982]
ENSMUSG00000035692	1446	1677	1462	1405	4406	4396	4568	3384	Isg15	-1.37023	2.62E-52	4.97E-50	down	4	156000000	156000000	-	703	protein_coding	ISG15 ubiquitin-like modifier [Source:MGI Symbol;Acc:MGI:1855694]
ENSMUSG00000026872	3902	5096	4125	3984	1301	1943	1119	1268	Zeb2	1.71722	6.87E-38	6.91E-36	up	2	44873644	45007407	-	20203	protein_coding	zinc finger E-box binding homeobox 2 [Source:MGI Symbol;Acc:MGI:1344407]
ENSMUSG00000027195	1932	2131	2467	1945	3597	3311	3546	3462	Hsd17b12	-0.601563	3.18E-10	3.69E-09	down	2	93863034	93988309	-	2407	protein_coding	hydroxysteroid (17-beta) dehydrogenase 12 [Source:MGI Symbol;Acc:MGI:1926967]
ENSMUSG00000041645	3361	3897	3044	3154	2208	2767	2129	2046	Ddx24	0.668035	1.13E-12	1.77E-11	up	12	103000000	103000000	-	8242	protein_coding	DEAD box helicase 24 [Source:MGI Symbol;Acc:MGI:1351337]
ENSMUSG00000028128	1146	939	1362	1255	4671	4068	4187	4555	F3	-1.77646	5.31E-51	9.29E-49	down	3	122000000	122000000	+	2527	protein_coding	coagulation factor III [Source:MGI Symbol;Acc:MGI:88381]
ENSMUSG00000053754	3640	3608	2981	3345	2245	2747	1889	1959	Chd8	0.733351	2.91E-13	4.80E-12	up	14	52435608	52495237	-	16523	protein_coding	chromodomain helicase DNA binding protein 8 [Source:MGI Symbol;Acc:MGI:1915022]
ENSMUSG00000018427	3805	3583	3292	3705	2266	2229	2069	2323	Ypel2	0.806209	4.18E-27	2.24E-25	up	11	86827251	86884533	-	4847	protein_coding	yippee like 2 [Source:MGI Symbol;Acc:MGI:1925114]
ENSMUSG00000028937	2147	2169	1920	2096	3609	3340	3532	3125	Acot7	-0.595025	2.76E-19	8.28E-18	down	4	152000000	152000000	+	2124	protein_coding	acyl-CoA thioesterase 7 [Source:MGI Symbol;Acc:MGI:1917275]
ENSMUSG00000021413	3500	3666	3248	3308	2181	2589	1650	2079	Prpf4b	0.805627	5.85E-15	1.14E-13	up	13	35059285	35090047	+	8430	protein_coding	pre-mRNA processing factor 4B [Source:MGI Symbol;Acc:MGI:109584]
ENSMUSG00000020277	1727	1588	1309	1640	3765	3727	3602	3132	Pfkl	-1.07015	6.76E-36	6.18E-34	down	10	77822781	77845917	-	6675	protein_coding	phosphofructokinase, liver, B-type [Source:MGI Symbol;Acc:MGI:97547]
ENSMUSG00000028494	1710	1844	1713	1819	4319	4194	3979	3504	Plin2	-1.05918	1.66E-52	3.18E-50	down	4	86566623	86588297	-	3512	protein_coding	perilipin 2 [Source:MGI Symbol;Acc:MGI:87920]
ENSMUSG00000038816	2716	4263	2900	2795	2075	2004	1987	2025	Ctnnal1	0.753533	5.46E-11	7.08E-10	up	4	56810935	56865188	-	7661	protein_coding	catenin (cadherin associated protein), alpha-like 1 [Source:MGI Symbol;Acc:MGI:1859649]
ENSMUSG00000036323	3521	3396	3557	3420	2063	2675	1745	1918	Srp72	0.843386	1.69E-15	3.47E-14	up	5	77122530	77147784	+	5717	protein_coding	signal recognition particle 72 [Source:MGI Symbol;Acc:MGI:1333795]
ENSMUSG00000026833	3971	3357	3247	3619	2464	2199	2214	2546	Olfm1	0.701816	8.02E-15	1.55E-13	up	2	28083004	28120748	+	3553	protein_coding	olfactomedin 1 [Source:MGI Symbol;Acc:MGI:1860437]
ENSMUSG00000065954	3383	3542	3213	3256	2265	2244	2036	2169	Tacc1	0.732271	2.92E-34	2.49E-32	up	8	25644568	25746604	-	11920	protein_coding	transforming, acidic coiled-coil containing protein 1 [Source:MGI Symbol;Acc:MGI:2443510]
ENSMUSG00000036053	3824	4419	3466	3621	1724	1750	1446	1586	Fmnl2	1.34762	2.32E-66	6.72E-64	up	2	52747872	53023816	+	5636	protein_coding	formin-like 2 [Source:MGI Symbol;Acc:MGI:1918659]
ENSMUSG00000073792	3332	3703	4074	3648	1997	2046	1931	1973	Alg6	1.0076	1.45E-32	1.09E-30	up	4	99603901	99651697	+	8544	protein_coding	asparagine-linked glycosylation 6 (alpha-1,3,-glucosyltransferase) [Source:MGI Symbol;Acc:MGI:2444031]
ENSMUSG00000024073	4598	5074	3392	4652	751	1473	698	781	Birc6	2.37241	1.20E-18	3.38E-17	up	17	74835290	75010351	+	25772	protein_coding	baculoviral IAP repeat-containing 6 [Source:MGI Symbol;Acc:MGI:1276108]
ENSMUSG00000032014	1754	1788	1361	1637	4196	3477	3680	3373	Oaf	-1.05932	1.89E-34	1.64E-32	down	9	43132532	43151208	-	2629	protein_coding	out at first homolog [Source:MGI Symbol;Acc:MGI:94852]
ENSMUSG00000005360	5122	5301	3987	3928	1181	1189	1095	1066	Slc1a3	2.12534	3.90E-122	4.30E-119	up	15	8663608	8740248	-	8537	protein_coding	solute carrier family 1 (glial high affinity glutamate transporter), member 3 [Source:MGI Symbol;Acc:MGI:99917]
ENSMUSG00000025375	2451	4052	2030	2347	2009	2059	1883	1808	Aatk	0.590954	4.77E-05	0.000240495	up	11	120000000	120000000	-	7159	protein_coding	apoptosis-associated tyrosine kinase [Source:MGI Symbol;Acc:MGI:1197518]
ENSMUSG00000024083	3582	3474	3726	3484	1946	2709	1454	1861	Pja2	0.958952	4.43E-13	7.18E-12	up	17	64588000	64638911	-	6657	protein_coding	praja ring finger ubiquitin ligase 2 [Source:MGI Symbol;Acc:MGI:2159342]
ENSMUSG00000017774	2072	2129	1689	1888	3492	3256	3130	2891	Myo1c	-0.603103	1.43E-16	3.27E-15	down	11	75541330	75564736	+	6585	protein_coding	myosin IC [Source:MGI Symbol;Acc:MGI:106612]
ENSMUSG00000025498	969	840	647	858	4829	4424	4492	4132	Irf7	-2.32013	1.39E-125	1.62E-122	down	7	141000000	141000000	-	3776	protein_coding	interferon regulatory factor 7 [Source:MGI Symbol;Acc:MGI:1859212]
ENSMUSG00000028972	3410	3180	3852	3627	1809	1971	2086	2234	Car6	0.90803	4.47E-17	1.08E-15	up	4	150000000	150000000	-	1816	protein_coding	carbonic anhydrase 6 [Source:MGI Symbol;Acc:MGI:1333786]
ENSMUSG00000025225	1475	1529	1224	1368	4283	3569	3516	3479	Nfkb2	-1.29515	2.53E-60	6.07E-58	down	19	46292759	46300824	+	4584	protein_coding	nuclear factor of kappa light polypeptide gene enhancer in B cells 2, p49/p100 [Source:MGI Symbol;Acc:MGI:1099800]
ENSMUSG00000023026	3444	3794	2916	3230	1778	1875	1475	1546	Dip2b	1.11621	2.12E-40	2.42E-38	up	15	99936545	100000000	+	10256	protein_coding	disco interacting protein 2 homolog B [Source:MGI Symbol;Acc:MGI:2145977]
ENSMUSG00000062604	3291	2970	3299	3088	2144	2414	1946	2211	Srpk2	0.651811	2.08E-14	3.85E-13	up	5	23708262	23889615	-	13901	protein_coding	serine/arginine-rich protein specific kinase 2 [Source:MGI Symbol;Acc:MGI:1201408]
ENSMUSG00000063694	1771	1635	1865	1873	3262	3136	3437	3347	Cycs	-0.770461	5.28E-18	1.40E-16	down	6	50539543	50543518	-	3404	protein_coding	cytochrome c, somatic [Source:MGI Symbol;Acc:MGI:88578]
ENSMUSG00000034342	3374	3557	2750	3028	1993	2379	1615	1863	Cbl	0.807319	2.02E-15	4.12E-14	up	9	44054273	44145346	-	12345	protein_coding	Casitas B-lineage lymphoma [Source:MGI Symbol;Acc:MGI:88279]
ENSMUSG00000040549	4373	4343	3709	4626	850	1611	566	758	Ckap5	2.2939	3.24E-13	5.30E-12	up	2	91357107	91451009	+	9462	protein_coding	cytoskeleton associated protein 5 [Source:MGI Symbol;Acc:MGI:1923036]
ENSMUSG00000035042	142	101	151	166	5910	4815	4863	5030	Ccl5	-5.08347	0	0	down	11	83416604	83421344	-	960	protein_coding	chemokine (C-C motif) ligand 5 [Source:MGI Symbol;Acc:MGI:98262]
ENSMUSG00000058672	1520	1572	1851	1502	3383	3080	3690	3433	Tubb2a	-0.963613	2.68E-21	9.53E-20	down	13	34258257	34261990	-	1610	protein_coding	tubulin, beta 2A class IIA [Source:MGI Symbol;Acc:MGI:107861]
ENSMUSG00000025135	1746	1860	1827	1825	3246	3158	3243	3133	Anapc11	-0.703692	1.22E-25	5.92E-24	down	11	120000000	120000000	+	5057	protein_coding	anaphase promoting complex subunit 11 [Source:MGI Symbol;Acc:MGI:1913406]
ENSMUSG00000031490	1706	1430	1721	1913	3513	3347	3792	3219	Eif4ebp1	-0.918463	3.00E-18	8.19E-17	down	8	27750357	27766702	+	2196	protein_coding	eukaryotic translation initiation factor 4E binding protein 1 [Source:MGI Symbol;Acc:MGI:103267]
ENSMUSG00000028851	1774	1877	1640	1875	3450	3063	3443	2974	Nudc	-0.738963	8.59E-22	3.17E-20	down	4	133000000	133000000	-	1425	protein_coding	nudC nuclear distribution protein [Source:MGI Symbol;Acc:MGI:106014]
ENSMUSG00000037608	3182	3877	3154	3237	1627	2197	1197	1484	Bclaf1	1.16373	8.07E-19	2.33E-17	up	10	20188215	20220359	+	15301	protein_coding	BCL2-associated transcription factor 1 [Source:MGI Symbol;Acc:MGI:1917580]
ENSMUSG00000030655	4560	4347	3507	4403	839	1668	752	966	Smg1	2.10802	1.31E-15	2.74E-14	up	7	118000000	118000000	-	23984	protein_coding	SMG1 nonsense mediated mRNA decay associated PI3K related kinase [Source:MGI Symbol;Acc:MGI:1919742]
ENSMUSG00000037321	1449	1368	1236	1367	3899	3663	3719	3371	Tap1	-1.32175	5.04E-84	3.09E-81	down	17	34406527	34416199	+	5476	protein_coding	transporter 1, ATP-binding cassette, sub-family B (MDR/TAP) [Source:MGI Symbol;Acc:MGI:98483]
ENSMUSG00000023030	1778	1827	1924	1908	3417	2973	3222	3306	Slc11a2	-0.68334	6.05E-17	1.44E-15	down	15	100000000	100000000	-	6354	protein_coding	solute carrier family 11 (proton-coupled divalent metal ion transporters), member 2 [Source:MGI Symbol;Acc:MGI:1345279]
ENSMUSG00000056537	2884	2930	3193	2969	2110	2608	1679	2133	Rlim	0.606523	3.39E-08	2.93E-07	up	X	103000000	103000000	-	8917	protein_coding	ring finger protein, LIM domain interacting [Source:MGI Symbol;Acc:MGI:1342291]
ENSMUSG00000013089	2199	1657	1955	2057	3390	3269	3279	3095	Etv5	-0.612388	9.18E-11	1.15E-09	down	16	22200059	22258469	-	4103	protein_coding	ets variant 5 [Source:MGI Symbol;Acc:MGI:1096867]
ENSMUSG00000028527	1781	1604	1913	1784	3141	2871	3138	2775	Ak4	-0.635882	4.27E-13	6.93E-12	down	4	101000000	101000000	+	4646	protein_coding	adenylate kinase 4 [Source:MGI Symbol;Acc:MGI:87979]
ENSMUSG00000034254	1905	1949	1749	1812	3325	2879	3169	2951	Agpat1	-0.621299	1.96E-19	5.95E-18	down	17	34823236	34832423	+	3001	protein_coding	1-acylglycerol-3-phosphate O-acyltransferase 1 (lysophosphatidic acid acyltransferase, alpha) [Source:MGI Symbol;Acc:MGI:1932075]
ENSMUSG00000048271	3457	3138	2816	3030	1999	2233	1778	1867	Rbm33	0.772407	9.51E-22	3.50E-20	up	5	28522119	28624237	+	12502	protein_coding	RNA binding motif protein 33 [Source:MGI Symbol;Acc:MGI:1919670]
ENSMUSG00000035778	1898	1578	2097	1941	3166	3071	2939	3166	Ggta1	-0.599337	4.22E-09	4.16E-08	down	2	35290191	35353243	-	4709	protein_coding	glycoprotein galactosyltransferase alpha 1, 3 [Source:MGI Symbol;Acc:MGI:95704]
ENSMUSG00000055839	1725	1748	2062	1989	3010	2788	3285	3007	Elob	-0.570064	1.79E-08	1.62E-07	down	17	24043712	24048110	-	1398	protein_coding	elongin B [Source:MGI Symbol;Acc:MGI:1914923]
ENSMUSG00000017291	3313	3661	3062	3430	1571	2169	1269	1404	Taok1	1.18685	6.48E-22	2.43E-20	up	11	77419988	77498641	-	12421	protein_coding	TAO kinase 1 [Source:MGI Symbol;Acc:MGI:1914490]
ENSMUSG00000022419	3580	4540	3586	3550	1127	1401	1077	1265	Deptor	1.75608	8.15E-69	2.76E-66	up	15	54975713	55122667	+	8874	protein_coding	DEP domain containing MTOR-interacting protein [Source:MGI Symbol;Acc:MGI:2146322]
ENSMUSG00000034459	1680	2081	1885	1540	3325	3930	3198	2406	Ifit1	-0.723182	1.18E-09	1.26E-08	down	19	34618271	34627409	+	2656	protein_coding	interferon-induced protein with tetratricopeptide repeats 1 [Source:MGI Symbol;Acc:MGI:99450]
ENSMUSG00000034021	3103	3374	3413	2905	1785	2359	1428	1797	Pds5b	0.911662	1.17E-14	2.23E-13	up	5	151000000	151000000	+	9839	protein_coding	PDS5 cohesin associated factor B [Source:MGI Symbol;Acc:MGI:2140945]
ENSMUSG00000056966	3914	5204	3928	3592	629	723	651	747	Gjc3	2.70199	2.62E-136	3.62E-133	up	5	138000000	138000000	-	4356	protein_coding	gap junction protein, gamma 3 [Source:MGI Symbol;Acc:MGI:2153041]
ENSMUSG00000022100	2868	2976	2795	2790	2123	2303	1832	1836	Xpo7	0.613053	6.71E-17	1.59E-15	up	14	70891686	71004068	-	19005	protein_coding	exportin 7 [Source:MGI Symbol;Acc:MGI:1929705]
ENSMUSG00000019923	1357	1630	1508	1494	3534	3316	3345	3305	Zwint	-1.06003	5.26E-47	7.53E-45	down	10	72490677	72510796	+	4434	protein_coding	ZW10 interactor [Source:MGI Symbol;Acc:MGI:1289227]
ENSMUSG00000024070	3097	3078	3252	2940	1689	2335	1630	1710	Prkd3	0.863482	2.26E-16	5.07E-15	up	17	79256834	79328245	-	11017	protein_coding	protein kinase D3 [Source:MGI Symbol;Acc:MGI:1922542]
ENSMUSG00000027496	1700	1811	1712	1738	3071	2776	3001	2840	Aurka	-0.635448	1.23E-20	4.10E-19	down	2	172000000	172000000	-	2531	protein_coding	aurora kinase A [Source:MGI Symbol;Acc:MGI:894678]
ENSMUSG00000038299	1605	1629	1835	1648	3118	3122	3146	3019	Wdr36	-0.770784	3.65E-22	1.41E-20	down	18	32970278	33000647	+	8663	protein_coding	WD repeat domain 36 [Source:MGI Symbol;Acc:MGI:1917819]
ENSMUSG00000015846	3109	3519	2560	2901	1924	1796	1866	1795	Rxra	0.820039	2.71E-23	1.15E-21	up	2	27566452	27652969	+	6303	protein_coding	retinoid X receptor alpha [Source:MGI Symbol;Acc:MGI:98214]
ENSMUSG00000027469	3228	3310	2833	3300	1471	2082	1164	1415	Tpx2	1.16334	1.44E-19	4.44E-18	up	2	153000000	153000000	+	4677	protein_coding	TPX2, microtubule-associated [Source:MGI Symbol;Acc:MGI:1919369]
ENSMUSG00000035311	2772	3098	2609	2667	1984	2174	1756	1825	Gnptab	0.638836	6.59E-18	1.73E-16	up	10	88214994	88283191	+	5883	protein_coding	N-acetylglucosamine-1-phosphate transferase, alpha and beta subunits [Source:MGI Symbol;Acc:MGI:3643902]
ENSMUSG00000034663	3025	3614	2550	2590	1916	2037	1750	1819	Bmp2k	0.754928	6.35E-16	1.36E-14	up	5	97145548	97239726	+	8480	protein_coding	BMP2 inducible kinase [Source:MGI Symbol;Acc:MGI:2155456]
ENSMUSG00000024054	3272	3429	3196	3196	1427	2204	1174	1371	Smchd1	1.20137	2.02E-18	5.63E-17	up	17	71651484	71782338	-	19982	protein_coding	SMC hinge domain containing 1 [Source:MGI Symbol;Acc:MGI:1921605]
ENSMUSG00000022216	1661	1703	1768	1770	3238	3047	3306	2885	Psme1	-0.739736	2.28E-22	8.91E-21	down	14	55815580	55818986	+	2209	protein_coding	proteasome (prosome, macropain) activator subunit 1 (PA28 alpha) [Source:MGI Symbol;Acc:MGI:1096367]
ENSMUSG00000036202	3749	3823	3437	3846	1145	1845	791	1040	Rif1	1.74381	9.91E-12	1.40E-10	up	2	51962844	52012395	+	10504	protein_coding	replication timing regulatory factor 1 [Source:MGI Symbol;Acc:MGI:1098622]
ENSMUSG00000018899	1079	979	1007	1043	3949	3140	3688	3461	Irf1	-1.67989	9.19E-82	4.94E-79	down	11	53660841	53669200	+	3975	protein_coding	interferon regulatory factor 1 [Source:MGI Symbol;Acc:MGI:96590]
ENSMUSG00000021996	1376	1258	1677	1430	3317	3164	3457	3188	Esd	-1.0769	3.84E-25	1.84E-23	down	14	74969737	74988205	+	3366	protein_coding	esterase D/formylglutathione hydrolase [Source:MGI Symbol;Acc:MGI:95421]
ENSMUSG00000024079	2720	2924	2682	2627	1845	2703	1601	1665	Eif2ak2	0.604199	1.57E-06	1.05E-05	up	17	79159993	79190002	-	5113	protein_coding	eukaryotic translation initiation factor 2-alpha kinase 2 [Source:MGI Symbol;Acc:MGI:1353449]
ENSMUSG00000037411	470	290	406	402	4166	3425	3973	3905	Serpine1	-3.18747	1.86E-138	2.73E-135	down	5	137000000	137000000	-	3876	protein_coding	serine (or cysteine) peptidase inhibitor, clade E, member 1 [Source:MGI Symbol;Acc:MGI:97608]
ENSMUSG00000021037	1669	1740	1920	1701	3019	2650	3140	2733	Ahsa1	-0.601606	1.93E-11	2.62E-10	down	12	87313253	87320772	+	4377	protein_coding	AHA1, activator of heat shock protein ATPase 1 [Source:MGI Symbol;Acc:MGI:2387603]
ENSMUSG00000026867	2758	2951	2371	2653	1919	2324	1800	1713	Gapvd1	0.581766	9.12E-11	1.14E-09	up	2	34564606	34645244	-	13748	protein_coding	GTPase activating protein and VPS9 domains 1 [Source:MGI Symbol;Acc:MGI:1913941]
ENSMUSG00000044894	1491	1430	1547	1776	3093	2953	3427	2997	Uqcrq	-0.883659	9.22E-19	2.65E-17	down	11	53318749	53321658	-	1831	protein_coding	ubiquinol-cytochrome c reductase, complex III subunit VII [Source:MGI Symbol;Acc:MGI:107807]
ENSMUSG00000049076	2892	2656	2827	2768	2074	2201	1681	1892	Acap2	0.622206	1.30E-13	2.22E-12	up	16	30911230	31020063	-	7183	protein_coding	ArfGAP with coiled-coil, ankyrin repeat and PH domains 2 [Source:MGI Symbol;Acc:MGI:1925868]
ENSMUSG00000041736	1680	1369	1637	1728	3230	3018	3308	2805	Tspo	-0.829856	2.01E-17	5.04E-16	down	15	83447793	83458404	+	1051	protein_coding	translocator protein [Source:MGI Symbol;Acc:MGI:88222]
ENSMUSG00000038366	1823	2066	1365	1597	3101	2899	2915	2586	Lasp1	-0.638738	4.88E-11	6.36E-10	down	11	97689826	97729590	+	6495	protein_coding	LIM and SH3 protein 1 [Source:MGI Symbol;Acc:MGI:109656]
ENSMUSG00000038116	3183	3172	3040	3092	1835	1846	1589	1720	Phf20	0.950758	8.28E-49	1.30E-46	up	2	156000000	156000000	+	9988	protein_coding	PHD finger protein 20 [Source:MGI Symbol;Acc:MGI:2444148]
ENSMUSG00000032369	1602	1443	1920	1676	3141	2830	3296	3086	Plscr1	-0.780006	5.46E-13	8.76E-12	down	9	92131803	92154331	+	2462	protein_coding	phospholipid scramblase 1 [Source:MGI Symbol;Acc:MGI:893575]
ENSMUSG00000070639	2875	3295	2975	2643	1692	1910	1578	1643	Lrrc8b	0.900657	1.76E-29	1.10E-27	up	5	106000000	106000000	+	6726	protein_coding	leucine rich repeat containing 8 family, member B [Source:MGI Symbol;Acc:MGI:2141353]
ENSMUSG00000081895	3252	2117	3861	2991	1752	2299	1885	2082	Rpl17-ps10	0.72677	0.000602783	0.0024074	up	7	72298505	72299059	-	555	processed_pseudogene	ribosomal protein L17, pseudogene 10 [Source:MGI Symbol;Acc:MGI:3642871]
ENSMUSG00000040857	1711	1914	1282	1683	2936	2893	2914	2536	Erf	-0.665768	5.86E-12	8.51E-11	down	7	24941986	24950186	-	3607	protein_coding	Ets2 repressor factor [Source:MGI Symbol;Acc:MGI:109637]
ENSMUSG00000024150	1717	1753	1826	1681	3131	2766	2880	2937	Mcfd2	-0.634439	7.26E-18	1.89E-16	down	17	87561871	87573363	-	2827	protein_coding	multiple coagulation factor deficiency 2 [Source:MGI Symbol;Acc:MGI:2183439]
ENSMUSG00000020601	1414	1225	1283	1217	3614	2949	3293	3311	Trib2	-1.24507	4.30E-47	6.23E-45	down	12	15841728	15866923	-	4335	protein_coding	tribbles pseudokinase 2 [Source:MGI Symbol;Acc:MGI:2145021]
ENSMUSG00000028248	2953	2697	2820	2899	1881	1964	1570	1940	Pnisr	0.74238	1.90E-17	4.79E-16	up	4	21847583	21876475	+	10187	protein_coding	PNN interacting serine/arginine-rich [Source:MGI Symbol;Acc:MGI:1913875]
ENSMUSG00000024190	2950	3395	2456	2548	1923	1663	1824	1544	Dusp1	0.815851	2.34E-18	6.48E-17	up	17	26724564	26781102	-	3311	protein_coding	dual specificity phosphatase 1 [Source:MGI Symbol;Acc:MGI:105120]
ENSMUSG00000074305	3387	3596	2636	3004	1512	2074	1405	1496	Peak1	1.07123	5.41E-21	1.86E-19	up	9	56108410	56325351	-	12351	protein_coding	pseudopodium-enriched atypical kinase 1 [Source:MGI Symbol;Acc:MGI:2442366]
ENSMUSG00000038740	2844	3014	2344	2594	1784	1746	1761	1651	Mvb12b	0.746579	6.50E-24	2.86E-22	up	2	33619965	33777958	-	8741	protein_coding	multivesicular body subunit 12B [Source:MGI Symbol;Acc:MGI:1919793]
ENSMUSG00000039671	2843	3398	2258	2570	1761	1986	1581	1502	Zmynd8	0.80671	1.26E-14	2.39E-13	up	2	166000000	166000000	-	11031	protein_coding	zinc finger, MYND-type containing 8 [Source:MGI Symbol;Acc:MGI:1918025]
ENSMUSG00000030754	2626	2695	2923	2718	1829	2280	1603	1726	Copb1	0.676999	1.36E-11	1.89E-10	up	7	114000000	114000000	-	5582	protein_coding	coatomer protein complex, subunit beta 1 [Source:MGI Symbol;Acc:MGI:1917599]
ENSMUSG00000003226	3683	4232	2994	3802	752	1552	600	664	Ranbp2	2.16274	1.16E-11	1.62E-10	up	10	58282742	58330178	+	11728	protein_coding	RAN binding protein 2 [Source:MGI Symbol;Acc:MGI:894323]
ENSMUSG00000051910	2581	3186	2258	2269	1640	1883	1394	1492	Sox6	0.793598	3.74E-14	6.75E-13	up	7	115000000	116000000	-	14832	protein_coding	SRY (sex determining region Y)-box 6 [Source:MGI Symbol;Acc:MGI:98368]
ENSMUSG00000010376	1677	1622	1853	1653	2776	2632	3129	2590	Nedd8	-0.595939	1.63E-10	1.97E-09	down	14	55899720	55909581	-	1261	protein_coding	neural precursor cell expressed, developmentally down-regulated gene 8 [Source:MGI Symbol;Acc:MGI:97301]
ENSMUSG00000029250	2995	3334	2994	2951	1400	2120	1109	1268	Polr2b	1.17531	5.67E-17	1.36E-15	up	5	77457994	77497171	+	4667	protein_coding	polymerase (RNA) II (DNA directed) polypeptide B [Source:MGI Symbol;Acc:MGI:2388280]
ENSMUSG00000038886	2971	2946	2315	2612	2171	1981	1708	1803	Man2a2	0.613372	2.95E-13	4.86E-12	up	7	79998845	80021123	-	10317	protein_coding	mannosidase 2, alpha 2 [Source:MGI Symbol;Acc:MGI:2150656]
ENSMUSG00000047888	3401	3828	2761	2953	1324	1667	1041	1187	Tnrc6b	1.42245	7.69E-33	5.82E-31	up	15	80595514	80825286	+	23677	protein_coding	trinucleotide repeat containing 6b [Source:MGI Symbol;Acc:MGI:2443730]
ENSMUSG00000029231	2936	3472	2839	2851	1599	1848	1521	1494	Pdgfra	1.01638	5.65E-36	5.19E-34	up	5	75312953	75358876	+	10024	protein_coding	platelet derived growth factor receptor, alpha polypeptide [Source:MGI Symbol;Acc:MGI:97530]
ENSMUSG00000052727	2854	3146	2210	2425	1698	1966	1545	1429	Map1b	0.790879	1.99E-14	3.69E-13	up	13	99557954	99653048	-	15846	protein_coding	microtubule-associated protein 1B [Source:MGI Symbol;Acc:MGI:1306778]
ENSMUSG00000005481	1557	1744	1602	1466	2733	2542	2637	2387	Ddx39a	-0.581156	7.86E-17	1.84E-15	down	8	84441806	84453521	+	5155	protein_coding	DEAD box helicase 39a [Source:MGI Symbol;Acc:MGI:1915528]
ENSMUSG00000020263	3012	3034	2699	2793	1802	1639	1640	1786	Appl2	0.858985	3.44E-34	2.93E-32	up	10	83435897	83484602	-	5949	protein_coding	adaptor protein, phosphotyrosine interaction, PH domain and leucine zipper containing 2 [Source:MGI Symbol;Acc:MGI:2384914]
ENSMUSG00000044627	1749	1517	1663	1749	2800	2669	2986	2419	Swi5	-0.588288	6.22E-11	8.02E-10	down	2	32168828	32178087	-	5551	protein_coding	SWI5 recombination repair homolog (yeast) [Source:MGI Symbol;Acc:MGI:1920181]
ENSMUSG00000075254	1404	1412	1119	1359	3429	3416	3075	2952	Heg1	-1.16909	1.40E-51	2.51E-49	down	16	33504740	33591946	+	12728	protein_coding	heart development protein with EGF-like domains 1 [Source:MGI Symbol;Acc:MGI:1924696]
ENSMUSG00000037236	2513	2701	2958	2450	1895	2107	1619	1829	Matr3	0.627402	1.85E-11	2.51E-10	up	18	35695191	35726888	+	10158	protein_coding	matrin 3 [Source:MGI Symbol;Acc:MGI:1298379]
ENSMUSG00000032661	982	639	717	867	4146	3906	3642	3174	Oas3	-2.09544	5.47E-68	1.77E-65	down	5	121000000	121000000	-	7069	protein_coding	2'-5' oligoadenylate synthetase 3 [Source:MGI Symbol;Acc:MGI:2180850]
ENSMUSG00000026950	2948	2820	2035	3395	1110	2117	1122	1407	Neb	1.07324	7.86E-05	0.000381434	up	2	52026659	52268486	-	26675	protein_coding	nebulin [Source:MGI Symbol;Acc:MGI:97292]
ENSMUSG00000029649	1561	1615	1712	1715	2845	2544	2900	2644	Pomp	-0.613703	2.93E-13	4.83E-12	down	5	148000000	148000000	+	5216	protein_coding	proteasome maturation protein [Source:MGI Symbol;Acc:MGI:1913787]
ENSMUSG00000029265	1688	1692	1806	1473	2997	2606	2723	2695	Dr1	-0.613721	5.36E-14	9.50E-13	down	5	108000000	108000000	+	3478	protein_coding	down-regulator of transcription 1 [Source:MGI Symbol;Acc:MGI:1100515]
ENSMUSG00000052776	1557	1396	1531	1493	3147	3066	3166	2640	Oas1a	-0.892126	1.17E-28	6.91E-27	down	5	121000000	121000000	-	1885	protein_coding	2'-5' oligoadenylate synthetase 1A [Source:MGI Symbol;Acc:MGI:2180860]
ENSMUSG00000034593	3045	3488	2816	2880	1180	1797	1105	1140	Myo5a	1.34123	2.47E-26	1.26E-24	up	9	74978297	75130970	+	14803	protein_coding	myosin VA [Source:MGI Symbol;Acc:MGI:105976]
ENSMUSG00000052707	2757	2959	2501	2672	1682	2073	1376	1555	Tnrc6a	0.818036	3.67E-16	8.03E-15	up	7	123000000	123000000	+	12706	protein_coding	trinucleotide repeat containing 6a [Source:MGI Symbol;Acc:MGI:2385292]
ENSMUSG00000022096	1308	1797	861	1212	2906	2944	2772	2455	Hr	-0.992253	2.56E-12	3.86E-11	down	14	70789652	70810988	+	6919	protein_coding	lysine demethylase and nuclear receptor corepressor [Source:MGI Symbol;Acc:MGI:96223]
ENSMUSG00000046329	2998	2894	2579	2665	2062	1766	1721	1914	Slc25a23	0.688716	1.26E-19	3.93E-18	up	17	57350711	57366863	-	5294	protein_coding	solute carrier family 25 (mitochondrial carrier; phosphate carrier), member 23 [Source:MGI Symbol;Acc:MGI:1914222]
ENSMUSG00000023048	1331	1430	1212	1537	3343	2766	2950	3068	Prr13	-1.02562	3.62E-29	2.23E-27	down	15	102000000	102000000	+	1562	protein_coding	proline rich 13 [Source:MGI Symbol;Acc:MGI:1913401]
ENSMUSG00000056342	2941	3403	2752	3203	1184	1998	1060	1205	Usp34	1.29071	2.71E-18	7.45E-17	up	11	23256895	23440560	+	18453	protein_coding	ubiquitin specific peptidase 34 [Source:MGI Symbol;Acc:MGI:109473]
ENSMUSG00000005779	1561	1578	1725	1670	2946	2653	2954	2628	Psmb4	-0.660199	1.25E-15	2.62E-14	down	3	94791404	94794272	-	1951	protein_coding	proteasome (prosome, macropain) subunit, beta type 4 [Source:MGI Symbol;Acc:MGI:1098257]
ENSMUSG00000029135	1542	1754	1168	1308	3135	2977	2725	2460	Fosl2	-0.858606	1.10E-17	2.84E-16	down	5	32293145	32315186	+	9680	protein_coding	fos-like antigen 2 [Source:MGI Symbol;Acc:MGI:102858]
ENSMUSG00000008200	2692	2668	2400	2622	1826	1941	1510	1712	Fnbp4	0.684749	1.80E-18	5.02E-17	up	2	90575714	90611365	+	6583	protein_coding	formin binding protein 4 [Source:MGI Symbol;Acc:MGI:1860513]
ENSMUSG00000010122	1611	1309	1452	1635	3125	2872	2780	2964	Slc47a1	-0.851627	3.46E-20	1.11E-18	down	11	61234227	61269171	-	3383	protein_coding	solute carrier family 47, member 1 [Source:MGI Symbol;Acc:MGI:1914723]
ENSMUSG00000030748	1719	1476	1369	1495	3065	2663	2817	2708	Il4ra	-0.781024	4.05E-22	1.54E-20	down	7	125000000	125000000	+	6002	protein_coding	interleukin 4 receptor, alpha [Source:MGI Symbol;Acc:MGI:105367]
ENSMUSG00000050335	1255	894	1099	1197	3547	3002	3292	2931	Lgals3	-1.40539	2.09E-37	2.06E-35	down	14	47605208	47623617	+	1858	protein_coding	lectin, galactose binding, soluble 3 [Source:MGI Symbol;Acc:MGI:96778]
ENSMUSG00000000532	1831	1794	1397	1646	2825	2743	2542	2658	Acvr1b	-0.58128	2.70E-13	4.48E-12	down	15	101000000	101000000	+	4418	protein_coding	activin A receptor, type 1B [Source:MGI Symbol;Acc:MGI:1338944]
ENSMUSG00000042901	1539	1560	1665	1444	2855	2783	2781	2443	Aida	-0.692255	3.29E-20	1.06E-18	down	1	183000000	183000000	+	6175	protein_coding	axin interactor, dorsalization associated [Source:MGI Symbol;Acc:MGI:1919737]
ENSMUSG00000079614	1540	1515	1821	1517	2767	2493	2497	2560	Seh1l	-0.574879	1.56E-10	1.90E-09	down	18	67907946	67928557	+	4121	protein_coding	SEH1-like (S. cerevisiae [Source:MGI Symbol;Acc:MGI:1919374]
ENSMUSG00000068246	1661	1776	1436	1533	2920	2745	2845	2300	Apol9b	-0.642532	1.15E-15	2.42E-14	down	15	77613239	77620582	+	1821	protein_coding	apolipoprotein L 9b [Source:MGI Symbol;Acc:MGI:1919148]
ENSMUSG00000037204	1615	1505	1562	1513	2867	2507	2748	2669	Atg101	-0.687998	7.29E-20	2.29E-18	down	15	101000000	101000000	+	1597	protein_coding	autophagy related 101 [Source:MGI Symbol;Acc:MGI:1915368]
ENSMUSG00000037343	2638	2969	2604	2521	1557	2063	1422	1585	Taf2	0.808236	1.14E-15	2.40E-14	up	15	54878527	54935548	-	6878	protein_coding	TATA-box binding protein associated factor 2 [Source:MGI Symbol;Acc:MGI:2443028]
ENSMUSG00000018567	1421	1643	1751	1557	2808	2363	3016	2499	Gabarap	-0.632613	7.98E-10	8.79E-09	down	11	69881969	69885777	+	1844	protein_coding	gamma-aminobutyric acid receptor associated protein [Source:MGI Symbol;Acc:MGI:1861742]
ENSMUSG00000024429	1540	1541	1232	1695	3111	2709	2743	2450	Gnl1	-0.759553	2.53E-15	5.13E-14	down	17	36290743	36300354	+	3077	protein_coding	guanine nucleotide binding protein-like 1 [Source:MGI Symbol;Acc:MGI:95764]
ENSMUSG00000060657	3039	3135	2521	2907	1415	2041	1237	1335	Marf1	1.05917	1.00E-17	2.60E-16	up	16	13927037	13981215	-	10153	protein_coding	meiosis regulator and mRNA stability 1 [Source:MGI Symbol;Acc:MGI:2444505]
ENSMUSG00000058006	3277	3578	2323	3017	918	1538	822	951	Mdn1	1.63922	2.09E-12	3.18E-11	up	4	32657119	32775217	+	21836	protein_coding	midasin AAA ATPase 1 [Source:MGI Symbol;Acc:MGI:1926159]
ENSMUSG00000028063	1389	1512	1123	1409	2841	2535	2443	2154	Lmna	-0.762642	3.66E-17	8.95E-16	down	3	88387454	88417263	-	5838	protein_coding	lamin A [Source:MGI Symbol;Acc:MGI:96794]
ENSMUSG00000027365	3105	3323	3106	3018	1121	1725	912	1177	Trpm7	1.4625	1.06E-26	5.54E-25	up	2	127000000	127000000	-	11315	protein_coding	transient receptor potential cation channel, subfamily M, member 7 [Source:MGI Symbol;Acc:MGI:1929996]
ENSMUSG00000021024	1425	1673	1731	1612	2696	2456	2815	2466	Psma6	-0.582221	1.46E-10	1.77E-09	down	12	55431007	55465239	+	1234	protein_coding	proteasome subunit alpha 6 [Source:MGI Symbol;Acc:MGI:1347006]
ENSMUSG00000002102	1462	1627	1548	1425	2858	2591	2688	2369	Psmc3	-0.679585	4.63E-21	1.60E-19	down	2	90884354	90896714	+	2607	protein_coding	proteasome (prosome, macropain) 26S subunit, ATPase 3 [Source:MGI Symbol;Acc:MGI:1098754]
ENSMUSG00000032253	2517	3031	2493	2513	1486	2285	1150	1351	Phip	0.867533	4.78E-09	4.68E-08	up	9	82748212	82857569	-	33312	protein_coding	pleckstrin homology domain interacting protein [Source:MGI Symbol;Acc:MGI:1932404]
ENSMUSG00000004356	2489	2585	2432	2421	1485	2195	1147	1329	Utp20	0.807985	6.36E-09	6.12E-08	up	10	88582469	88662666	-	10199	protein_coding	UTP20 small subunit processome component [Source:MGI Symbol;Acc:MGI:1917933]
ENSMUSG00000022350	2460	2702	2448	2261	1797	2367	1399	1530	Washc5	0.593812	1.04E-06	7.18E-06	up	15	59203846	59246016	-	4244	protein_coding	WASH complex subunit 5 [Source:MGI Symbol;Acc:MGI:2146110]
ENSMUSG00000027490	1613	1671	1242	1433	2747	2614	2578	2440	E2f1	-0.69075	1.17E-17	3.02E-16	down	2	154000000	154000000	-	3154	protein_coding	E2F transcription factor 1 [Source:MGI Symbol;Acc:MGI:101941]
ENSMUSG00000021156	2854	2955	2338	2407	1505	1801	1507	1340	Zmynd11	0.889517	2.68E-22	1.04E-20	up	13	9734869	9815366	-	10955	protein_coding	zinc finger, MYND domain containing 11 [Source:MGI Symbol;Acc:MGI:1913755]
ENSMUSG00000001552	3155	3316	2360	2669	1761	1559	1541	1521	Jup	0.958501	5.51E-26	2.72E-24	up	11	100000000	100000000	-	6436	protein_coding	junction plakoglobin [Source:MGI Symbol;Acc:MGI:96650]
ENSMUSG00000032009	2911	2638	2662	2740	1800	1957	1469	1690	Sesn3	0.778433	7.08E-20	2.23E-18	up	9	14186363	14244397	+	15269	protein_coding	sestrin 3 [Source:MGI Symbol;Acc:MGI:1922997]
ENSMUSG00000015222	3392	2731	2984	3303	1401	1595	1164	1416	Map2	1.27025	1.08E-33	8.64E-32	up	1	66214432	66481742	+	16456	protein_coding	microtubule-associated protein 2 [Source:MGI Symbol;Acc:MGI:97175]
ENSMUSG00000050310	3640	3578	3191	3674	788	1438	653	709	Rictor	2.09297	2.43E-16	5.45E-15	up	15	6737860	6829882	+	16930	protein_coding	RPTOR independent companion of MTOR, complex 2 [Source:MGI Symbol;Acc:MGI:1926007]
ENSMUSG00000021709	2829	3135	2673	2645	1421	1808	1145	1299	Erbin	1.10639	1.59E-24	7.30E-23	up	13	104000000	104000000	-	7939	protein_coding	Erbb2 interacting protein [Source:MGI Symbol;Acc:MGI:1890169]
ENSMUSG00000036990	2505	2501	2317	2421	1758	2029	1374	1554	Otud4	0.653322	8.16E-12	1.16E-10	up	8	80366247	80404353	+	8096	protein_coding	OTU domain containing 4 [Source:MGI Symbol;Acc:MGI:1098801]
ENSMUSG00000017999	1582	1706	1367	1429	2700	2408	2586	2333	Ddx27	-0.610443	4.69E-16	1.01E-14	down	2	167000000	167000000	+	4817	protein_coding	DEAD box helicase 27 [Source:MGI Symbol;Acc:MGI:2385884]
ENSMUSG00000034297	2885	3192	2596	2818	1140	1758	1099	1155	Med13	1.27063	1.50E-24	6.92E-23	up	11	86157859	86248428	-	10840	protein_coding	mediator complex subunit 13 [Source:MGI Symbol;Acc:MGI:3029632]
ENSMUSG00000078853	1218	1581	1334	1290	3017	3145	2921	2320	Igtp	-0.957688	1.77E-23	7.60E-22	down	11	58090382	58098417	+	2022	protein_coding	interferon gamma induced GTPase [Source:MGI Symbol;Acc:MGI:107729]
ENSMUSG00000040433	2693	2912	2516	2702	1279	1898	1179	1258	Zbtb38	1.06187	1.01E-18	2.89E-17	up	9	96564823	96634884	-	11733	protein_coding	zinc finger and BTB domain containing 38 [Source:MGI Symbol;Acc:MGI:2442866]
ENSMUSG00000024338	1172	1050	1023	1239	3170	2922	3070	2730	Psmb8	-1.29231	2.96E-51	5.21E-49	down	17	34416695	34420428	+	3381	protein_coding	proteasome (prosome, macropain) subunit, beta type 8 (large multifunctional peptidase 7) [Source:MGI Symbol;Acc:MGI:1346527]
ENSMUSG00000020766	1722	1288	1473	1739	2700	2362	2563	2456	Galk1	-0.580611	5.35E-08	4.48E-07	down	11	116000000	116000000	-	1406	protein_coding	galactokinase 1 [Source:MGI Symbol;Acc:MGI:95730]
ENSMUSG00000019494	1579	1521	1543	1530	2674	2396	2624	2355	Cops6	-0.589512	2.78E-16	6.20E-15	down	5	138000000	138000000	+	2525	protein_coding	COP9 signalosome subunit 6 [Source:MGI Symbol;Acc:MGI:1349439]
ENSMUSG00000021796	2459	2939	2762	2446	1387	1902	1251	1390	Bmpr1a	0.953239	3.72E-17	9.07E-16	up	14	34132691	34225298	-	6351	protein_coding	bone morphogenetic protein receptor, type 1A [Source:MGI Symbol;Acc:MGI:1338938]
ENSMUSG00000031540	2309	2849	2107	2227	1475	1862	1360	1426	Kat6a	0.743161	5.97E-13	9.56E-12	up	8	23349551	23433275	+	9330	protein_coding	K(lysine) acetyltransferase 6A [Source:MGI Symbol;Acc:MGI:2442415]
ENSMUSG00000018906	1362	948	1098	1315	2881	2510	2616	2660	P4ha2	-1.05993	1.36E-20	4.51E-19	down	11	53990921	54022491	+	6239	protein_coding	procollagen-proline, 2-oxoglutarate 4-dioxygenase (proline 4-hydroxylase), alpha II polypeptide [Source:MGI Symbol;Acc:MGI:894286]
ENSMUSG00000047036	2784	2873	2485	2792	1452	1983	1182	1328	Zfp445	0.995465	9.16E-17	2.13E-15	up	9	123000000	123000000	-	7409	protein_coding	zinc finger protein 445 [Source:MGI Symbol;Acc:MGI:2143340]
ENSMUSG00000020721	2587	2920	2226	2317	1764	1885	1362	1507	Helz	0.737318	2.20E-14	4.07E-13	up	11	107000000	108000000	+	15044	protein_coding	helicase with zinc finger domain [Source:MGI Symbol;Acc:MGI:1925705]
ENSMUSG00000053477	2652	3109	2561	2388	1489	1658	1309	1378	Tcf4	0.987875	1.21E-30	8.16E-29	up	18	69476427	69822150	+	27382	protein_coding	transcription factor 4 [Source:MGI Symbol;Acc:MGI:98506]
ENSMUSG00000022912	2532	2956	2632	2297	1633	1607	1523	1473	Pros1	0.851751	2.49E-29	1.53E-27	up	16	62674670	62749709	+	4088	protein_coding	protein S (alpha) [Source:MGI Symbol;Acc:MGI:1095733]
ENSMUSG00000040481	2688	2853	2051	2330	1553	1738	1226	1249	Bptf	0.896168	1.60E-16	3.64E-15	up	11	107000000	107000000	-	14081	protein_coding	bromodomain PHD finger transcription factor [Source:MGI Symbol;Acc:MGI:2444008]
ENSMUSG00000042323	2291	2447	2333	2398	1545	1953	1309	1575	Pbrm1	0.684135	1.65E-11	2.26E-10	up	14	30741095	30843549	+	8846	protein_coding	polybromo 1 [Source:MGI Symbol;Acc:MGI:1923998]
ENSMUSG00000022607	2453	2406	2306	2265	1739	1867	1476	1583	Ptk2	0.615055	9.25E-17	2.15E-15	up	15	73076951	73295129	-	11803	protein_coding	PTK2 protein tyrosine kinase 2 [Source:MGI Symbol;Acc:MGI:95481]
ENSMUSG00000020773	1560	1406	1219	1585	2783	2642	2650	2417	Trim47	-0.749118	1.73E-17	4.36E-16	down	11	116000000	116000000	-	2735	protein_coding	tripartite motif-containing 47 [Source:MGI Symbol;Acc:MGI:1917374]
ENSMUSG00000029004	2685	3165	2340	2519	1295	1604	1064	1153	Kmt2e	1.17836	1.32E-26	6.86E-25	up	5	23639439	23709233	+	10444	protein_coding	lysine (K)-specific methyltransferase 2E [Source:MGI Symbol;Acc:MGI:1924825]
ENSMUSG00000040652	1566	1627	1456	1511	2798	2354	2460	2323	Oaz2	-0.576378	2.58E-16	5.76E-15	down	9	65575283	65597582	+	2990	protein_coding	ornithine decarboxylase antizyme 2 [Source:MGI Symbol;Acc:MGI:109492]
ENSMUSG00000020598	2666	2854	2588	2538	1294	1744	1193	1338	Nrcam	1.04796	4.52E-25	2.16E-23	up	12	44375668	44648747	+	13358	protein_coding	neuronal cell adhesion molecule [Source:MGI Symbol;Acc:MGI:104750]
ENSMUSG00000021929	2334	2221	2611	2213	1628	2175	1397	1644	Kpna3	0.572182	1.16E-06	7.91E-06	up	14	61602660	61677323	-	4298	protein_coding	karyopherin (importin) alpha 3 [Source:MGI Symbol;Acc:MGI:1100863]
ENSMUSG00000050812	2469	2569	2360	2404	1512	1995	1208	1381	Ecpas	0.801787	2.24E-12	3.41E-11	up	4	58798911	58912749	-	11447	protein_coding	Ecm29 proteasome adaptor and scaffold [Source:MGI Symbol;Acc:MGI:2140220]
ENSMUSG00000038943	2324	2243	2272	2195	1526	1930	1278	1507	Prc1	0.649207	2.35E-10	2.77E-09	up	7	79944198	79966007	+	8225	protein_coding	protein regulator of cytokinesis 1 [Source:MGI Symbol;Acc:MGI:1858961]
ENSMUSG00000034612	3015	3082	2444	2656	1262	1205	1159	1103	Chst11	1.35425	1.59E-73	6.63E-71	up	10	82821332	83031734	+	5527	protein_coding	carbohydrate sulfotransferase 11 [Source:MGI Symbol;Acc:MGI:1927166]
ENSMUSG00000033031	2365	2485	2250	2391	1364	1928	1049	1454	Cip2a	0.826781	2.89E-10	3.38E-09	up	16	48814548	48840072	+	5688	protein_coding	cell proliferation regulating inhibitor of protein phosphatase 2A [Source:MGI Symbol;Acc:MGI:2146335]
ENSMUSG00000031010	2994	2972	2494	3054	963	1730	765	954	Usp9x	1.50212	2.74E-09	2.79E-08	up	X	12937737	13039567	+	15051	protein_coding	ubiquitin specific peptidase 9, X chromosome [Source:MGI Symbol;Acc:MGI:894681]
ENSMUSG00000020708	1293	1558	1230	1291	2603	2409	2584	2239	Psmc5	-0.761751	1.34E-21	4.88E-20	down	11	106000000	106000000	+	1394	protein_coding	protease (prosome, macropain) 26S subunit, ATPase 5 [Source:MGI Symbol;Acc:MGI:105047]
ENSMUSG00000022814	1514	1400	1607	1341	2677	2342	2514	2290	Umps	-0.629837	1.68E-13	2.86E-12	down	16	33775152	33787408	-	3484	protein_coding	uridine monophosphate synthetase [Source:MGI Symbol;Acc:MGI:1298388]
ENSMUSG00000109865	1408	1468	1758	1326	2528	2236	2518	2331	Hspa14	-0.575484	1.41E-08	1.29E-07	down	2	3489887	3513851	-	4057	protein_coding	heat shock protein 14 [Source:MGI Symbol;Acc:MGI:1354164]
ENSMUSG00000020392	1429	1479	1556	1550	2569	2372	2515	2333	Cdkn2aipnl	-0.588351	1.66E-14	3.11E-13	down	11	51858488	51868161	+	1958	protein_coding	CDKN2A interacting protein N-terminal like [Source:MGI Symbol;Acc:MGI:1261797]
ENSMUSG00000021417	2752	3132	2601	2419	1413	1493	1451	1327	Eci2	1.04954	9.92E-42	1.18E-39	up	13	35161731	35211079	-	5540	protein_coding	enoyl-Coenzyme A delta isomerase 2 [Source:MGI Symbol;Acc:MGI:1346064]
ENSMUSG00000027652	2716	2677	2269	2554	1420	1906	1134	1379	Ralgapb	0.921669	9.55E-15	1.83E-13	up	2	158000000	158000000	+	12992	protein_coding	Ral GTPase activating protein, beta subunit (non-catalytic) [Source:MGI Symbol;Acc:MGI:2444531]
ENSMUSG00000041133	2531	2918	2353	2745	1122	1732	779	953	Smc1a	1.32119	2.39E-08	2.12E-07	up	X	151000000	151000000	+	5769	protein_coding	structural maintenance of chromosomes 1A [Source:MGI Symbol;Acc:MGI:1344345]
ENSMUSG00000028268	1313	1187	1350	1340	2726	2998	2552	2228	Gbp3	-0.898383	3.17E-22	1.23E-20	down	3	142000000	142000000	+	3265	protein_coding	guanylate binding protein 3 [Source:MGI Symbol;Acc:MGI:1926263]
ENSMUSG00000030029	759	413	621	686	3936	3182	3046	3078	Lrig1	-2.29588	1.26E-54	2.60E-52	down	6	94581510	94677139	-	5585	protein_coding	leucine-rich repeats and immunoglobulin-like domains 1 [Source:MGI Symbol;Acc:MGI:107935]
ENSMUSG00000064368	2853	3285	3487	2605	980	765	861	890	ND6	1.91919	2.18E-71	8.43E-69	up	MT	13552	14070	-	519	protein_coding	mitochondrially encoded NADH dehydrogenase 6 [Source:MGI Symbol;Acc:MGI:102495]
ENSMUSG00000021411	1175	1199	1231	1146	2930	2654	2819	2443	Pxdc1	-1.07629	9.85E-48	1.47E-45	down	13	34811817	34837469	-	2914	protein_coding	PX domain containing 1 [Source:MGI Symbol;Acc:MGI:1914145]
ENSMUSG00000018217	2243	2416	2695	2197	1518	1480	1589	1518	Pmp22	0.758366	7.67E-17	1.80E-15	up	11	63019808	63050373	+	2354	protein_coding	peripheral myelin protein 22 [Source:MGI Symbol;Acc:MGI:97631]
ENSMUSG00000027993	2779	4096	2741	2466	993	975	886	931	Trim2	1.78059	1.78E-50	3.01E-48	up	3	84067746	84214184	-	19751	protein_coding	tripartite motif-containing 2 [Source:MGI Symbol;Acc:MGI:1933163]
ENSMUSG00000000555	1725	1555	1244	1415	2689	2388	2364	2236	Itga5	-0.592987	1.82E-11	2.47E-10	down	15	103000000	103000000	-	4933	protein_coding	integrin alpha 5 (fibronectin receptor alpha) [Source:MGI Symbol;Acc:MGI:96604]
ENSMUSG00000042284	3079	2390	2832	3099	1234	1762	1024	1241	Itga1	1.23536	3.77E-19	1.12E-17	up	13	115000000	115000000	-	18599	protein_coding	integrin alpha 1 [Source:MGI Symbol;Acc:MGI:96599]
ENSMUSG00000035181	2592	2538	2243	2471	1502	1794	1233	1410	Heatr5a	0.843541	1.42E-18	4.00E-17	up	12	51922654	52018104	-	20676	protein_coding	HEAT repeat containing 5A [Source:MGI Symbol;Acc:MGI:2444133]
ENSMUSG00000028959	1453	1549	1349	1404	2641	2165	2492	2317	Fastk	-0.629291	1.20E-15	2.51E-14	down	5	24643438	24650285	-	4372	protein_coding	Fas-activated serine/threonine kinase [Source:MGI Symbol;Acc:MGI:1913837]
ENSMUSG00000001025	1206	1188	1349	1293	2677	2520	2788	2446	S100a6	-0.935592	6.56E-27	3.50E-25	down	3	90520189	90531488	+	1367	protein_coding	S100 calcium binding protein A6 (calcyclin) [Source:MGI Symbol;Acc:MGI:1339467]
ENSMUSG00000026491	2487	2656	2465	2578	1340	1817	937	1061	Ahctf1	1.10343	5.83E-15	1.14E-13	up	1	180000000	180000000	-	15116	protein_coding	AT hook containing transcription factor 1 [Source:MGI Symbol;Acc:MGI:1915033]
ENSMUSG00000009418	2712	2689	2129	2389	1365	1472	1165	1212	Nav1	1.03993	1.65E-33	1.31E-31	up	1	135000000	136000000	-	18814	protein_coding	neuron navigator 1 [Source:MGI Symbol;Acc:MGI:2183683]
ENSMUSG00000030107	1201	1367	1258	1196	2713	2611	2679	2356	Usp18	-0.931719	1.59E-39	1.75E-37	down	6	121000000	121000000	+	2790	protein_coding	ubiquitin specific peptidase 18 [Source:MGI Symbol;Acc:MGI:1344364]
ENSMUSG00000035247	2674	2972	2301	2621	1019	1765	830	990	Hectd1	1.31479	2.13E-08	1.91E-07	up	12	51790505	51876319	-	14950	protein_coding	HECT domain E3 ubiquitin protein ligase 1 [Source:MGI Symbol;Acc:MGI:2384768]
ENSMUSG00000022449	2457	2707	2266	2570	1343	1509	1150	1256	Adamts20	1.04095	6.11E-35	5.41E-33	up	15	94168044	94363299	-	8997	protein_coding	a disintegrin-like and metallopeptidase (reprolysin type) with thrombospondin type 1 motif, 20 [Source:MGI Symbol;Acc:MGI:2660628]
ENSMUSG00000006494	1179	907	1244	1217	2286	2340	2508	2596	Pdk1	-0.983475	1.30E-16	2.99E-15	down	2	71703568	71734202	+	7779	protein_coding	pyruvate dehydrogenase kinase, isoenzyme 1 [Source:MGI Symbol;Acc:MGI:1926119]
ENSMUSG00000053774	2285	2300	2482	2166	1607	1860	1428	1564	Ubxn7	0.630768	9.05E-13	1.43E-11	up	16	32151075	32212565	+	12655	protein_coding	UBX domain protein 7 [Source:MGI Symbol;Acc:MGI:2146388]
ENSMUSG00000028309	2268	2450	2200	2207	1501	1997	1315	1397	Rnf20	0.670437	2.60E-10	3.06E-09	up	4	49632006	49656887	+	7288	protein_coding	ring finger protein 20 [Source:MGI Symbol;Acc:MGI:1925927]
ENSMUSG00000033237	2342	2985	2202	2259	1277	1626	1127	1157	Arid2	1.02803	3.25E-20	1.05E-18	up	15	96185399	96302873	+	10737	protein_coding	AT rich interactive domain 2 (ARID, RFX-like) [Source:MGI Symbol;Acc:MGI:1924294]
ENSMUSG00000034320	2656	3213	2403	2332	911	1196	865	855	Slc26a2	1.58081	2.88E-46	3.94E-44	up	18	61325991	61344684	-	12370	protein_coding	solute carrier family 26 (sulfate transporter), member 2 [Source:MGI Symbol;Acc:MGI:892977]
ENSMUSG00000032902	1410	1200	1751	1369	2394	2181	2418	2443	Slc16a1	-0.603891	4.46E-07	3.24E-06	down	3	105000000	105000000	+	4426	protein_coding	solute carrier family 16 (monocarboxylic acid transporters), member 1 [Source:MGI Symbol;Acc:MGI:106013]
ENSMUSG00000026670	1264	1109	1377	1342	2733	2407	2453	2567	Uap1	-0.880165	1.01E-19	3.16E-18	down	1	170000000	170000000	-	4011	protein_coding	UDP-N-acetylglucosamine pyrophosphorylase 1 [Source:MGI Symbol;Acc:MGI:1334459]
ENSMUSG00000036333	2584	2762	2047	2293	1567	1825	1194	1261	Kidins220	0.842494	1.41E-13	2.40E-12	up	12	25024924	25113151	+	8669	protein_coding	kinase D-interacting substrate 220 [Source:MGI Symbol;Acc:MGI:1924730]
ENSMUSG00000035133	2568	2957	2557	2567	1107	1610	791	989	Arhgap5	1.3615	1.09E-20	3.65E-19	up	12	52550755	52618758	+	10887	protein_coding	Rho GTPase activating protein 5 [Source:MGI Symbol;Acc:MGI:1332637]
ENSMUSG00000039458	2176	2487	2144	2028	1630	1665	1549	1544	Mtmr12	0.578757	7.76E-17	1.82E-15	up	15	12205114	12274582	+	7041	protein_coding	myotubularin related protein 12 [Source:MGI Symbol;Acc:MGI:2443034]
ENSMUSG00000042303	2350	2589	1924	2130	1654	1558	1535	1612	Sgsm3	0.608076	1.75E-13	2.96E-12	up	15	80861966	80896491	+	4477	protein_coding	small G protein signaling modulator 3 [Source:MGI Symbol;Acc:MGI:1916329]
ENSMUSG00000004535	2534	2667	2490	2466	1298	1782	1009	1130	Tax1bp1	1.07872	1.28E-17	3.27E-16	up	6	52690714	52743765	+	9991	protein_coding	Tax1 (human T cell leukemia virus type I) binding protein 1 [Source:MGI Symbol;Acc:MGI:1289308]
ENSMUSG00000034761	2262	2665	2349	1941	1485	1697	1235	1276	Map4k5	0.808831	3.26E-15	6.55E-14	up	12	69850524	69939974	-	8614	protein_coding	mitogen-activated protein kinase kinase kinase kinase 5 [Source:MGI Symbol;Acc:MGI:1925503]
ENSMUSG00000005667	1289	1183	1544	1469	2395	2277	2411	2145	Mthfd2	-0.632389	1.53E-09	1.61E-08	down	6	83282673	83302890	-	3487	protein_coding	methylenetetrahydrofolate dehydrogenase (NAD+ dependent), methenyltetrahydrofolate cyclohydrolase [Source:MGI Symbol;Acc:MGI:1338850]
ENSMUSG00000027514	908	844	1003	889	2995	3154	2832	2487	Zbp1	-1.53606	2.91E-65	8.02E-63	down	2	173000000	173000000	-	3529	protein_coding	Z-DNA binding protein 1 [Source:MGI Symbol;Acc:MGI:1927449]
ENSMUSG00000057335	2873	3072	2292	2680	919	1472	800	972	Cep170	1.50331	6.00E-26	2.95E-24	up	1	177000000	177000000	-	18049	protein_coding	centrosomal protein 170 [Source:MGI Symbol;Acc:MGI:1918348]
ENSMUSG00000003847	2781	2783	2356	2581	1163	1634	1001	1128	Nfat5	1.20635	1.42E-24	6.57E-23	up	8	108000000	108000000	+	18378	protein_coding	nuclear factor of activated T cells 5 [Source:MGI Symbol;Acc:MGI:1859333]
ENSMUSG00000040648	2487	3030	2455	2372	1113	1488	949	1025	Ppip5k2	1.29055	8.87E-29	5.34E-27	up	1	97633773	97698136	-	14381	protein_coding	diphosphoinositol pentakisphosphate kinase 2 [Source:MGI Symbol;Acc:MGI:2142810]
ENSMUSG00000027797	2824	2826	2511	2220	1139	1345	1020	1211	Dclk1	1.24841	1.70E-38	1.76E-36	up	3	55149785	55446489	+	15296	protein_coding	doublecortin-like kinase 1 [Source:MGI Symbol;Acc:MGI:1330861]
ENSMUSG00000015143	1467	1310	1159	1278	2474	2270	2239	2272	Actn1	-0.716372	1.17E-20	3.90E-19	down	12	80214321	80307145	-	5533	protein_coding	actinin, alpha 1 [Source:MGI Symbol;Acc:MGI:2137706]
ENSMUSG00000022863	1177	1270	1424	1233	2538	2283	2519	2387	Btg3	-0.816437	9.69E-20	3.03E-18	down	16	78129525	78174080	-	4014	protein_coding	BTG anti-proliferation factor 3 [Source:MGI Symbol;Acc:MGI:109532]
ENSMUSG00000057000	2817	2785	2489	2551	1143	1581	858	1155	Nxf3	1.28257	3.86E-23	1.60E-21	up	X	135000000	135000000	-	3048	protein_coding	nuclear RNA export factor 3 [Source:MGI Symbol;Acc:MGI:2685230]
ENSMUSG00000000142	2713	3079	2142	2614	1139	1278	986	1123	Axin2	1.33016	1.67E-40	1.92E-38	up	11	109000000	109000000	+	5506	protein_coding	axin 2 [Source:MGI Symbol;Acc:MGI:1270862]
ENSMUSG00000024908	2406	2355	2473	2334	1393	1680	1216	1234	Ppp6r3	0.910015	3.66E-22	1.41E-20	up	19	3504928	3625749	-	9378	protein_coding	protein phosphatase 6, regulatory subunit 3 [Source:MGI Symbol;Acc:MGI:1921807]
ENSMUSG00000008892	1233	1393	1640	1333	2432	2167	2429	2021	Vdac3	-0.575921	3.59E-08	3.09E-07	down	8	23067091	23083829	-	5420	protein_coding	voltage-dependent anion channel 3 [Source:MGI Symbol;Acc:MGI:106922]
ENSMUSG00000023883	1407	1329	1336	1234	2437	2165	2288	2196	Phf10	-0.663524	3.06E-20	9.90E-19	down	17	15165271	15181535	-	4914	protein_coding	PHD finger protein 10 [Source:MGI Symbol;Acc:MGI:1919307]
ENSMUSG00000026034	2316	2171	2295	2251	1437	1624	1438	1654	Clk1	0.665519	2.63E-14	4.83E-13	up	1	58449348	58463225	-	8132	protein_coding	CDC-like kinase 1 [Source:MGI Symbol;Acc:MGI:107403]
ENSMUSG00000052539	2556	3405	2026	2082	1117	1283	990	1066	Magi3	1.28158	1.48E-23	6.41E-22	up	3	104000000	104000000	-	8520	protein_coding	membrane associated guanylate kinase, WW and PDZ domain containing 3 [Source:MGI Symbol;Acc:MGI:1923484]
ENSMUSG00000046432	1254	1242	1303	1279	2424	2310	2440	2311	Bex3	-0.788165	1.35E-26	7.01E-25	down	X	135000000	135000000	+	973	protein_coding	brain expressed X-linked 3 [Source:MGI Symbol;Acc:MGI:1338016]
ENSMUSG00000018411	2550	2552	2010	2465	1493	1380	1293	1483	Mapt	0.871418	2.79E-23	1.18E-21	up	11	104000000	104000000	+	7531	protein_coding	microtubule-associated protein tau [Source:MGI Symbol;Acc:MGI:97180]
ENSMUSG00000021012	2290	2179	2295	2315	1518	1806	1211	1413	Zc3h14	0.727698	8.39E-13	1.33E-11	up	12	98713223	98754012	+	7891	protein_coding	zinc finger CCCH type containing 14 [Source:MGI Symbol;Acc:MGI:1919824]
ENSMUSG00000052299	2291	2369	2196	2077	1357	1789	1014	1189	Ltn1	0.857046	5.54E-12	8.06E-11	up	16	87173539	87229500	-	7844	protein_coding	listerin E3 ubiquitin protein ligase 1 [Source:MGI Symbol;Acc:MGI:1926163]
ENSMUSG00000042834	2233	2659	2591	2086	1215	1263	1388	1350	Nrep	0.98381	5.39E-23	2.21E-21	up	18	33570072	33597082	-	3908	protein_coding	neuronal regeneration related protein [Source:MGI Symbol;Acc:MGI:99444]
ENSMUSG00000044447	2011	2286	1600	1839	1380	1670	1284	1210	Dock5	0.591716	1.72E-08	1.55E-07	up	14	67989584	68170891	-	12169	protein_coding	dedicator of cytokinesis 5 [Source:MGI Symbol;Acc:MGI:2652871]
ENSMUSG00000005413	1138	1158	1246	1157	2326	2221	2459	2025	Hmox1	-0.828065	8.83E-23	3.57E-21	down	8	75820249	75827217	+	1751	protein_coding	heme oxygenase 1 [Source:MGI Symbol;Acc:MGI:96163]
ENSMUSG00000000031	5509	1907	5315	5254	268	232	250	303	H19	4.21519	4.40E-30	2.84E-28	up	7	142000000	142000000	-	2625	lncRNA	H19, imprinted maternally expressed transcript [Source:MGI Symbol;Acc:MGI:95891]
ENSMUSG00000017830	1229	1161	1210	1118	2481	2474	2414	2214	Dhx58	-0.908376	3.02E-39	3.28E-37	down	11	101000000	101000000	-	3272	protein_coding	DEXH (Asp-Glu-X-His) box polypeptide 58 [Source:MGI Symbol;Acc:MGI:1931560]
ENSMUSG00000001750	1506	1297	1237	1341	2461	2312	2230	2121	Tcirg1	-0.648042	1.11E-17	2.85E-16	down	19	3946050	3957133	-	4603	protein_coding	T cell, immune regulator 1, ATPase, H+ transporting, lysosomal V0 protein A3 [Source:MGI Symbol;Acc:MGI:1350931]
ENSMUSG00000095139	2006	3153	1757	1816	1145	1349	1275	1057	Pou3f2	0.959111	1.64E-11	2.25E-10	up	4	22482780	22488366	-	5587	protein_coding	POU domain, class 3, transcription factor 2 [Source:MGI Symbol;Acc:MGI:101895]
ENSMUSG00000035545	2602	2084	1643	2279	1589	1594	1247	1477	Leng8	0.655507	3.32E-08	2.87E-07	up	7	4140038	4151176	+	6395	protein_coding	leukocyte receptor cluster (LRC) member 8 [Source:MGI Symbol;Acc:MGI:2142195]
ENSMUSG00000038648	2282	2585	1998	1977	1523	1440	1340	1336	Creb3l2	0.759006	2.93E-21	1.04E-19	up	6	37304190	37419081	-	7283	protein_coding	cAMP responsive element binding protein 3-like 2 [Source:MGI Symbol;Acc:MGI:2442695]
ENSMUSG00000060519	1170	1198	1117	1126	2471	2467	2499	2102	Tor3a	-0.93533	1.56E-39	1.73E-37	down	1	156000000	157000000	-	3892	protein_coding	torsin family 3, member A [Source:MGI Symbol;Acc:MGI:1353652]
ENSMUSG00000021500	2017	2169	1877	2119	1470	1745	1222	1419	Ddx46	0.596819	4.01E-10	4.61E-09	up	13	55782840	55829069	+	7295	protein_coding	DEAD box helicase 46 [Source:MGI Symbol;Acc:MGI:1920895]
ENSMUSG00000023249	1330	1423	1149	1198	2328	2386	2225	1854	Parp3	-0.673064	3.05E-16	6.74E-15	down	9	106000000	106000000	-	3699	protein_coding	poly (ADP-ribose) polymerase family, member 3 [Source:MGI Symbol;Acc:MGI:1891258]
ENSMUSG00000040383	2003	2265	2192	2033	1353	1811	1094	1231	Aqr	0.747147	4.01E-10	4.62E-09	up	2	114000000	114000000	-	11805	protein_coding	aquarius [Source:MGI Symbol;Acc:MGI:1276102]
ENSMUSG00000044308	2047	2301	2065	1941	1386	1750	1212	1330	Ubr3	0.670868	1.10E-11	1.54E-10	up	2	69727590	69854357	+	9719	protein_coding	ubiquitin protein ligase E3 component n-recognin 3 [Source:MGI Symbol;Acc:MGI:1861100]
ENSMUSG00000020716	2770	2790	2366	2459	905	1344	743	931	Nf1	1.5182	8.46E-31	5.74E-29	up	11	79230519	79472438	+	15850	protein_coding	neurofibromin 1 [Source:MGI Symbol;Acc:MGI:97306]
ENSMUSG00000039270	2096	2524	2113	1988	1161	1181	905	1065	Megf9	1.12844	2.57E-35	2.33E-33	up	4	70345302	70453232	-	8226	protein_coding	multiple EGF-like-domains 9 [Source:MGI Symbol;Acc:MGI:1918264]
ENSMUSG00000023951	1188	666	1091	1410	2334	2208	2196	2348	Vegfa	-0.940348	0.000112936	0.00053169	down	17	46327919	46343295	-	4285	protein_coding	vascular endothelial growth factor A [Source:MGI Symbol;Acc:MGI:103178]
ENSMUSG00000024420	2379	2814	2021	2232	1060	1332	1070	1037	Zfp521	1.17945	4.84E-32	3.51E-30	up	18	13820070	14105844	-	7030	protein_coding	zinc finger protein 521 [Source:MGI Symbol;Acc:MGI:95459]
ENSMUSG00000034462	2329	2205	1768	1942	1594	1585	1369	1431	Pkd2	0.57452	5.49E-12	7.99E-11	up	5	105000000	105000000	+	10169	protein_coding	polycystin 2, transient receptor potential cation channel [Source:MGI Symbol;Acc:MGI:1099818]
ENSMUSG00000029798	1136	1076	1061	1133	2431	2585	2423	2256	Herc6	-1.02391	1.31E-46	1.84E-44	down	6	57557985	57641617	+	9292	protein_coding	hect domain and RLD 6 [Source:MGI Symbol;Acc:MGI:1914388]
ENSMUSG00000018548	1927	2049	2085	1961	1346	1776	1229	1387	Trim37	0.598556	6.33E-09	6.10E-08	up	11	87017903	87111509	+	7214	protein_coding	tripartite motif-containing 37 [Source:MGI Symbol;Acc:MGI:2153072]
ENSMUSG00000004460	1315	1408	1163	1158	2439	2116	2174	1909	Dnajb11	-0.663698	5.71E-17	1.36E-15	down	16	22676595	22698384	+	3236	protein_coding	DnaJ heat shock protein family (Hsp40) member B11 [Source:MGI Symbol;Acc:MGI:1915088]
ENSMUSG00000005625	1151	1263	1188	1364	2279	2141	2354	2093	Psmd4	-0.722934	2.90E-17	7.15E-16	down	3	94940005	94949925	-	2808	protein_coding	proteasome (prosome, macropain) 26S subunit, non-ATPase, 4 [Source:MGI Symbol;Acc:MGI:1201670]
ENSMUSG00000028980	1396	1219	1172	1260	2594	2246	2340	2272	H6pd	-0.792119	3.69E-24	1.66E-22	down	4	150000000	150000000	-	5236	protein_coding	hexose-6-phosphate dehydrogenase (glucose 1-dehydrogenase) [Source:MGI Symbol;Acc:MGI:2140356]
ENSMUSG00000024835	1290	1279	1226	1157	2449	1961	2218	2029	Coro1b	-0.692958	1.10E-17	2.84E-16	down	19	4198618	4204034	+	3204	protein_coding	coronin, actin binding protein 1B [Source:MGI Symbol;Acc:MGI:1345963]
ENSMUSG00000037475	2354	2667	2259	2451	965	1416	722	1017	Thoc2	1.3549	8.09E-22	3.00E-20	up	X	40883868	41009551	-	12666	protein_coding	THO complex 2 [Source:MGI Symbol;Acc:MGI:2442413]
ENSMUSG00000043535	2457	2585	2137	2478	1085	1582	834	978	Setx	1.22554	1.55E-18	4.35E-17	up	2	29014193	29072483	+	11380	protein_coding	senataxin [Source:MGI Symbol;Acc:MGI:2443480]
ENSMUSG00000087259	1668	2561	1637	1640	1275	1296	1262	1128	2610035D17Rik	0.704225	4.01E-09	3.97E-08	up	11	113000000	113000000	-	7307	lncRNA	RIKEN cDNA 2610035D17 gene [Source:MGI Symbol;Acc:MGI:1919636]
ENSMUSG00000025862	2275	2446	2348	2296	1022	1473	857	1067	Stag2	1.19914	3.76E-22	1.44E-20	up	X	41238194	41366062	+	8273	protein_coding	stromal antigen 2 [Source:MGI Symbol;Acc:MGI:1098583]
ENSMUSG00000051329	1970	2147	2073	1902	1347	1672	1099	1290	Nup160	0.696756	2.05E-11	2.77E-10	up	2	90507559	90566672	+	8761	protein_coding	nucleoporin 160 [Source:MGI Symbol;Acc:MGI:1926227]
ENSMUSG00000099083	2099	2160	1907	1876	1481	1545	1262	1279	Atf7	0.644173	2.95E-18	8.08E-17	up	15	102000000	103000000	-	10988	protein_coding	activating transcription factor 7 [Source:MGI Symbol;Acc:MGI:2443472]
ENSMUSG00000055850	1149	1105	1152	1071	2321	1944	2337	2269	Rnf181	-0.87554	1.97E-22	7.72E-21	down	6	72336697	72343939	-	2860	protein_coding	ring finger protein 181 [Source:MGI Symbol;Acc:MGI:1913760]
ENSMUSG00000033075	1993	2249	1652	1708	1397	1711	1182	1181	Senp1	0.586974	1.64E-07	1.27E-06	up	15	97936625	97991625	-	11873	protein_coding	SUMO1/sentrin specific peptidase 1 [Source:MGI Symbol;Acc:MGI:2445054]
ENSMUSG00000006005	2405	2743	1828	2444	858	1319	836	860	Tpr	1.39373	5.45E-24	2.41E-22	up	1	150000000	150000000	+	10496	protein_coding	translocated promoter region, nuclear basket protein [Source:MGI Symbol;Acc:MGI:1922066]
ENSMUSG00000020205	1365	901	1212	1414	2441	1879	2108	2347	Phlda1	-0.726353	1.52E-07	1.18E-06	down	10	111000000	111000000	+	2205	protein_coding	pleckstrin homology like domain, family A, member 1 [Source:MGI Symbol;Acc:MGI:1096880]
ENSMUSG00000015092	1071	963	895	1127	2462	2278	2513	2057	Edf1	-1.08436	2.63E-30	1.70E-28	down	2	25447859	25452094	+	1317	protein_coding	endothelial differentiation-related factor 1 [Source:MGI Symbol;Acc:MGI:1891227]
ENSMUSG00000027613	1074	1265	1124	1158	2341	2073	2126	2048	Eif6	-0.781162	8.52E-26	4.15E-24	down	2	156000000	156000000	-	2702	protein_coding	eukaryotic translation initiation factor 6 [Source:MGI Symbol;Acc:MGI:1196288]
ENSMUSG00000072501	1916	2441	2006	1890	1205	1618	986	1222	Phf20l1	0.826749	1.64E-11	2.25E-10	up	15	66449409	66519825	+	17447	protein_coding	PHD finger protein 20-like 1 [Source:MGI Symbol;Acc:MGI:2444412]
ENSMUSG00000000058	1106	1200	1611	1122	2130	1884	2121	2150	Cav2	-0.602594	1.64E-06	1.09E-05	down	6	17281184	17289114	+	3335	protein_coding	caveolin 2 [Source:MGI Symbol;Acc:MGI:107571]
ENSMUSG00000028413	1330	1244	1266	1125	2189	2113	2084	1990	B4galt1	-0.641725	1.99E-19	6.05E-18	down	4	40804602	40854005	-	4234	protein_coding	UDP-Gal:betaGlcNAc beta 1,4- galactosyltransferase, polypeptide 1 [Source:MGI Symbol;Acc:MGI:95705]
ENSMUSG00000029655	1910	2003	2277	1922	1316	1708	1251	1397	N4bp2l2	0.63174	3.74E-09	3.72E-08	up	5	151000000	151000000	-	17470	protein_coding	NEDD4 binding protein 2-like 2 [Source:MGI Symbol;Acc:MGI:2687207]
ENSMUSG00000039105	1157	1127	1347	1287	2355	2035	2238	2148	Atp6v1g1	-0.719436	5.26E-14	9.35E-13	down	4	63463009	63468987	+	1135	protein_coding	ATPase, H+ transporting, lysosomal V1 subunit G1 [Source:MGI Symbol;Acc:MGI:1913540]
ENSMUSG00000036390	545	357	397	550	3142	2601	2824	2798	Gadd45a	-2.50406	2.03E-81	1.06E-78	down	6	67012080	67014441	-	1764	protein_coding	growth arrest and DNA-damage-inducible 45 alpha [Source:MGI Symbol;Acc:MGI:107799]
ENSMUSG00000052456	1046	1162	1182	1120	2308	1984	2276	2050	Get3	-0.820745	5.23E-22	1.97E-20	down	8	85744560	85751910	-	1881	protein_coding	guided entry of tail-anchored proteins factor 3, ATPase [Source:MGI Symbol;Acc:MGI:1928379]
ENSMUSG00000040720	1982	2004	1849	1885	1443	1696	1132	1280	Virma	0.591832	1.93E-09	2.02E-08	up	4	11485958	11550684	+	7138	protein_coding	vir like m6A methyltransferase associated [Source:MGI Symbol;Acc:MGI:1913435]
ENSMUSG00000051469	1745	2140	2086	1800	1443	1476	1356	1273	Zfp24	0.600351	2.17E-12	3.30E-11	up	18	24142759	24153867	-	6271	protein_coding	zinc finger protein 24 [Source:MGI Symbol;Acc:MGI:1929704]
ENSMUSG00000070544	1978	2225	1922	1912	1201	1527	1005	1045	Top1	0.865708	7.24E-16	1.54E-14	up	2	160000000	161000000	+	10426	protein_coding	topoisomerase (DNA) I [Source:MGI Symbol;Acc:MGI:98788]
ENSMUSG00000032171	1036	1322	1049	1193	2181	2105	2031	1974	Pin1	-0.737965	5.48E-19	1.61E-17	down	9	20563391	20577880	+	3843	protein_coding	peptidyl-prolyl cis/trans isomerase, NIMA-interacting 1 [Source:MGI Symbol;Acc:MGI:1346036]
ENSMUSG00000047714	1133	1163	1281	1076	2295	1964	2057	2113	Ppp1r2	-0.743451	8.48E-18	2.21E-16	down	16	31070355	31094095	-	4440	protein_coding	protein phosphatase 1, regulatory inhibitor subunit 2 [Source:MGI Symbol;Acc:MGI:1914099]
ENSMUSG00000037656	971	999	1005	1113	2331	2138	2140	2200	Slc20a2	-0.993315	4.32E-34	3.64E-32	down	8	22966804	23059628	+	6216	protein_coding	solute carrier family 20, member 2 [Source:MGI Symbol;Acc:MGI:97851]
ENSMUSG00000067336	1930	2123	1875	1751	1324	1689	1181	1249	Bmpr2	0.609987	9.35E-10	1.02E-08	up	1	59802559	59918173	+	17983	protein_coding	bone morphogenetic protein receptor, type II (serine/threonine kinase) [Source:MGI Symbol;Acc:MGI:1095407]
ENSMUSG00000021843	2382	2468	2285	2401	994	1377	782	852	Ktn1	1.37017	8.44E-27	4.46E-25	up	14	47885905	47977351	+	12912	protein_coding	kinectin 1 [Source:MGI Symbol;Acc:MGI:109153]
ENSMUSG00000048874	2314	2536	2000	2163	1083	1523	866	991	Phf3	1.12866	2.55E-18	7.06E-17	up	1	30841420	30913002	-	14190	protein_coding	PHD finger protein 3 [Source:MGI Symbol;Acc:MGI:2446126]
ENSMUSG00000021281	1212	901	961	1108	2490	2079	2232	2229	Tnfaip2	-0.996381	7.15E-22	2.67E-20	down	12	111000000	111000000	+	4984	protein_coding	tumor necrosis factor, alpha-induced protein 2 [Source:MGI Symbol;Acc:MGI:104960]
ENSMUSG00000042745	506	843	551	540	2563	2563	2736	1874	Id1	-1.88669	1.01E-41	1.19E-39	down	2	153000000	153000000	+	1160	protein_coding	inhibitor of DNA binding 1, HLH protein [Source:MGI Symbol;Acc:MGI:96396]
ENSMUSG00000038539	946	1174	693	863	2329	2269	2203	1786	Atf5	-1.11497	5.26E-21	1.81E-19	down	7	44461680	44466082	-	1993	protein_coding	activating transcription factor 5 [Source:MGI Symbol;Acc:MGI:2141857]
ENSMUSG00000015653	1054	980	1121	941	2452	2429	2174	2232	Steap2	-1.06574	5.60E-39	5.96E-37	down	5	5714829	5744578	-	12144	protein_coding	six transmembrane epithelial antigen of prostate 2 [Source:MGI Symbol;Acc:MGI:1921301]
ENSMUSG00000075376	1869	2262	1894	1847	1302	1595	1086	1280	Rc3h2	0.693535	1.73E-11	2.35E-10	up	2	37260081	37312915	-	19624	protein_coding	ring finger and CCCH-type zinc finger domains 2 [Source:MGI Symbol;Acc:MGI:2442789]
ENSMUSG00000037465	897	719	1036	807	2415	2229	2237	2294	Klf10	-1.29055	2.23E-30	1.46E-28	down	15	38291707	38300950	-	4179	protein_coding	Kruppel-like factor 10 [Source:MGI Symbol;Acc:MGI:1101353]
ENSMUSG00000026956	1135	1141	1022	1124	2306	1969	2098	1971	Uap1l1	-0.803086	2.16E-27	1.18E-25	down	2	25249901	25255694	-	4071	protein_coding	UDP-N-acteylglucosamine pyrophosphorylase 1-like 1 [Source:MGI Symbol;Acc:MGI:2443318]
ENSMUSG00000023067	1038	997	968	987	2315	2004	2121	1943	Cdkn1a	-0.957214	3.92E-39	4.22E-37	down	17	29309950	29319701	+	3553	protein_coding	cyclin-dependent kinase inhibitor 1A (P21) [Source:MGI Symbol;Acc:MGI:104556]
ENSMUSG00000005802	1083	1077	1335	1073	2275	2210	1945	2000	Slc30a4	-0.766151	2.02E-15	4.12E-14	down	2	123000000	123000000	-	5482	protein_coding	solute carrier family 30 (zinc transporter), member 4 [Source:MGI Symbol;Acc:MGI:1345282]
ENSMUSG00000041215	2320	2148	1846	2012	1298	1405	1095	1129	Yeats2	0.870502	1.00E-23	4.38E-22	up	16	19959813	20051323	+	11585	protein_coding	YEATS domain containing 2 [Source:MGI Symbol;Acc:MGI:2447762]
ENSMUSG00000010755	1183	1150	1204	1239	2302	2017	1982	1817	Cars1	-0.648205	4.88E-16	1.05E-14	down	7	143000000	143000000	-	6583	protein_coding	cysteinyl-tRNA synthetase [Source:MGI Symbol;Acc:MGI:1351477]
ENSMUSG00000031765	902	926	1163	1126	2005	2128	2507	2085	Mt1	-0.968628	1.41E-15	2.93E-14	down	8	94905710	94906955	+	1246	protein_coding	metallothionein 1 [Source:MGI Symbol;Acc:MGI:97171]
ENSMUSG00000030878	1097	872	1180	1142	2340	2121	2170	2187	Cdr2	-0.921652	1.18E-17	3.02E-16	down	7	121000000	121000000	-	5684	protein_coding	cerebellar degeneration-related 2 [Source:MGI Symbol;Acc:MGI:1100885]
ENSMUSG00000042557	1991	2103	1913	1909	1277	1594	1099	1124	Sin3a	0.751641	3.08E-14	5.60E-13	up	9	56979324	57035650	+	5385	protein_coding	transcriptional regulator, SIN3A (yeast) [Source:MGI Symbol;Acc:MGI:107157]
ENSMUSG00000071337	2082	1998	1929	1900	1423	1386	1186	1395	Tia1	0.665808	2.50E-18	6.93E-17	up	6	86381201	86410387	+	15750	protein_coding	cytotoxic granule-associated RNA binding protein 1 [Source:MGI Symbol;Acc:MGI:107914]
ENSMUSG00000061755	2631	2712	1922	2731	681	1171	522	603	Bod1l	1.86553	2.65E-12	3.99E-11	up	5	41944881	42001658	-	11995	protein_coding	biorientation of chromosomes in cell division 1-like [Source:MGI Symbol;Acc:MGI:2444804]
ENSMUSG00000040152	649	765	480	507	2812	2722	2382	2193	Thbs1	-1.96451	1.24E-65	3.51E-63	down	2	118000000	118000000	+	6073	protein_coding	thrombospondin 1 [Source:MGI Symbol;Acc:MGI:98737]
ENSMUSG00000032186	2068	2422	2045	1965	1068	1352	1010	987	Tmod2	1.05728	1.12E-27	6.31E-26	up	9	75472903	75518607	-	11683	protein_coding	tropomodulin 2 [Source:MGI Symbol;Acc:MGI:1355335]
ENSMUSG00000057133	2516	2705	2004	2478	858	1215	735	814	Chd6	1.5352	1.88E-33	1.49E-31	up	2	161000000	161000000	-	19093	protein_coding	chromodomain helicase DNA binding protein 6 [Source:MGI Symbol;Acc:MGI:1918639]
ENSMUSG00000005483	1075	1149	1123	1221	1953	1908	2110	1783	Dnajb1	-0.649834	2.77E-14	5.06E-13	down	8	84334822	84339282	+	3204	protein_coding	DnaJ heat shock protein family (Hsp40) member B1 [Source:MGI Symbol;Acc:MGI:1931874]
ENSMUSG00000030682	1146	1328	1189	1086	1906	1921	2041	1759	Cdipt	-0.572697	8.70E-13	1.38E-11	down	7	127000000	127000000	+	2592	protein_coding	CDP-diacylglycerol--inositol 3-phosphatidyltransferase (phosphatidylinositol synthase) [Source:MGI Symbol;Acc:MGI:105491]
ENSMUSG00000033392	1979	2023	1842	2008	1207	1601	1065	1188	Clasp2	0.748629	1.11E-12	1.73E-11	up	9	114000000	114000000	+	15378	protein_coding	CLIP associating protein 2 [Source:MGI Symbol;Acc:MGI:1923749]
ENSMUSG00000050244	2262	2499	2055	2179	805	1372	614	667	Heatr1	1.49866	2.94E-09	2.96E-08	up	13	12409908	12455170	+	7828	protein_coding	HEAT repeat containing 1 [Source:MGI Symbol;Acc:MGI:2442524]
ENSMUSG00000031529	1964	2208	1943	1985	1127	1523	896	1076	Tnks	0.925008	1.37E-14	2.60E-13	up	8	35293614	35432844	-	14888	protein_coding	tankyrase, TRF1-interacting ankyrin-related ADP-ribose polymerase [Source:MGI Symbol;Acc:MGI:1341087]
ENSMUSG00000024474	1871	1958	1768	1855	1318	1695	1111	1217	Ik	0.596173	1.32E-08	1.22E-07	up	18	36877709	36890692	+	3629	protein_coding	IK cytokine [Source:MGI Symbol;Acc:MGI:1345142]
ENSMUSG00000015312	325	612	287	384	2569	2198	2708	2300	Gadd45b	-2.50215	7.73E-27	4.10E-25	down	10	80765907	80768038	+	1589	protein_coding	growth arrest and DNA-damage-inducible 45 beta [Source:MGI Symbol;Acc:MGI:107776]
ENSMUSG00000029238	2126	2390	2231	2282	875	1365	632	833	Clock	1.40437	9.96E-10	1.08E-08	up	5	76357715	76452639	-	13727	protein_coding	circadian locomotor output cycles kaput [Source:MGI Symbol;Acc:MGI:99698]
ENSMUSG00000001056	1010	1018	1190	1123	1914	1801	2094	1874	Nhp2	-0.709581	7.80E-13	1.24E-11	down	11	51510562	51514541	+	1146	protein_coding	NHP2 ribonucleoprotein [Source:MGI Symbol;Acc:MGI:1098547]
ENSMUSG00000038084	1973	2199	2196	2037	1089	1424	838	1092	Opa1	1.03619	1.51E-17	3.84E-16	up	16	29398152	29473702	+	7875	protein_coding	OPA1, mitochondrial dynamin like GTPase [Source:MGI Symbol;Acc:MGI:1921393]
ENSMUSG00000006818	1128	1166	1432	1134	2099	1881	1987	1880	Sod2	-0.575166	6.59E-09	6.34E-08	down	17	13225733	13258950	+	10008	protein_coding	superoxide dismutase 2, mitochondrial [Source:MGI Symbol;Acc:MGI:98352]
ENSMUSG00000031753	1190	1182	1326	1126	1929	1821	2086	1940	Cog4	-0.576904	2.80E-10	3.28E-09	down	8	112000000	112000000	+	4053	protein_coding	component of oligomeric golgi complex 4 [Source:MGI Symbol;Acc:MGI:2142808]
ENSMUSG00000029552	879	883	1004	814	2359	2057	2184	2269	Tes	-1.19574	1.17E-38	1.22E-36	down	6	17065148	17105827	+	6835	protein_coding	testin LIM domain protein [Source:MGI Symbol;Acc:MGI:105081]
ENSMUSG00000037674	2449	2672	2139	2378	723	1186	733	720	Rfx7	1.63305	5.49E-34	4.52E-32	up	9	72439522	72530219	+	15302	protein_coding	regulatory factor X, 7 [Source:MGI Symbol;Acc:MGI:2442675]
ENSMUSG00000008540	1106	1227	1451	1093	2104	1814	2188	2036	Mgst1	-0.626463	1.79E-08	1.62E-07	down	6	138000000	138000000	+	2013	protein_coding	microsomal glutathione S-transferase 1 [Source:MGI Symbol;Acc:MGI:1913850]
ENSMUSG00000023307	1154	1208	1304	1095	2061	1911	2036	1856	Marchf5	-0.610342	1.06E-13	1.84E-12	down	19	37184942	37199550	+	2408	protein_coding	membrane associated ring-CH-type finger 5 [Source:MGI Symbol;Acc:MGI:1915207]
ENSMUSG00000021327	2017	2152	1834	1810	1366	1316	1159	1179	Zkscan3	0.750636	3.59E-26	1.80E-24	up	13	21571173	21586925	-	7974	protein_coding	zinc finger with KRAB and SCAN domains 3 [Source:MGI Symbol;Acc:MGI:1919989]
ENSMUSG00000032560	2313	2337	1944	2137	949	1233	843	888	Dnajc13	1.27143	1.27E-34	1.11E-32	up	9	104000000	104000000	-	11938	protein_coding	DnaJ heat shock protein family (Hsp40) member C13 [Source:MGI Symbol;Acc:MGI:2676368]
ENSMUSG00000032340	1853	2021	1807	1665	1340	1471	1155	1235	Neo1	0.611013	4.71E-14	8.42E-13	up	9	58781970	58943724	-	8716	protein_coding	neogenin [Source:MGI Symbol;Acc:MGI:1097159]
ENSMUSG00000025348	517	334	458	478	2890	2376	2481	2696	Itga7	-2.43059	2.48E-83	1.48E-80	down	10	129000000	129000000	+	8138	protein_coding	integrin alpha 7 [Source:MGI Symbol;Acc:MGI:102700]
ENSMUSG00000031314	2288	2190	1903	2166	955	1509	735	968	Taf1	1.15278	1.36E-07	1.06E-06	up	X	101000000	101000000	+	8558	protein_coding	TATA-box binding protein associated factor 1 [Source:MGI Symbol;Acc:MGI:1336878]
ENSMUSG00000002068	1109	1208	1148	1161	2143	1970	1965	1904	Ccne1	-0.673363	5.73E-23	2.34E-21	down	7	37797409	37806959	-	2662	protein_coding	cyclin E1 [Source:MGI Symbol;Acc:MGI:88316]
ENSMUSG00000029198	1038	1074	1078	1074	2092	1804	2101	1840	Grpel1	-0.764825	2.12E-20	6.90E-19	down	5	36622342	36631424	+	3528	protein_coding	GrpE-like 1, mitochondrial [Source:MGI Symbol;Acc:MGI:1334417]
ENSMUSG00000078348	1067	1004	1309	1113	2018	1960	2146	2003	Sf3b5	-0.739781	1.63E-12	2.51E-11	down	10	12881087	12884927	+	3841	protein_coding	splicing factor 3b, subunit 5 [Source:MGI Symbol;Acc:MGI:1913375]
ENSMUSG00000040007	1251	1251	1006	1118	1993	1970	1880	1867	Bahd1	-0.626616	2.61E-17	6.47E-16	down	2	119000000	119000000	+	4664	protein_coding	bromo adjacent homology domain containing 1 [Source:MGI Symbol;Acc:MGI:2139371]
ENSMUSG00000079197	887	758	911	994	2196	2272	2560	2004	Psme2	-1.23102	1.77E-28	1.04E-26	down	14	55824898	55828570	-	1764	protein_coding	proteasome (prosome, macropain) activator subunit 2 (PA28 beta) [Source:MGI Symbol;Acc:MGI:1096365]
ENSMUSG00000005514	1338	1227	977	1168	2187	1834	1928	1874	Por	-0.621049	1.02E-11	1.43E-10	down	5	136000000	136000000	+	4021	protein_coding	cytochrome p450 oxidoreductase [Source:MGI Symbol;Acc:MGI:97744]
ENSMUSG00000038538	2149	2408	1848	2272	833	1230	853	838	Ubn2	1.32143	3.09E-28	1.78E-26	up	6	38410885	38501760	+	21438	protein_coding	ubinuclein 2 [Source:MGI Symbol;Acc:MGI:2444236]
ENSMUSG00000029802	952	1066	1171	949	2134	2107	1994	1968	Abcg2	-0.872559	2.11E-23	9.01E-22	down	6	58561508	58672661	+	8153	protein_coding	ATP binding cassette subfamily G member 2 (Junior blood group) [Source:MGI Symbol;Acc:MGI:1347061]
ENSMUSG00000033257	2060	2121	1689	1764	1141	1418	1035	1054	Ttll4	0.827723	6.77E-17	1.60E-15	up	1	74700904	74742889	+	11527	protein_coding	tubulin tyrosine ligase-like family, member 4 [Source:MGI Symbol;Acc:MGI:1914784]
ENSMUSG00000017861	1238	1032	939	1068	2342	1832	1893	1676	Mybl2	-0.740601	3.71E-13	6.06E-12	down	2	163000000	163000000	+	4632	protein_coding	myeloblastosis oncogene-like 2 [Source:MGI Symbol;Acc:MGI:101785]
ENSMUSG00000034243	2601	2658	1837	2761	613	1039	622	687	Golgb1	1.84704	3.92E-17	9.52E-16	up	16	36695502	36753447	+	11862	protein_coding	golgi autoantigen, golgin subfamily b, macrogolgin 1 [Source:MGI Symbol;Acc:MGI:1099447]
ENSMUSG00000021703	1881	2729	1957	1746	939	906	788	923	Serinc5	1.33221	2.15E-30	1.41E-28	up	13	92747599	92848455	+	6679	protein_coding	serine incorporator 5 [Source:MGI Symbol;Acc:MGI:2444223]
ENSMUSG00000095115	1137	1139	1020	1043	2051	1971	2011	1810	Itpripl2	-0.741945	4.03E-28	2.31E-26	down	7	118000000	118000000	-	6865	protein_coding	inositol 1,4,5-triphosphate receptor interacting protein-like 2 [Source:MGI Symbol;Acc:MGI:2442416]
ENSMUSG00000022629	1994	2203	1808	1982	1156	1377	985	1103	Kif21a	0.902446	3.72E-22	1.43E-20	up	15	90817479	90934151	-	6476	protein_coding	kinesin family member 21A [Source:MGI Symbol;Acc:MGI:109188]
ENSMUSG00000048027	2297	2202	2066	1805	1201	1148	1015	1131	Rgmb	1.00821	5.19E-34	4.32E-32	up	17	16023450	16051301	-	7669	protein_coding	repulsive guidance molecule family member B [Source:MGI Symbol;Acc:MGI:1916049]
ENSMUSG00000067851	1865	1974	1668	1791	1234	1576	964	1213	Arfgef1	0.663283	5.40E-09	5.25E-08	up	1	10207796	10302895	-	11318	protein_coding	ADP-ribosylation factor guanine nucleotide-exchange factor 1(brefeldin A-inhibited) [Source:MGI Symbol;Acc:MGI:2442988]
ENSMUSG00000032997	1151	1331	952	1054	1995	1893	2050	1724	Chpf	-0.662838	4.64E-13	7.50E-12	down	1	75451213	75455951	-	3856	protein_coding	chondroitin polymerizing factor [Source:MGI Symbol;Acc:MGI:106576]
ENSMUSG00000030779	1865	1973	1602	1955	1082	1419	1028	959	Rbbp6	0.835364	1.36E-14	2.57E-13	up	7	123000000	123000000	+	12915	protein_coding	retinoblastoma binding protein 6, ubiquitin ligase [Source:MGI Symbol;Acc:MGI:894835]
ENSMUSG00000039801	2262	2249	1689	1970	965	1365	837	956	Cplane1	1.09862	4.11E-18	1.11E-16	up	15	8198590	8300642	+	13095	protein_coding	ciliogenesis and planar polarity effector 1 [Source:MGI Symbol;Acc:MGI:1920942]
ENSMUSG00000032525	2339	2179	2023	2336	812	1230	636	767	Nktr	1.48386	5.97E-25	2.84E-23	up	9	122000000	122000000	+	21283	protein_coding	natural killer tumor recognition sequence [Source:MGI Symbol;Acc:MGI:97346]
ENSMUSG00000060803	1240	1181	1211	1173	2245	1790	1839	1927	Gstp1	-0.584694	2.12E-12	3.22E-11	down	19	4085407	4087985	-	1548	protein_coding	glutathione S-transferase, pi 1 [Source:MGI Symbol;Acc:MGI:95865]
ENSMUSG00000020689	1955	2016	1834	1973	1304	1186	1133	1071	Itgb3	0.843093	2.20E-34	1.90E-32	up	11	104000000	105000000	+	5901	protein_coding	integrin beta 3 [Source:MGI Symbol;Acc:MGI:96612]
ENSMUSG00000036560	2052	2126	1560	1836	1155	1177	1071	991	Lgi4	0.896252	3.52E-24	1.59E-22	up	7	30758767	30770360	+	4584	protein_coding	leucine-rich repeat LGI family, member 4 [Source:MGI Symbol;Acc:MGI:2180197]
ENSMUSG00000025949	2086	1978	2032	2098	952	1372	920	1099	Pikfyve	1.02998	2.76E-19	8.28E-18	up	1	65225842	65317854	+	19211	protein_coding	phosphoinositide kinase, FYVE type zinc finger containing [Source:MGI Symbol;Acc:MGI:1335106]
ENSMUSG00000064302	1735	2095	1389	1682	1298	1333	1019	1057	Clasp1	0.663875	7.59E-10	8.39E-09	up	1	118000000	119000000	+	21844	protein_coding	CLIP associating protein 1 [Source:MGI Symbol;Acc:MGI:1923957]
ENSMUSG00000023348	1029	1045	927	1024	1995	1911	2000	1713	Trip6	-0.807751	1.13E-27	6.36E-26	down	5	137000000	137000000	-	2429	protein_coding	thyroid hormone receptor interactor 6 [Source:MGI Symbol;Acc:MGI:1343458]
ENSMUSG00000030231	1850	1630	1718	1725	1303	1413	1162	1153	Plekha5	0.576571	2.26E-12	3.43E-11	up	6	140000000	141000000	+	9356	protein_coding	pleckstrin homology domain containing, family A member 5 [Source:MGI Symbol;Acc:MGI:1923802]
ENSMUSG00000028037	1135	989	1383	1169	1992	2385	1710	1796	Ifi44	-0.632025	2.65E-07	1.98E-06	down	3	151000000	151000000	-	6129	protein_coding	interferon-induced protein 44 [Source:MGI Symbol;Acc:MGI:2443016]
ENSMUSG00000044224	1068	1060	1100	1136	1993	1830	1817	1757	Dnajc21	-0.646138	4.44E-18	1.19E-16	down	15	10446842	10470602	-	4777	protein_coding	DnaJ heat shock protein family (Hsp40) member C21 [Source:MGI Symbol;Acc:MGI:1925371]
ENSMUSG00000039183	937	1148	967	1023	1938	1792	2060	1753	Nubp2	-0.777491	6.90E-19	2.01E-17	down	17	25101585	25105323	-	1959	protein_coding	nucleotide binding protein 2 [Source:MGI Symbol;Acc:MGI:1347072]
ENSMUSG00000056962	1066	1029	997	1095	1769	1590	1870	1716	Jmjd6	-0.61862	9.24E-13	1.46E-11	down	11	117000000	117000000	-	4698	protein_coding	jumonji domain containing 6 [Source:MGI Symbol;Acc:MGI:1858910]
ENSMUSG00000006678	1804	1736	1807	1866	1092	1502	810	1015	Pola1	0.826463	7.89E-10	8.70E-09	up	X	92348373	92675761	-	8813	protein_coding	polymerase (DNA directed), alpha 1 [Source:MGI Symbol;Acc:MGI:99660]
ENSMUSG00000020687	1527	1835	1813	1676	1107	1455	939	1045	Cdc27	0.708732	1.23E-09	1.31E-08	up	11	104000000	104000000	-	6248	protein_coding	cell division cycle 27 [Source:MGI Symbol;Acc:MGI:102685]
ENSMUSG00000022016	2036	2420	1846	1921	791	1398	657	871	Akap11	1.25855	8.74E-08	7.07E-07	up	14	78729686	78774248	-	11015	protein_coding	A kinase (PRKA) anchor protein 11 [Source:MGI Symbol;Acc:MGI:2684060]
ENSMUSG00000019820	1804	2157	1477	1731	931	1211	892	861	Utrn	0.990748	3.37E-18	9.17E-17	up	10	12257932	12745109	-	17108	protein_coding	utrophin [Source:MGI Symbol;Acc:MGI:104631]
ENSMUSG00000042744	1924	1975	1401	1633	1336	1414	1067	1137	Hectd4	0.596355	9.87E-09	9.26E-08	up	5	121000000	122000000	+	16443	protein_coding	HECT domain E3 ubiquitin protein ligase 4 [Source:MGI Symbol;Acc:MGI:3647820]
ENSMUSG00000035671	1191	1237	1036	1053	2052	1784	1761	1686	Zswim4	-0.576839	1.76E-14	3.29E-13	down	8	84937307	84963684	-	4625	protein_coding	zinc finger SWIM-type containing 4 [Source:MGI Symbol;Acc:MGI:2443726]
ENSMUSG00000018425	1773	1768	1759	1727	1306	1278	1168	1344	Dhx40	0.575748	4.10E-14	7.37E-13	up	11	86659672	86698572	-	4233	protein_coding	DEAH (Asp-Glu-Ala-His) box polypeptide 40 [Source:MGI Symbol;Acc:MGI:1914737]
ENSMUSG00000090112	1917	2378	2035	1956	787	1180	661	812	Shprh	1.3825	1.23E-24	5.73E-23	up	10	11025171	11093339	+	14066	protein_coding	SNF2 histone linker PHD RING helicase [Source:MGI Symbol;Acc:MGI:1917581]
ENSMUSG00000017144	1875	1821	1801	1932	1166	1277	1119	1061	Rnd3	0.799377	7.62E-26	3.72E-24	up	2	51020450	51039123	-	4432	protein_coding	Rho family GTPase 3 [Source:MGI Symbol;Acc:MGI:1921444]
ENSMUSG00000021223	1936	1969	1410	1746	1309	1272	1224	1149	Papln	0.621172	1.11E-11	1.56E-10	up	12	83810408	83839156	+	5635	protein_coding	papilin, proteoglycan-like sulfated glycoprotein [Source:MGI Symbol;Acc:MGI:2386139]
ENSMUSG00000028776	635	580	511	637	2489	1953	2174	2260	Tinagl1	-1.79734	2.24E-72	9.15E-70	down	4	130000000	130000000	-	4358	protein_coding	tubulointerstitial nephritis antigen-like 1 [Source:MGI Symbol;Acc:MGI:2137617]
ENSMUSG00000028163	1080	1208	861	991	2093	1904	1746	1597	Nfkb1	-0.713784	2.58E-14	4.75E-13	down	3	135000000	135000000	-	12061	protein_coding	nuclear factor of kappa light polypeptide gene enhancer in B cells 1, p105 [Source:MGI Symbol;Acc:MGI:97312]
ENSMUSG00000027598	2029	2097	1963	1836	967	1309	727	812	Itch	1.17282	2.97E-19	8.88E-18	up	2	155000000	155000000	+	9709	protein_coding	itchy, E3 ubiquitin protein ligase [Source:MGI Symbol;Acc:MGI:1202301]
ENSMUSG00000015839	1717	1850	1793	1860	1090	1426	992	1137	Nfe2l2	0.751162	2.84E-13	4.70E-12	up	2	75505857	75534985	-	3796	protein_coding	nuclear factor, erythroid derived 2, like 2 [Source:MGI Symbol;Acc:MGI:108420]
ENSMUSG00000004558	2062	1680	1978	1835	1260	1149	1245	1162	Ndrg2	0.763926	6.00E-17	1.43E-15	up	14	52142728	52151615	-	3397	protein_coding	N-myc downstream regulated gene 2 [Source:MGI Symbol;Acc:MGI:1352498]
ENSMUSG00000020074	2131	2510	1974	2118	727	1132	470	572	Ccar1	1.71002	5.56E-11	7.20E-10	up	10	62579707	62628065	-	10562	protein_coding	cell division cycle and apoptosis regulator 1 [Source:MGI Symbol;Acc:MGI:1914750]
ENSMUSG00000030657	1780	1737	1662	1709	1186	1156	1043	1140	Xylt1	0.719057	8.11E-25	3.80E-23	up	7	117000000	117000000	+	9651	protein_coding	xylosyltransferase 1 [Source:MGI Symbol;Acc:MGI:2451073]
ENSMUSG00000030123	877	1110	763	819	1690	1783	1748	1492	Plxnd1	-0.802807	6.63E-16	1.42E-14	down	6	116000000	116000000	-	7301	protein_coding	plexin D1 [Source:MGI Symbol;Acc:MGI:2154244]
ENSMUSG00000018736	1051	1086	1082	1017	2001	1663	1826	1656	Ndel1	-0.640375	5.54E-16	1.19E-14	down	11	68712260	68762684	-	3253	protein_coding	nudE neurodevelopment protein 1 like 1 [Source:MGI Symbol;Acc:MGI:1932915]
ENSMUSG00000032064	2224	2301	1863	2014	1042	1074	845	887	Dixdc1	1.23969	2.47E-49	4.01E-47	up	9	50574052	50650817	-	9971	protein_coding	DIX domain containing 1 [Source:MGI Symbol;Acc:MGI:2679721]
ENSMUSG00000020889	937	873	709	836	2117	1664	1762	1939	Nr1d1	-1.04695	4.70E-26	2.33E-24	down	11	98658758	98666159	-	3077	protein_coding	nuclear receptor subfamily 1, group D, member 1 [Source:MGI Symbol;Acc:MGI:2444210]
ENSMUSG00000024542	2418	2438	2065	2457	466	880	333	461	Cep192	2.25111	6.11E-15	1.19E-13	up	18	67933177	68018241	+	12484	protein_coding	centrosomal protein 192 [Source:MGI Symbol;Acc:MGI:1918049]
ENSMUSG00000025793	1118	1268	855	1051	1882	1734	1725	1593	Hgs	-0.582416	8.44E-10	9.27E-09	down	11	120000000	120000000	+	2982	protein_coding	HGF-regulated tyrosine kinase substrate [Source:MGI Symbol;Acc:MGI:104681]
ENSMUSG00000039298	1780	1775	1492	1547	1107	1272	940	959	Cdk5rap2	0.737802	1.59E-15	3.28E-14	up	4	70135093	70328680	-	13012	protein_coding	CDK5 regulatory subunit associated protein 2 [Source:MGI Symbol;Acc:MGI:2384875]
ENSMUSG00000025034	961	1206	690	930	1989	1878	1857	1484	Trim8	-0.819005	4.39E-11	5.75E-10	down	19	46490141	46505287	+	3709	protein_coding	tripartite motif-containing 8 [Source:MGI Symbol;Acc:MGI:1933302]
ENSMUSG00000029772	2080	2464	1771	1862	927	942	871	932	Ahcyl2	1.26226	3.87E-43	4.84E-41	up	6	29768010	29912309	+	18255	protein_coding	S-adenosylhomocysteine hydrolase-like 2 [Source:MGI Symbol;Acc:MGI:1921590]
ENSMUSG00000022811	1746	2043	1858	1701	947	1273	836	882	Zfp148	1.0149	2.02E-19	6.10E-18	up	16	33201206	33324733	+	10383	protein_coding	zinc finger protein 148 [Source:MGI Symbol;Acc:MGI:1332234]
ENSMUSG00000020385	1850	1729	1744	1568	1126	1218	1063	1172	Clk4	0.701239	2.73E-18	7.51E-17	up	11	51152557	51172593	+	5797	protein_coding	CDC like kinase 4 [Source:MGI Symbol;Acc:MGI:1098551]
ENSMUSG00000041258	1745	2074	1396	1454	1107	1267	1006	987	Zfp236	0.719669	4.07E-11	5.36E-10	up	18	82611718	82711008	-	10476	protein_coding	zinc finger protein 236 [Source:MGI Symbol;Acc:MGI:1926950]
ENSMUSG00000056211	1811	1571	1527	1828	1176	1277	1030	1157	R3hdm1	0.652476	3.55E-12	5.27E-11	up	1	128000000	128000000	+	31486	protein_coding	R3H domain containing 1 [Source:MGI Symbol;Acc:MGI:2448514]
ENSMUSG00000029436	2039	1403	1601	2049	1362	1194	1156	1394	Mmp17	0.588606	5.24E-06	3.19E-05	up	5	130000000	130000000	+	6619	protein_coding	matrix metallopeptidase 17 [Source:MGI Symbol;Acc:MGI:1346076]
ENSMUSG00000038077	1832	2133	1681	1594	1041	959	879	863	Kcna6	1.06335	6.11E-35	5.41E-33	up	6	127000000	127000000	-	5945	protein_coding	potassium voltage-gated channel, shaker-related, subfamily, member 6 [Source:MGI Symbol;Acc:MGI:96663]
ENSMUSG00000020307	857	985	910	928	1948	1710	1971	1785	Cdc34	-0.898711	1.02E-26	5.34E-25	down	10	79518029	79524232	+	1572	protein_coding	cell division cycle 34 [Source:MGI Symbol;Acc:MGI:102657]
ENSMUSG00000024953	881	828	881	920	2079	1756	2123	1805	Prdx5	-1.03097	2.28E-28	1.33E-26	down	19	6884065	6887474	-	2139	protein_coding	peroxiredoxin 5 [Source:MGI Symbol;Acc:MGI:1859821]
ENSMUSG00000033306	1834	1944	1641	1897	1037	1386	883	986	Lpp	0.884477	5.87E-15	1.15E-13	up	16	24212257	24811328	+	22046	protein_coding	LIM domain containing preferred translocation partner in lipoma [Source:MGI Symbol;Acc:MGI:2441849]
ENSMUSG00000038521	1006	987	1000	917	2150	1888	1811	1869	C1s1	-0.866961	1.85E-31	1.30E-29	down	6	125000000	125000000	-	3129	protein_coding	complement component 1, s subcomponent 1 [Source:MGI Symbol;Acc:MGI:1355312]
ENSMUSG00000032329	1808	1750	1609	1733	1166	1302	1091	1033	Hmg20a	0.701764	1.18E-19	3.68E-18	up	9	56325893	56404220	+	9314	protein_coding	high mobility group 20A [Source:MGI Symbol;Acc:MGI:1914117]
ENSMUSG00000074415	2285	1484	1932	2082	1083	1508	676	1122	Mir100hg	0.947724	0.000179132	0.000807465	up	9	41238373	41628290	+	25185	lncRNA	Mir100 Mirlet7a-2 Mir125b-1 cluster host gene [Source:MGI Symbol;Acc:MGI:1920394]
ENSMUSG00000024290	1638	1856	1525	1601	1039	1263	962	1067	Rock1	0.723294	1.28E-15	2.68E-14	up	18	10064401	10182045	-	18094	protein_coding	Rho-associated coiled-coil containing protein kinase 1 [Source:MGI Symbol;Acc:MGI:107927]
ENSMUSG00000023272	964	1076	859	875	1912	1689	1797	1640	Creld2	-0.788524	3.29E-23	1.38E-21	down	15	88703849	88710886	+	1366	protein_coding	cysteine-rich with EGF-like domains 2 [Source:MGI Symbol;Acc:MGI:1923987]
ENSMUSG00000031007	981	950	1144	893	1893	1703	1653	1640	Atp6ap2	-0.67968	4.73E-13	7.63E-12	down	X	12454040	12483288	+	2618	protein_coding	ATPase, H+ transporting, lysosomal accessory protein 2 [Source:MGI Symbol;Acc:MGI:1917745]
ENSMUSG00000033083	1826	1901	1575	1713	1131	1198	1016	990	Tbc1d4	0.807143	1.35E-26	7.01E-25	up	14	102000000	102000000	-	7676	protein_coding	TBC1 domain family, member 4 [Source:MGI Symbol;Acc:MGI:2429660]
ENSMUSG00000034842	1502	1898	1802	1519	1018	1195	1083	1012	Art3	0.753619	9.48E-15	1.82E-13	up	5	92479686	92562487	+	3932	protein_coding	ADP-ribosyltransferase 3 [Source:MGI Symbol;Acc:MGI:1202729]
ENSMUSG00000039041	1001	1214	816	958	1767	1563	1603	1563	Adrm1	-0.59504	6.75E-10	7.52E-09	down	2	180000000	180000000	+	4457	protein_coding	adhesion regulating molecule 1 [Source:MGI Symbol;Acc:MGI:1929289]
ENSMUSG00000038679	1832	1897	1869	1737	900	1180	748	926	Trps1	1.08111	1.60E-22	6.32E-21	up	15	50518148	50753859	-	13380	protein_coding	transcriptional repressor GATA binding 1 [Source:MGI Symbol;Acc:MGI:1927616]
ENSMUSG00000022887	1291	1002	1019	990	1782	1958	1817	1557	Masp1	-0.612215	4.61E-10	5.26E-09	down	16	23268167	23339565	-	9833	protein_coding	mannan-binding lectin serine peptidase 1 [Source:MGI Symbol;Acc:MGI:88492]
ENSMUSG00000013523	1746	1986	1568	1484	1016	1062	928	872	Bcas1	0.917748	7.23E-26	3.53E-24	up	2	170000000	170000000	-	3775	protein_coding	brain enriched myelin associated protein 1 [Source:MGI Symbol;Acc:MGI:1924210]
ENSMUSG00000074994	1734	1988	1803	1658	857	1111	741	802	Qser1	1.14728	1.09E-26	5.69E-25	up	2	105000000	105000000	-	9191	protein_coding	glutamine and serine rich 1 [Source:MGI Symbol;Acc:MGI:2138986]
ENSMUSG00000024998	2187	2663	1428	1850	475	725	528	516	Plce1	1.96106	2.07E-37	2.05E-35	up	19	38469557	38773474	+	15998	protein_coding	phospholipase C, epsilon 1 [Source:MGI Symbol;Acc:MGI:1921305]
ENSMUSG00000025609	1633	1609	1610	1490	1209	1220	891	1095	Mkln1	0.637882	5.69E-12	8.28E-11	up	6	31375670	31493746	+	28943	protein_coding	muskelin 1, intracellular mediator containing kelch motifs [Source:MGI Symbol;Acc:MGI:1351638]
ENSMUSG00000066842	2637	2630	1727	2267	513	694	438	501	Hmcn1	2.21969	1.15E-60	2.82E-58	up	1	150000000	151000000	-	21191	protein_coding	hemicentin 1 [Source:MGI Symbol;Acc:MGI:2685047]
ENSMUSG00000052512	1623	1928	1402	1522	974	1115	881	929	Nav2	0.841721	1.11E-18	3.15E-17	up	7	48558464	49259838	+	32228	protein_coding	neuron navigator 2 [Source:MGI Symbol;Acc:MGI:2183691]
ENSMUSG00000020330	1742	1643	1816	1907	841	1257	649	869	Hmmr	1.09472	8.16E-14	1.42E-12	up	11	40592222	40624249	-	5431	protein_coding	hyaluronan mediated motility receptor (RHAMM) [Source:MGI Symbol;Acc:MGI:104667]
ENSMUSG00000033192	820	494	997	861	1880	1756	1919	1913	Lpcat2	-1.11455	2.61E-06	1.68E-05	down	8	93581967	93645907	+	3388	protein_coding	lysophosphatidylcholine acyltransferase 2 [Source:MGI Symbol;Acc:MGI:3606214]
ENSMUSG00000032407	1735	1949	1766	1737	798	1252	609	757	U2surp	1.19083	3.61E-15	7.22E-14	up	9	95338951	95394049	-	14642	protein_coding	U2 snRNP-associated SURP domain containing [Source:MGI Symbol;Acc:MGI:1915208]
ENSMUSG00000037697	1671	1770	1487	1538	1060	1172	903	1028	Ddhd1	0.747047	5.51E-19	1.62E-17	up	14	45825924	45895600	-	14076	protein_coding	DDHD domain containing 1 [Source:MGI Symbol;Acc:MGI:2150302]
ENSMUSG00000042726	1038	1053	774	916	1892	1916	1810	1603	Trafd1	-0.822563	4.59E-20	1.47E-18	down	5	122000000	122000000	-	4486	protein_coding	TRAF type zinc finger domain containing 1 [Source:MGI Symbol;Acc:MGI:1923551]
ENSMUSG00000062248	928	888	1167	1032	1618	1486	1859	1656	Cks2	-0.606876	3.69E-07	2.71E-06	down	13	51799268	51804696	+	692	protein_coding	CDC28 protein kinase regulatory subunit 2 [Source:MGI Symbol;Acc:MGI:1913447]
ENSMUSG00000034218	1796	2088	1672	1901	729	1352	490	665	Atm	1.32456	1.11E-05	6.33E-05	up	9	53350449	53448040	-	10338	protein_coding	ataxia telangiectasia mutated [Source:MGI Symbol;Acc:MGI:107202]
ENSMUSG00000059921	1503	2007	1591	1459	977	1171	808	853	Unc5c	0.897446	4.37E-15	8.65E-14	up	3	141000000	142000000	+	19135	protein_coding	unc-5 netrin receptor C [Source:MGI Symbol;Acc:MGI:1095412]
ENSMUSG00000038291	1475	1786	1728	1445	954	1001	1065	976	Snx25	0.7975	3.24E-17	7.96E-16	up	8	46486298	46605196	-	4440	protein_coding	sorting nexin 25 [Source:MGI Symbol;Acc:MGI:2142610]
ENSMUSG00000041329	1942	1739	1859	1745	1101	916	924	1103	Atp1b2	0.96138	3.35E-24	1.52E-22	up	11	69490562	69496768	-	4085	protein_coding	ATPase, Na+/K+ transporting, beta 2 polypeptide [Source:MGI Symbol;Acc:MGI:88109]
ENSMUSG00000018286	970	1012	1002	945	1708	1591	1744	1422	Psmb6	-0.604673	7.83E-14	1.37E-12	down	11	70416193	70418684	+	1872	protein_coding	proteasome (prosome, macropain) subunit, beta type 6 [Source:MGI Symbol;Acc:MGI:104880]
ENSMUSG00000003955	754	622	782	787	1625	1625	1881	1659	Fam162a	-1.0911	5.30E-23	2.18E-21	down	16	35864131	35891964	-	850	protein_coding	family with sequence similarity 162, member A [Source:MGI Symbol;Acc:MGI:1917436]
ENSMUSG00000027523	1089	1047	667	1031	1904	1776	1623	1488	Gnas	-0.712768	5.57E-09	5.40E-08	down	2	174000000	174000000	+	11387	protein_coding	GNAS (guanine nucleotide binding protein, alpha stimulating) complex locus [Source:MGI Symbol;Acc:MGI:95777]
ENSMUSG00000036676	1616	1996	1859	1585	807	1157	697	804	Tmtc3	1.14089	1.14E-18	3.24E-17	up	10	100000000	100000000	-	8939	protein_coding	transmembrane and tetratricopeptide repeat containing 3 [Source:MGI Symbol;Acc:MGI:3036255]
ENSMUSG00000044791	2060	2332	1479	2044	556	915	575	558	Setd2	1.71475	5.97E-30	3.84E-28	up	9	110000000	110000000	+	10754	protein_coding	SET domain containing 2 [Source:MGI Symbol;Acc:MGI:1918177]
ENSMUSG00000024486	747	874	902	871	1792	1543	1725	1648	Hbegf	-0.869047	1.72E-20	5.62E-19	down	18	36637980	36648858	-	4834	protein_coding	heparin-binding EGF-like growth factor [Source:MGI Symbol;Acc:MGI:96070]
ENSMUSG00000036591	2073	2152	1630	1826	749	983	617	660	Arhgap21	1.46546	5.91E-34	4.84E-32	up	2	20852730	20973692	-	9271	protein_coding	Rho GTPase activating protein 21 [Source:MGI Symbol;Acc:MGI:1918685]
ENSMUSG00000043909	1634	1816	1365	1555	1088	1374	939	996	Trp53bp1	0.647436	2.36E-09	2.44E-08	up	2	121000000	121000000	-	14164	protein_coding	transformation related protein 53 binding protein 1 [Source:MGI Symbol;Acc:MGI:1351320]
ENSMUSG00000033545	954	965	763	918	1884	1671	1740	1527	Znrf1	-0.809779	1.85E-21	6.61E-20	down	8	112000000	112000000	+	7018	protein_coding	zinc and ring finger 1 [Source:MGI Symbol;Acc:MGI:2177308]
ENSMUSG00000061665	1536	1655	1691	1634	1028	1296	804	1068	Cd2ap	0.751022	1.27E-10	1.56E-09	up	17	43103842	43187556	-	15864	protein_coding	CD2-associated protein [Source:MGI Symbol;Acc:MGI:1330281]
ENSMUSG00000034163	2054	2101	1594	1818	744	1108	554	646	Zfc3h1	1.42582	7.22E-21	2.45E-19	up	10	115000000	115000000	+	7848	protein_coding	zinc finger, C3H1-type containing [Source:MGI Symbol;Acc:MGI:2446143]
ENSMUSG00000002658	898	955	829	884	1663	1732	1706	1432	Gtf2f1	-0.760639	9.78E-23	3.93E-21	down	17	57310405	57318288	-	1717	protein_coding	general transcription factor IIF, polypeptide 1 [Source:MGI Symbol;Acc:MGI:1923848]
ENSMUSG00000025423	1515	1677	1542	1374	1184	1187	1007	1066	Pias2	0.571781	1.91E-13	3.22E-12	up	18	77152904	77241496	+	3587	protein_coding	protein inhibitor of activated STAT 2 [Source:MGI Symbol;Acc:MGI:1096566]
ENSMUSG00000004285	949	891	1094	995	1650	1583	1681	1697	Atp6v1f	-0.636543	8.29E-11	1.04E-09	down	6	29467717	29470511	+	1063	protein_coding	ATPase, H+ transporting, lysosomal V1 subunit F [Source:MGI Symbol;Acc:MGI:1913394]
ENSMUSG00000021614	2657	2348	2001	2419	446	742	385	439	Vcan	2.34387	3.68E-53	7.12E-51	up	13	89803431	89890628	-	14462	protein_coding	versican [Source:MGI Symbol;Acc:MGI:102889]
ENSMUSG00000019984	1698	1919	1604	1480	921	1220	804	830	Med23	0.941396	1.92E-16	4.34E-15	up	10	24745884	24789579	+	6692	protein_coding	mediator complex subunit 23 [Source:MGI Symbol;Acc:MGI:1917458]
ENSMUSG00000041444	1643	1850	1522	1484	1053	1079	866	896	Arhgap32	0.851738	4.38E-24	1.95E-22	up	9	32027432	32179742	+	17179	protein_coding	Rho GTPase activating protein 32 [Source:MGI Symbol;Acc:MGI:2450166]
ENSMUSG00000032411	1776	1689	1539	1541	1075	1114	953	920	Tfdp2	0.801798	2.03E-26	1.04E-24	up	9	96078328	96205699	+	14029	protein_coding	transcription factor Dp 2 [Source:MGI Symbol;Acc:MGI:107167]
ENSMUSG00000005470	871	880	1049	844	1621	1559	1673	1570	Asf1b	-0.703845	2.34E-13	3.91E-12	down	8	84682136	84696826	+	2338	protein_coding	anti-silencing function 1B histone chaperone [Source:MGI Symbol;Acc:MGI:1914179]
ENSMUSG00000028967	769	658	837	800	2033	1575	1620	1823	Errfi1	-1.08519	3.78E-22	1.44E-20	down	4	151000000	151000000	+	3582	protein_coding	ERBB receptor feedback inhibitor 1 [Source:MGI Symbol;Acc:MGI:1921405]
ENSMUSG00000002227	1099	1063	761	1043	1714	1797	1480	1426	Mov10	-0.581293	3.82E-08	3.27E-07	down	3	105000000	105000000	-	5607	protein_coding	Mov10 RISC complex RNA helicase [Source:MGI Symbol;Acc:MGI:97054]
ENSMUSG00000022801	1785	1641	1564	1717	1019	1109	777	868	Lrch3	0.946839	3.61E-22	1.39E-20	up	16	32734470	32836017	+	6610	protein_coding	leucine-rich repeats and calponin homology (CH) domain containing 3 [Source:MGI Symbol;Acc:MGI:1917394]
ENSMUSG00000033004	2093	2160	1708	2244	564	990	494	572	Mycbp2	1.76349	2.00E-14	3.70E-13	up	14	103000000	104000000	-	19364	protein_coding	MYC binding protein 2, E3 ubiquitin protein ligase [Source:MGI Symbol;Acc:MGI:2179432]
ENSMUSG00000031955	937	1022	689	844	1772	1506	1618	1545	Bcar1	-0.774862	1.27E-14	2.42E-13	down	8	112000000	112000000	-	4547	protein_coding	breast cancer anti-estrogen resistance 1 [Source:MGI Symbol;Acc:MGI:108091]
ENSMUSG00000005871	2103	2322	1587	2290	447	725	429	472	Apc	2.11424	1.18E-45	1.58E-43	up	18	34353977	34455605	+	16116	protein_coding	APC, WNT signaling pathway regulator [Source:MGI Symbol;Acc:MGI:88039]
ENSMUSG00000041203	878	1125	760	851	1519	1609	1698	1400	Trir	-0.677308	1.00E-10	1.25E-09	down	8	85753452	85756915	+	902	protein_coding	telomerase RNA component interacting RNase [Source:MGI Symbol;Acc:MGI:1922833]
ENSMUSG00000029309	1659	1971	1873	1674	712	870	797	829	Sparcl1	1.27152	2.04E-39	2.24E-37	up	5	104000000	104000000	-	2937	protein_coding	SPARC-like 1 [Source:MGI Symbol;Acc:MGI:108110]
ENSMUSG00000021824	1557	1548	1714	1588	999	1276	751	884	Ap3m1	0.832517	2.48E-11	3.34E-10	up	14	21081510	21102576	-	7015	protein_coding	adaptor-related protein complex 3, mu 1 subunit [Source:MGI Symbol;Acc:MGI:1929212]
ENSMUSG00000038056	1815	2225	1430	1795	694	1086	588	678	Kmt2c	1.36595	5.20E-19	1.53E-17	up	5	25476796	25703781	-	20291	protein_coding	lysine (K)-specific methyltransferase 2C [Source:MGI Symbol;Acc:MGI:2444959]
ENSMUSG00000031561	1599	1806	1322	1336	925	1042	780	727	Tenm3	0.915867	7.42E-17	1.75E-15	up	8	48680717	49296986	-	10237	protein_coding	teneurin transmembrane protein 3 [Source:MGI Symbol;Acc:MGI:1345183]
ENSMUSG00000000804	1628	1667	1458	1458	975	1225	846	959	Usp32	0.745882	5.37E-14	9.51E-13	up	11	84875268	85030987	-	7680	protein_coding	ubiquitin specific peptidase 32 [Source:MGI Symbol;Acc:MGI:2144475]
ENSMUSG00000070462	918	1012	720	819	1775	1683	1620	1477	Tlnrd1	-0.807624	2.01E-19	6.10E-18	down	7	83529081	83533513	-	4433	protein_coding	talin rod domain containing 1 [Source:MGI Symbol;Acc:MGI:1891420]
ENSMUSG00000116812	1635	1824	1241	1506	1108	1232	881	1031	Gm2792	0.655946	2.68E-09	2.73E-08	up	17	6389879	6412123	-	3159	unprocessed_pseudogene	predicted gene 2792 [Source:MGI Symbol;Acc:MGI:3780960]
ENSMUSG00000044367	690	913	588	637	1701	1635	1672	1632	Slc16a13	-1.12544	3.14E-26	1.58E-24	down	11	70107615	70111890	-	2601	protein_coding	solute carrier family 16 (monocarboxylic acid transporters), member 13 [Source:MGI Symbol;Acc:MGI:1916559]
ENSMUSG00000055723	694	656	928	688	1855	1621	1863	1742	Rras2	-1.13912	5.62E-21	1.93E-19	down	7	114000000	114000000	-	3554	protein_coding	related RAS viral (r-ras) oncogene 2 [Source:MGI Symbol;Acc:MGI:1914172]
ENSMUSG00000043336	2388	2314	1844	2164	549	842	480	525	Filip1l	1.97641	4.84E-47	6.98E-45	up	16	57173456	57393489	+	5335	protein_coding	filamin A interacting protein 1-like [Source:MGI Symbol;Acc:MGI:1925999]
ENSMUSG00000026425	1653	1602	1189	1425	1019	1077	916	969	Srgap2	0.669739	1.73E-12	2.65E-11	up	1	131000000	131000000	-	12560	protein_coding	SLIT-ROBO Rho GTPase activating protein 2 [Source:MGI Symbol;Acc:MGI:109605]
ENSMUSG00000040423	1555	1902	1557	1458	856	1129	726	802	Rc3h1	0.99467	1.85E-17	4.67E-16	up	1	161000000	161000000	+	11423	protein_coding	RING CCCH (C3H) domains 1 [Source:MGI Symbol;Acc:MGI:2685397]
ENSMUSG00000071662	874	939	1024	929	1624	1500	1585	1486	Polr2g	-0.603645	1.27E-12	1.97E-11	down	19	8770491	8775941	-	1247	protein_coding	polymerase (RNA) II (DNA directed) polypeptide G [Source:MGI Symbol;Acc:MGI:1914960]
ENSMUSG00000020219	898	911	821	980	1620	1550	1707	1408	Timm13	-0.686617	6.18E-15	1.20E-13	down	10	80735284	80736803	-	1371	protein_coding	translocase of inner mitochondrial membrane 13 [Source:MGI Symbol;Acc:MGI:1353432]
ENSMUSG00000008036	903	935	1001	917	1591	1399	1650	1468	Ap2s1	-0.58853	5.65E-11	7.31E-10	down	7	16472335	16483219	+	1472	protein_coding	adaptor-related protein complex 2, sigma 1 subunit [Source:MGI Symbol;Acc:MGI:2141861]
ENSMUSG00000028803	1858	2320	1417	1541	830	758	675	815	Nipal3	1.31779	7.80E-27	4.13E-25	up	4	135000000	135000000	-	7588	protein_coding	NIPA-like domain containing 3 [Source:MGI Symbol;Acc:MGI:1921802]
ENSMUSG00000032754	1857	1606	1331	1694	1151	913	923	1043	Slc8b1	0.798352	8.75E-14	1.52E-12	up	5	121000000	121000000	+	3463	protein_coding	solute carrier family 8 (sodium/lithium/calcium exchanger), member B1 [Source:MGI Symbol;Acc:MGI:2180781]
ENSMUSG00000032410	1479	1694	1527	1424	916	1312	736	791	Xrn1	0.823108	1.27E-09	1.35E-08	up	9	95836813	95939856	+	18585	protein_coding	5'-3' exoribonuclease 1 [Source:MGI Symbol;Acc:MGI:891964]
ENSMUSG00000006589	770	935	1055	941	1606	1402	1627	1465	Aprt	-0.605754	3.59E-08	3.09E-07	down	8	123000000	123000000	-	1615	protein_coding	adenine phosphoribosyl transferase [Source:MGI Symbol;Acc:MGI:88061]
ENSMUSG00000039414	1526	1559	1482	1426	1086	1234	869	899	Heatr5b	0.668538	2.95E-12	4.42E-11	up	17	79060327	79142793	-	8173	protein_coding	HEAT repeat containing 5B [Source:MGI Symbol;Acc:MGI:2444098]
ENSMUSG00000042197	1460	1864	1308	1290	931	1077	830	897	Zfp451	0.773538	1.07E-12	1.67E-11	up	1	33800626	33853676	-	15839	protein_coding	zinc finger protein 451 [Source:MGI Symbol;Acc:MGI:2137896]
ENSMUSG00000053716	858	1004	732	845	1680	1481	1596	1462	Dusp7	-0.7449	4.68E-17	1.13E-15	down	9	106000000	106000000	+	3356	protein_coding	dual specificity phosphatase 7 [Source:MGI Symbol;Acc:MGI:2387100]
ENSMUSG00000054280	1932	2135	1621	1783	597	962	483	548	Prr14l	1.64351	1.78E-26	9.19E-25	up	5	32947164	33011600	-	10402	protein_coding	proline rich 14-like [Source:MGI Symbol;Acc:MGI:2443658]
ENSMUSG00000003438	898	939	890	942	1568	1369	1574	1459	Timm50	-0.590364	8.66E-13	1.37E-11	down	7	28004941	28011497	-	2684	protein_coding	translocase of inner mitochondrial membrane 50 [Source:MGI Symbol;Acc:MGI:1913775]
ENSMUSG00000017146	1855	1716	1549	1808	676	1052	496	558	Brca1	1.43717	4.20E-10	4.81E-09	up	11	101000000	101000000	-	8533	protein_coding	breast cancer 1, early onset [Source:MGI Symbol;Acc:MGI:104537]
ENSMUSG00000020935	942	1025	888	824	1573	1533	1450	1453	Dcakd	-0.596821	5.02E-16	1.08E-14	down	11	103000000	103000000	-	2556	protein_coding	dephospho-CoA kinase domain containing [Source:MGI Symbol;Acc:MGI:1915337]
ENSMUSG00000020608	1355	1549	1417	1415	1030	1317	700	838	Smc6	0.681748	6.76E-07	4.80E-06	up	12	11315887	11369786	+	12502	protein_coding	structural maintenance of chromosomes 6 [Source:MGI Symbol;Acc:MGI:1914491]
ENSMUSG00000048327	1448	1360	1556	1462	876	1054	730	911	Ckap2l	0.822587	3.30E-14	5.98E-13	up	2	129000000	129000000	-	3137	protein_coding	cytoskeleton associated protein 2-like [Source:MGI Symbol;Acc:MGI:1917716]
ENSMUSG00000044934	890	828	1010	851	1606	1451	1467	1367	Zfp367	-0.602254	6.97E-11	8.93E-10	down	13	64280832	64301016	-	5514	protein_coding	zinc finger protein 367 [Source:MGI Symbol;Acc:MGI:2442266]
ENSMUSG00000059890	1642	1961	1649	1543	691	1100	646	672	Ube4a	1.24218	2.64E-19	7.94E-18	up	9	44834425	44876898	-	8639	protein_coding	ubiquitination factor E4A [Source:MGI Symbol;Acc:MGI:2154580]
ENSMUSG00000036078	941	919	844	896	1600	1485	1577	1224	Sigmar1	-0.594756	6.86E-12	9.89E-11	down	4	41738493	41756157	-	3136	protein_coding	sigma non-opioid intracellular receptor 1 [Source:MGI Symbol;Acc:MGI:1195268]
ENSMUSG00000002881	800	809	765	790	1684	1703	1600	1610	Nab1	-0.947447	4.49E-43	5.60E-41	down	1	52496453	52539838	-	4100	protein_coding	Ngfi-A binding protein 1 [Source:MGI Symbol;Acc:MGI:107564]
ENSMUSG00000020883	1611	1556	1418	1487	1018	1048	888	1091	Fbxl20	0.696763	3.41E-16	7.50E-15	up	11	97973382	98041229	-	12106	protein_coding	F-box and leucine-rich repeat protein 20 [Source:MGI Symbol;Acc:MGI:1919444]
ENSMUSG00000040511	874	863	1001	882	1517	1387	1424	1522	Pvr	-0.578787	3.91E-10	4.51E-09	down	7	19637503	19655085	-	6122	protein_coding	poliovirus receptor [Source:MGI Symbol;Acc:MGI:107741]
ENSMUSG00000000266	1707	1809	1711	1489	720	846	585	668	Mid2	1.36656	2.07E-42	2.51E-40	up	X	140000000	140000000	+	8114	protein_coding	midline 2 [Source:MGI Symbol;Acc:MGI:1344333]
ENSMUSG00000029729	1708	2002	1549	1603	706	1001	579	654	Zkscan1	1.33657	1.70E-24	7.80E-23	up	5	138000000	138000000	+	8541	protein_coding	zinc finger with KRAB and SCAN domains 1 [Source:MGI Symbol;Acc:MGI:1921820]
ENSMUSG00000033952	1642	1666	1524	1665	649	1067	421	632	Aspm	1.35011	4.93E-07	3.56E-06	up	1	139000000	139000000	+	11590	protein_coding	abnormal spindle microtubule assembly [Source:MGI Symbol;Acc:MGI:1334448]
ENSMUSG00000037234	1499	1990	1473	1418	757	1040	672	740	Hook3	1.10241	3.27E-18	8.90E-17	up	8	26511449	26609252	-	28486	protein_coding	hook microtubule tethering protein 3 [Source:MGI Symbol;Acc:MGI:2443554]
ENSMUSG00000079509	1428	1668	1429	1345	942	1206	761	818	Zfx	0.770626	3.69E-11	4.88E-10	up	X	93118237	93167308	-	7755	protein_coding	zinc finger protein X-linked [Source:MGI Symbol;Acc:MGI:99211]
ENSMUSG00000005054	741	724	887	853	1677	1477	1689	1683	Cstb	-0.911244	2.43E-17	6.04E-16	down	10	78261503	78263456	+	603	protein_coding	cystatin B [Source:MGI Symbol;Acc:MGI:109514]
ENSMUSG00000019433	967	947	756	865	1690	1511	1414	1371	Gipc1	-0.647093	1.88E-14	3.49E-13	down	8	84379306	84391323	+	1729	protein_coding	GIPC PDZ domain containing family, member 1 [Source:MGI Symbol;Acc:MGI:1926252]
ENSMUSG00000035898	1544	1843	1728	1632	732	1142	582	648	Uba6	1.23933	3.24E-16	7.16E-15	up	5	86257146	86320662	-	8159	protein_coding	ubiquitin-like modifier activating enzyme 6 [Source:MGI Symbol;Acc:MGI:1913894]
ENSMUSG00000094410	1888	1763	1686	1879	591	1037	510	590	Zbed6	1.52201	1.25E-11	1.74E-10	up	1	134000000	134000000	-	10156	protein_coding	zinc finger, BED type containing 6 [Source:NCBI gene (formerly Entrezgene);Acc:667118]
ENSMUSG00000016257	823	897	1019	880	1562	1386	1512	1383	Prelid3b	-0.57587	1.14E-09	1.23E-08	down	2	174000000	174000000	-	1860	protein_coding	PRELI domain containing 3B [Source:MGI Symbol;Acc:MGI:1913640]
ENSMUSG00000024483	1907	1775	1546	1885	618	950	460	546	Ankhd1	1.58546	4.27E-24	1.91E-22	up	18	36693040	36791966	+	9234	protein_coding	ankyrin repeat and KH domain containing 1 [Source:MGI Symbol;Acc:MGI:1921733]
ENSMUSG00000045312	658	598	683	707	1727	1761	1790	1746	Lhfpl2	-1.29444	1.12E-45	1.51E-43	down	13	94194304	94331917	+	8415	protein_coding	lipoma HMGIC fusion partner-like 2 [Source:MGI Symbol;Acc:MGI:2145236]
ENSMUSG00000053581	757	883	783	629	1614	1464	1545	1394	Zfand2a	-0.868588	1.37E-20	4.54E-19	down	5	139000000	139000000	-	3407	protein_coding	zinc finger, AN1-type domain 2A [Source:MGI Symbol;Acc:MGI:2140729]
ENSMUSG00000029414	1751	1701	1553	1731	507	985	369	508	Kntc1	1.62778	2.68E-08	2.35E-07	up	5	124000000	124000000	+	7983	protein_coding	kinetochore associated 1 [Source:MGI Symbol;Acc:MGI:2673709]
ENSMUSG00000120992	710	984	590	579	1576	1495	1538	1398	D17H6S56E-5	-0.964426	1.82E-14	3.39E-13	down	17	35215654	35219393	-	3043	lncRNA	novel transcript
ENSMUSG00000013698	892	787	818	879	1587	1529	1509	1354	Pea15a	-0.709259	2.61E-18	7.21E-17	down	1	172000000	172000000	-	3861	protein_coding	proliferation and apoptosis adaptor protein 15A [Source:MGI Symbol;Acc:MGI:104799]
ENSMUSG00000030681	800	826	669	803	1767	1588	1607	1515	Mvp	-0.95163	1.59E-32	1.19E-30	down	7	127000000	127000000	-	7627	protein_coding	major vault protein [Source:MGI Symbol;Acc:MGI:1925638]
ENSMUSG00000038388	904	727	911	885	1567	1608	1450	1540	Pals2	-0.731077	1.20E-13	2.06E-12	down	6	50087221	50175919	+	6254	protein_coding	protein associated with LIN7 2, MAGUK family member [Source:MGI Symbol;Acc:MGI:1927340]
ENSMUSG00000070934	806	892	961	796	1451	1325	1607	1538	Rraga	-0.666991	2.04E-10	2.43E-09	down	4	86493905	86495522	+	1618	protein_coding	Ras-related GTP binding A [Source:MGI Symbol;Acc:MGI:1915691]
ENSMUSG00000022361	1338	1595	1394	1356	807	1215	773	885	Zhx1	0.739682	2.32E-09	2.40E-08	up	15	57910399	57939937	-	6031	protein_coding	zinc fingers and homeoboxes 1 [Source:MGI Symbol;Acc:MGI:109271]
ENSMUSG00000041415	1594	1711	1223	1482	769	997	649	708	Dicer1	1.05673	1.52E-18	4.28E-17	up	12	105000000	105000000	-	16761	protein_coding	dicer 1, ribonuclease type III [Source:MGI Symbol;Acc:MGI:2177178]
ENSMUSG00000001627	668	728	765	620	1837	1477	1565	1516	Ifrd1	-1.0868	1.50E-30	9.98E-29	down	12	40251566	40298503	-	5858	protein_coding	interferon-related developmental regulator 1 [Source:MGI Symbol;Acc:MGI:1316717]
ENSMUSG00000030849	1518	1629	1371	1327	1003	1081	965	881	Fgfr2	0.684389	5.40E-18	1.43E-16	up	7	130000000	133000000	-	10328	protein_coding	fibroblast growth factor receptor 2 [Source:MGI Symbol;Acc:MGI:95523]
ENSMUSG00000027637	850	930	845	946	1634	1420	1497	1319	Rab5if	-0.602246	3.78E-13	6.16E-12	down	2	157000000	157000000	+	2871	protein_coding	RAB5 interacting factor [Source:MGI Symbol;Acc:MGI:1914638]
ENSMUSG00000030842	803	900	861	832	1442	1411	1563	1335	Lamtor1	-0.647918	7.87E-15	1.53E-13	down	7	102000000	102000000	+	3215	protein_coding	late endosomal/lysosomal adaptor, MAPK and MTOR activator 1 [Source:MGI Symbol;Acc:MGI:1913758]
ENSMUSG00000061518	979	757	779	975	1410	1405	1776	1295	Cox5b	-0.641404	2.99E-07	2.22E-06	down	1	36730530	36732762	+	1587	protein_coding	cytochrome c oxidase subunit 5B [Source:MGI Symbol;Acc:MGI:88475]
ENSMUSG00000024081	1369	1545	1508	1394	787	1147	635	718	Cebpz	0.941526	5.79E-12	8.42E-11	up	17	79226435	79244495	-	4658	protein_coding	CCAAT/enhancer binding protein zeta [Source:MGI Symbol;Acc:MGI:109386]
ENSMUSG00000006392	849	883	815	763	1509	1324	1463	1402	Med8	-0.672881	1.95E-17	4.89E-16	down	4	118000000	118000000	+	3001	protein_coding	mediator complex subunit 8 [Source:MGI Symbol;Acc:MGI:1915269]
ENSMUSG00000038170	1607	1698	1385	1447	949	955	835	778	Pde4dip	0.915969	1.39E-30	9.28E-29	up	3	97597140	97796023	-	16857	protein_coding	phosphodiesterase 4D interacting protein (myomegalin) [Source:MGI Symbol;Acc:MGI:1891434]
ENSMUSG00000026605	1860	1903	1409	2263	350	719	256	386	Cenpf	2.23856	2.12E-11	2.87E-10	up	1	189000000	189000000	-	15433	protein_coding	centromere protein F [Source:MGI Symbol;Acc:MGI:1313302]
ENSMUSG00000073791	1528	1567	1607	1401	864	908	862	837	Efcab7	0.92689	4.06E-33	3.14E-31	up	4	99717435	99769985	+	2430	protein_coding	EF-hand calcium binding domain 7 [Source:MGI Symbol;Acc:MGI:2385199]
ENSMUSG00000033364	1389	1550	1308	1271	881	1155	761	857	Usp37	0.707581	9.94E-11	1.24E-09	up	1	74474670	74583443	-	11081	protein_coding	ubiquitin specific peptidase 37 [Source:MGI Symbol;Acc:MGI:2442483]
ENSMUSG00000041506	764	764	721	738	1596	1490	1489	1245	Rrp9	-0.847288	2.67E-26	1.36E-24	down	9	106000000	106000000	+	2933	protein_coding	ribosomal RNA processing 9, U3 small nucleolar RNA binding protein [Source:MGI Symbol;Acc:MGI:2384313]
ENSMUSG00000038664	1879	1897	1344	1733	593	843	559	606	Herc1	1.50849	2.06E-32	1.53E-30	up	9	66257732	66416057	+	27464	protein_coding	HECT and RLD domain containing E3 ubiquitin protein ligase family member 1 [Source:MGI Symbol;Acc:MGI:2384589]
ENSMUSG00000036398	730	836	915	727	1403	1310	1651	1369	Ppp1r11	-0.726261	9.45E-11	1.18E-09	down	17	37259248	37262633	-	1975	protein_coding	protein phosphatase 1, regulatory inhibitor subunit 11 [Source:MGI Symbol;Acc:MGI:1923747]
ENSMUSG00000030102	1612	1698	1323	1467	685	979	691	726	Itpr1	1.09593	4.20E-22	1.59E-20	up	6	108000000	109000000	+	18319	protein_coding	inositol 1,4,5-trisphosphate receptor 1 [Source:MGI Symbol;Acc:MGI:96623]
ENSMUSG00000039384	644	922	608	543	1618	1434	1526	1444	Dusp10	-1.04258	1.35E-17	3.44E-16	down	1	184000000	184000000	+	3042	protein_coding	dual specificity phosphatase 10 [Source:MGI Symbol;Acc:MGI:1927070]
ENSMUSG00000029298	435	490	415	456	1795	2143	1657	1706	Gbp9	-1.90987	9.69E-92	7.37E-89	down	5	105000000	105000000	-	5173	protein_coding	guanylate-binding protein 9 [Source:MGI Symbol;Acc:MGI:3605620]
ENSMUSG00000024974	1681	1834	1501	1731	584	929	462	487	Smc3	1.57321	2.19E-23	9.30E-22	up	19	53588829	53634264	+	5541	protein_coding	structural maintenance of chromosomes 3 [Source:MGI Symbol;Acc:MGI:1339795]
ENSMUSG00000021945	1745	1794	1521	1532	654	936	535	545	Zmym2	1.42035	6.98E-26	3.43E-24	up	14	57124110	57200158	+	7860	protein_coding	zinc finger, MYM-type 2 [Source:MGI Symbol;Acc:MGI:1923257]
ENSMUSG00000037992	845	884	713	752	1533	1432	1341	1395	Rara	-0.724985	8.87E-21	2.99E-19	down	11	98818644	98865768	+	4365	protein_coding	retinoic acid receptor, alpha [Source:MGI Symbol;Acc:MGI:97856]
ENSMUSG00000031358	1271	1392	1459	1245	921	1076	876	904	Msl3	0.621226	1.23E-11	1.72E-10	up	X	167000000	167000000	-	2877	protein_coding	MSL complex subunit 3 [Source:MGI Symbol;Acc:MGI:1341851]
ENSMUSG00000118668	822	814	612	713	1601	1434	1374	1334	Rps6ka4	-0.844409	7.04E-21	2.40E-19	down	19	6806578	6818004	-	3581	protein_coding	ribosomal protein S6 kinase, polypeptide 4 [Source:MGI Symbol;Acc:MGI:1930076]
ENSMUSG00000023905	483	548	512	553	1712	1528	1726	1397	Tnfrsf12a	-1.48772	3.00E-57	6.68E-55	down	17	23894419	23896442	-	1932	protein_coding	tumor necrosis factor receptor superfamily, member 12a [Source:MGI Symbol;Acc:MGI:1351484]
ENSMUSG00000028233	1555	1822	1385	1505	678	966	493	569	Tgs1	1.32801	3.69E-19	1.10E-17	up	4	3574875	3616619	+	5314	protein_coding	trimethylguanosine synthase 1 [Source:MGI Symbol;Acc:MGI:2151797]
ENSMUSG00000024369	835	805	750	774	1419	1399	1464	1271	Nelfe	-0.699245	3.88E-20	1.24E-18	down	17	35069367	35075348	+	2076	protein_coding	negative elongation factor complex member E, Rdbp [Source:MGI Symbol;Acc:MGI:102744]
ENSMUSG00000047547	845	886	695	832	1496	1329	1426	1332	Cltb	-0.666304	2.88E-15	5.82E-14	down	13	54740214	54759157	-	4868	protein_coding	clathrin, light polypeptide (Lcb) [Source:MGI Symbol;Acc:MGI:1921575]
ENSMUSG00000027774	793	844	886	785	1415	1335	1334	1377	Gfm1	-0.61036	6.92E-14	1.21E-12	down	3	67337429	67383862	+	4419	protein_coding	G elongation factor, mitochondrial 1 [Source:MGI Symbol;Acc:MGI:107339]
ENSMUSG00000022570	842	821	817	729	1449	1384	1389	1312	Gfus	-0.673679	1.50E-19	4.61E-18	down	15	75796525	75801681	-	2906	protein_coding	GDP-L-fucose synthase [Source:MGI Symbol;Acc:MGI:98857]
ENSMUSG00000015970	1785	2482	1269	1506	614	553	555	441	Chdh	1.80906	5.37E-34	4.43E-32	up	14	29730980	29762484	+	6217	protein_coding	choline dehydrogenase [Source:MGI Symbol;Acc:MGI:1860776]
ENSMUSG00000017778	763	756	901	1036	1316	1446	1602	1403	Cox7c	-0.623317	7.16E-07	5.06E-06	down	13	86192935	86195023	-	1131	protein_coding	cytochrome c oxidase subunit 7C [Source:MGI Symbol;Acc:MGI:103226]
ENSMUSG00000032405	1515	1458	1662	1508	754	1002	660	804	Pias1	1.04826	1.50E-19	4.60E-18	up	9	62785650	62895206	-	6830	protein_coding	protein inhibitor of activated STAT 1 [Source:MGI Symbol;Acc:MGI:1913125]
ENSMUSG00000021972	1290	1478	1175	1331	908	1064	770	849	Hmbox1	0.667584	6.93E-12	9.96E-11	up	14	65049049	65187320	-	9681	protein_coding	homeobox containing 1 [Source:MGI Symbol;Acc:MGI:2445066]
ENSMUSG00000040659	807	847	776	850	1523	1300	1386	1294	Efhd2	-0.632882	1.47E-15	3.06E-14	down	4	142000000	142000000	-	2381	protein_coding	EF hand domain containing 2 [Source:MGI Symbol;Acc:MGI:106504]
ENSMUSG00000053317	860	751	766	834	1570	1367	1605	1206	Sec61b	-0.724698	6.84E-13	1.09E-11	down	4	47474658	47483242	+	1271	protein_coding	Sec61 beta subunit [Source:MGI Symbol;Acc:MGI:1913462]
ENSMUSG00000015305	1454	1494	1220	1308	862	881	845	780	Sash1	0.812138	3.66E-26	1.82E-24	up	10	8597983	8761814	-	8568	protein_coding	SAM and SH3 domain containing 1 [Source:MGI Symbol;Acc:MGI:1917347]
ENSMUSG00000040428	1386	1862	888	1148	791	756	698	635	Plekha4	0.980115	1.01E-10	1.26E-09	up	7	45175754	45203653	+	6371	protein_coding	pleckstrin homology domain containing, family A (phosphoinositide binding specific) member 4 [Source:MGI Symbol;Acc:MGI:1916467]
ENSMUSG00000021952	1361	1424	1390	1380	786	1036	544	684	Xpo4	0.984364	6.00E-13	9.59E-12	up	14	57814978	57902887	-	10731	protein_coding	exportin 4 [Source:MGI Symbol;Acc:MGI:1888526]
ENSMUSG00000036966	836	819	636	746	1533	1312	1444	1464	Spryd3	-0.813047	4.32E-18	1.16E-16	down	15	102000000	102000000	-	2927	protein_coding	SPRY domain containing 3 [Source:MGI Symbol;Acc:MGI:2446175]
ENSMUSG00000020116	687	910	874	691	1475	1274	1395	1324	Pno1	-0.678292	1.24E-10	1.53E-09	down	11	17153198	17161568	-	1717	protein_coding	partner of NOB1 homolog [Source:MGI Symbol;Acc:MGI:1913499]
ENSMUSG00000048249	1294	1348	1543	1481	875	1033	758	943	Crebrf	0.767007	4.35E-12	6.41E-11	up	17	26934624	26995609	+	8564	protein_coding	CREB3 regulatory factor [Source:MGI Symbol;Acc:MGI:1924378]
ENSMUSG00000038371	1678	1625	1693	1664	573	782	506	609	Sbf2	1.54647	1.16E-42	1.43E-40	up	7	110000000	110000000	-	14783	protein_coding	SET binding factor 2 [Source:MGI Symbol;Acc:MGI:1921831]
ENSMUSG00000028447	835	745	910	788	1343	1226	1333	1454	Dctn3	-0.596128	1.37E-08	1.26E-07	down	4	41714798	41723170	-	1042	protein_coding	dynactin 3 [Source:MGI Symbol;Acc:MGI:1859251]
ENSMUSG00000048000	1262	1337	1156	1322	919	965	755	852	Gigyf2	0.65424	2.98E-14	5.43E-13	up	1	87254720	87378518	+	14216	protein_coding	GRB10 interacting GYF protein 2 [Source:MGI Symbol;Acc:MGI:2138584]
ENSMUSG00000034525	1420	1432	1107	1246	917	1062	725	820	Ice1	0.675506	3.05E-10	3.56E-09	up	13	70699826	70785753	-	11190	protein_coding	interactor of little elongation complex ELL subunit 1 [Source:MGI Symbol;Acc:MGI:2385865]
ENSMUSG00000007989	1490	1820	1556	1594	574	731	523	534	Fzd3	1.56565	1.99E-51	3.53E-49	up	14	65429898	65499912	-	12804	protein_coding	frizzled class receptor 3 [Source:MGI Symbol;Acc:MGI:108476]
ENSMUSG00000024339	810	763	486	676	1665	1606	1435	1311	Tap2	-1.02664	2.18E-17	5.43E-16	down	17	34422501	34435295	+	3781	protein_coding	transporter 2, ATP-binding cassette, sub-family B (MDR/TAP) [Source:MGI Symbol;Acc:MGI:98484]
ENSMUSG00000020142	683	746	654	683	1599	1425	1314	1229	Slc1a4	-0.893861	1.02E-27	5.74E-26	down	11	20252180	20282713	-	3926	protein_coding	solute carrier family 1 (glutamate/neutral amino acid transporter), member 4 [Source:MGI Symbol;Acc:MGI:2135601]
ENSMUSG00000025747	759	840	801	797	1244	1295	1513	1112	Tyms	-0.579553	1.07E-08	1.00E-07	down	5	30263200	30278615	-	6089	protein_coding	thymidylate synthase [Source:MGI Symbol;Acc:MGI:98878]
ENSMUSG00000002767	842	729	766	839	1463	1273	1385	1231	Mrpl2	-0.63773	1.39E-12	2.15E-11	down	17	46957155	46961065	+	1170	protein_coding	mitochondrial ribosomal protein L2 [Source:MGI Symbol;Acc:MGI:1351622]
ENSMUSG00000019806	779	620	871	754	1499	1281	1543	1427	Aig1	-0.811487	1.17E-11	1.63E-10	down	10	13522798	13744724	-	9196	protein_coding	androgen-induced 1 [Source:MGI Symbol;Acc:MGI:1913503]
ENSMUSG00000025083	1273	1537	1123	1137	776	811	679	756	Afap1l2	0.855133	1.16E-18	3.27E-17	up	19	56900793	56996660	-	5675	protein_coding	actin filament associated protein 1-like 2 [Source:MGI Symbol;Acc:MGI:2147658]
ENSMUSG00000032621	1327	1403	1242	1178	838	921	786	740	Srek1	0.761392	1.64E-21	5.91E-20	up	13	104000000	104000000	-	9293	protein_coding	splicing regulatory glutamine/lysine-rich protein 1 [Source:MGI Symbol;Acc:MGI:2145245]
ENSMUSG00000035021	1252	1577	1201	1165	684	1013	602	661	Baz1a	0.923943	1.31E-11	1.81E-10	up	12	54939774	55061133	-	7159	protein_coding	bromodomain adjacent to zinc finger domain 1A [Source:MGI Symbol;Acc:MGI:1309478]
ENSMUSG00000047248	1376	1566	1117	1331	781	1011	660	692	C2cd3	0.890674	1.76E-13	2.97E-12	up	7	100000000	100000000	+	11994	protein_coding	C2 calcium-dependent domain containing 3 [Source:MGI Symbol;Acc:MGI:2142166]
ENSMUSG00000041729	1229	1467	1090	1194	942	940	865	802	Coro2b	0.599853	4.93E-12	7.21E-11	up	9	62326774	62444326	-	5919	protein_coding	coronin, actin binding protein, 2B [Source:MGI Symbol;Acc:MGI:2444283]
ENSMUSG00000066406	1476	1543	1053	1364	824	938	688	741	Akap13	0.879775	6.09E-15	1.19E-13	up	7	75105282	75404357	+	21024	protein_coding	A kinase (PRKA) anchor protein 13 [Source:MGI Symbol;Acc:MGI:2676556]
ENSMUSG00000048706	551	685	604	522	1609	1456	1553	1540	Lurap1l	-1.27261	8.39E-44	1.08E-41	down	4	80828883	80873865	+	3066	protein_coding	leucine rich adaptor protein 1-like [Source:MGI Symbol;Acc:MGI:106510]
ENSMUSG00000040852	1618	1602	1275	1419	779	990	638	662	Plekhh2	1.06088	1.59E-19	4.86E-18	up	17	84819323	84929566	+	8013	protein_coding	pleckstrin homology domain containing, family H (with MyTH4 domain) member 2 [Source:MGI Symbol;Acc:MGI:2146813]
ENSMUSG00000020018	831	738	680	943	1297	1327	1633	1166	Snrpf	-0.651636	2.60E-07	1.94E-06	down	10	93418891	93425568	-	861	protein_coding	small nuclear ribonucleoprotein polypeptide F [Source:MGI Symbol;Acc:MGI:1917128]
ENSMUSG00000096472	821	629	812	824	1378	1226	1321	1420	Cdkn2d	-0.677919	3.24E-09	3.26E-08	down	9	21199706	21202703	-	1574	protein_coding	cyclin dependent kinase inhibitor 2D [Source:MGI Symbol;Acc:MGI:105387]
ENSMUSG00000042608	927	797	679	790	1410	1244	1267	1219	Stk40	-0.575079	3.96E-10	4.56E-09	down	4	126000000	126000000	+	4117	protein_coding	serine/threonine kinase 40 [Source:MGI Symbol;Acc:MGI:1921428]
ENSMUSG00000038774	1415	1601	1346	1410	623	1181	417	518	Ascc3	1.19741	0.000150422	0.000689614	up	10	50468765	50727581	+	16685	protein_coding	activating signal cointegrator 1 complex subunit 3 [Source:MGI Symbol;Acc:MGI:1925237]
ENSMUSG00000038374	730	755	730	831	1368	1371	1364	1206	Rbm8a	-0.686691	3.68E-16	8.03E-15	down	3	96537249	96541107	+	3215	protein_coding	RNA binding motif protein 8a [Source:MGI Symbol;Acc:MGI:1913129]
ENSMUSG00000039967	1676	1769	1507	1860	402	849	320	375	Zfp292	1.92932	1.08E-09	1.17E-08	up	4	34803113	34882960	-	9986	protein_coding	zinc finger protein 292 [Source:MGI Symbol;Acc:MGI:1353423]
ENSMUSG00000028514	1437	1606	1312	1326	693	904	528	596	Usp24	1.17737	7.12E-21	2.42E-19	up	4	106000000	106000000	+	12350	protein_coding	ubiquitin specific peptidase 24 [Source:MGI Symbol;Acc:MGI:1919936]
ENSMUSG00000033032	1367	1360	1312	1393	924	749	787	826	Afap1l1	0.83867	2.15E-23	9.15E-22	up	18	61863332	61919773	-	3680	protein_coding	actin filament associated protein 1-like 1 [Source:MGI Symbol;Acc:MGI:2147199]
ENSMUSG00000031714	1671	1728	1392	1420	659	715	559	583	Gab1	1.41552	2.07E-55	4.31E-53	up	8	81491067	81607148	-	5082	protein_coding	growth factor receptor bound protein 2-associated protein 1 [Source:MGI Symbol;Acc:MGI:108088]
ENSMUSG00000022822	1340	1353	1135	1271	885	1012	807	834	Abcc5	0.639807	5.65E-14	9.99E-13	up	16	20150053	20245144	-	10681	protein_coding	ATP-binding cassette, sub-family C (CFTR/MRP), member 5 [Source:MGI Symbol;Acc:MGI:1351644]
ENSMUSG00000028651	784	842	793	728	1363	1148	1310	1233	Ppie	-0.572149	1.45E-11	2.01E-10	down	4	123000000	123000000	-	1719	protein_coding	peptidylprolyl isomerase E (cyclophilin E) [Source:MGI Symbol;Acc:MGI:1917118]
ENSMUSG00000029920	1202	1604	1169	1031	754	903	664	721	Smarcad1	0.827655	5.35E-12	7.80E-11	up	6	65019567	65093045	+	13322	protein_coding	SWI/SNF-related, matrix-associated actin-dependent regulator of chromatin, subfamily a, containing DEAD/H box 1 [Source:MGI Symbol;Acc:MGI:95453]
ENSMUSG00000028211	1548	1418	1655	1304	831	908	706	863	Trp53inp1	0.955015	8.34E-20	2.61E-18	up	4	11156431	11174379	+	6475	protein_coding	transformation related protein 53 inducible nuclear protein 1 [Source:MGI Symbol;Acc:MGI:1926609]
ENSMUSG00000026930	1432	1383	880	1251	849	825	726	738	Gpsm1	0.76588	1.80E-10	2.16E-09	up	2	26205527	26238249	+	5383	protein_coding	G-protein signalling modulator 1 (AGS3-like, C. elegans) [Source:MGI Symbol;Acc:MGI:1915089]
ENSMUSG00000050295	912	915	705	757	1485	1448	1363	1325	Foxc1	-0.66303	3.78E-15	7.55E-14	down	13	31990616	31996459	+	5844	protein_coding	forkhead box C1 [Source:MGI Symbol;Acc:MGI:1347466]
ENSMUSG00000031731	1306	1535	1311	1271	703	1019	624	683	Ap1g1	0.954454	2.43E-14	4.47E-13	up	8	111000000	111000000	+	7681	protein_coding	adaptor protein complex AP-1, gamma 1 subunit [Source:MGI Symbol;Acc:MGI:101919]
ENSMUSG00000025880	472	576	337	409	1611	1560	1620	1362	Smad7	-1.67117	7.89E-45	1.04E-42	down	18	75500600	75529006	+	4521	protein_coding	SMAD family member 7 [Source:MGI Symbol;Acc:MGI:1100518]
ENSMUSG00000056999	1522	1619	1612	1495	519	905	472	522	Ide	1.48734	3.53E-22	1.37E-20	up	19	37246142	37340010	-	7603	protein_coding	insulin degrading enzyme [Source:MGI Symbol;Acc:MGI:96412]
ENSMUSG00000037286	1181	1449	1368	1179	742	883	685	608	Stag1	0.943054	1.71E-18	4.78E-17	up	9	100000000	101000000	+	11781	protein_coding	stromal antigen 1 [Source:MGI Symbol;Acc:MGI:1098658]
ENSMUSG00000056708	763	739	656	749	1528	1244	1437	1371	Ier5	-0.829183	2.68E-20	8.68E-19	down	1	155000000	155000000	-	3276	protein_coding	immediate early response 5 [Source:MGI Symbol;Acc:MGI:1337072]
ENSMUSG00000022105	1372	1229	1208	1333	941	1025	789	906	Rb1	0.604826	3.26E-11	4.33E-10	up	14	73421113	73563262	-	6015	protein_coding	RB transcriptional corepressor 1 [Source:MGI Symbol;Acc:MGI:97874]
ENSMUSG00000038708	1559	1449	1114	1554	620	953	520	609	Golga4	1.18612	5.41E-15	1.06E-13	up	9	118000000	118000000	+	13602	protein_coding	golgi autoantigen, golgin subfamily a, 4 [Source:MGI Symbol;Acc:MGI:1859646]
ENSMUSG00000045216	815	925	562	743	1391	1383	1265	1273	Hs6st1	-0.695109	4.19E-10	4.80E-09	down	1	36107481	36145527	+	5542	protein_coding	heparan sulfate 6-O-sulfotransferase 1 [Source:MGI Symbol;Acc:MGI:1354958]
ENSMUSG00000031266	631	579	654	606	1578	1411	1415	1439	Gla	-1.12759	2.57E-40	2.89E-38	down	X	133000000	134000000	-	3265	protein_coding	galactosidase, alpha [Source:MGI Symbol;Acc:MGI:1347344]
ENSMUSG00000024309	697	759	689	761	1292	1236	1415	1225	Pfdn6	-0.719104	3.52E-16	7.70E-15	down	17	34157795	34159317	-	1193	protein_coding	prefoldin subunit 6 [Source:MGI Symbol;Acc:MGI:95908]
ENSMUSG00000025964	1529	1536	1412	1419	589	674	526	593	Adam23	1.42003	2.88E-64	7.66E-62	up	1	63485050	63635435	+	17907	protein_coding	a disintegrin and metallopeptidase domain 23 [Source:MGI Symbol;Acc:MGI:1345162]
ENSMUSG00000027907	750	638	964	796	1307	1346	1382	1199	S100a11	-0.61432	9.15E-07	6.36E-06	down	3	93427795	93433594	+	511	protein_coding	S100 calcium binding protein A11 [Source:MGI Symbol;Acc:MGI:1338798]
ENSMUSG00000059534	744	695	773	856	1356	1305	1485	1210	Uqcr10	-0.688282	2.55E-11	3.43E-10	down	11	4651973	4654342	-	584	protein_coding	ubiquinol-cytochrome c reductase, complex III subunit X [Source:MGI Symbol;Acc:MGI:1913402]
ENSMUSG00000039116	1324	1037	1236	1376	928	1031	732	873	Adgrg6	0.599605	4.67E-07	3.39E-06	up	10	14278327	14421403	-	12228	protein_coding	adhesion G protein-coupled receptor G6 [Source:MGI Symbol;Acc:MGI:1916151]
ENSMUSG00000045932	586	669	638	653	1513	1517	1403	1314	Ifit2	-1.05972	2.66E-40	2.97E-38	down	19	34528094	34553819	+	3927	protein_coding	interferon-induced protein with tetratricopeptide repeats 2 [Source:MGI Symbol;Acc:MGI:99449]
ENSMUSG00000032413	1205	1226	1242	1150	886	926	744	788	Rasa2	0.643638	3.38E-15	6.78E-14	up	9	96421353	96513670	-	15856	protein_coding	RAS p21 protein activator 2 [Source:MGI Symbol;Acc:MGI:2149960]
ENSMUSG00000031861	730	840	725	641	1340	1202	1288	1167	Lpar2	-0.656493	2.97E-14	5.41E-13	down	8	70275079	70283752	+	6317	protein_coding	lysophosphatidic acid receptor 2 [Source:MGI Symbol;Acc:MGI:1858422]
ENSMUSG00000067629	1453	1206	980	1364	969	986	781	779	Syngap1	0.624722	8.41E-08	6.84E-07	up	17	27160227	27191408	+	6931	protein_coding	synaptic Ras GTPase activating protein 1 homolog (rat) [Source:MGI Symbol;Acc:MGI:3039785]
ENSMUSG00000031465	1779	2942	1586	1375	133	147	131	121	Angpt2	3.9538	9.63E-114	8.84E-111	up	8	18740279	18791578	-	3690	protein_coding	angiopoietin 2 [Source:MGI Symbol;Acc:MGI:1202890]
ENSMUSG00000032212	1429	1442	1296	1456	590	910	459	519	Sltm	1.30124	6.91E-18	1.81E-16	up	9	70450036	70499516	+	11276	protein_coding	SAFB-like, transcription modulator [Source:MGI Symbol;Acc:MGI:1913910]
ENSMUSG00000035941	1155	1203	1161	1251	826	1102	685	731	Ibtk	0.630813	1.70E-07	1.31E-06	up	9	85569413	85631387	-	8628	protein_coding	inhibitor of Bruton agammaglobulinemia tyrosine kinase [Source:MGI Symbol;Acc:MGI:1918677]
ENSMUSG00000037652	1230	1387	1132	1215	801	925	685	776	Phc3	0.75155	5.77E-16	1.24E-14	up	3	30953520	31023564	-	17485	protein_coding	polyhomeotic 3 [Source:MGI Symbol;Acc:MGI:2181434]
ENSMUSG00000021102	733	818	627	760	1251	1269	1371	1175	Glrx5	-0.676193	1.65E-13	2.80E-12	down	12	105000000	105000000	+	3682	protein_coding	glutaredoxin 5 [Source:MGI Symbol;Acc:MGI:1920296]
ENSMUSG00000030660	1333	1459	1196	1302	673	1086	505	702	Pik3c2a	0.949937	2.35E-09	2.42E-08	up	7	116000000	116000000	-	11133	protein_coding	phosphatidylinositol-4-phosphate 3-kinase catalytic subunit type 2 alpha [Source:MGI Symbol;Acc:MGI:1203729]
ENSMUSG00000022668	1163	1425	1234	1046	859	991	876	785	Gtpbp8	0.582771	2.56E-09	2.61E-08	up	16	44557131	44566726	-	3527	protein_coding	GTP-binding protein 8 (putative) [Source:MGI Symbol;Acc:MGI:1913317]
ENSMUSG00000031974	648	735	721	662	1381	1236	1337	1189	Abcb10	-0.781354	1.31E-20	4.35E-19	down	8	125000000	125000000	-	4306	protein_coding	ATP-binding cassette, sub-family B (MDR/TAP), member 10 [Source:MGI Symbol;Acc:MGI:1860508]
ENSMUSG00000042446	1247	1396	1200	1171	720	948	509	663	Zmym4	0.935762	3.05E-12	4.56E-11	up	4	127000000	127000000	-	8139	protein_coding	zinc finger, MYM-type 4 [Source:MGI Symbol;Acc:MGI:1915035]
ENSMUSG00000027131	745	741	773	709	1315	1263	1311	1143	Emc4	-0.647616	3.78E-16	8.26E-15	down	2	112000000	112000000	-	1052	protein_coding	ER membrane protein complex subunit 4 [Source:MGI Symbol;Acc:MGI:1915282]
ENSMUSG00000042599	1458	1417	1390	1285	741	871	634	692	Kdm7a	1.03212	7.84E-29	4.75E-27	up	6	39113557	39183723	-	10057	protein_coding	lysine (K)-specific demethylase 7A [Source:MGI Symbol;Acc:MGI:2443388]
ENSMUSG00000035284	1618	1649	1198	1452	573	893	483	567	Vps13c	1.34669	9.80E-20	3.06E-18	up	9	67747678	67902920	+	16299	protein_coding	vacuolar protein sorting 13C [Source:MGI Symbol;Acc:MGI:2444207]
ENSMUSG00000038446	1182	1326	1335	1199	693	904	618	700	Cdc40	0.905599	1.10E-16	2.55E-15	up	10	40707617	40759307	-	8196	protein_coding	cell division cycle 40 [Source:MGI Symbol;Acc:MGI:1918963]
ENSMUSG00000028282	1299	1545	1177	1376	539	906	411	576	Casp8ap2	1.26479	8.88E-08	7.18E-07	up	4	32615451	32653265	+	6826	protein_coding	caspase 8 associated protein 2 [Source:MGI Symbol;Acc:MGI:1349399]
ENSMUSG00000022769	748	658	667	718	1466	1267	1355	1259	Sdf2l1	-0.823784	4.81E-22	1.82E-20	down	16	16948002	16950247	-	1108	protein_coding	stromal cell-derived factor 2-like 1 [Source:MGI Symbol;Acc:MGI:2149842]
ENSMUSG00000027326	1360	1484	1378	1399	556	817	472	530	Knl1	1.35966	1.07E-25	5.22E-24	up	2	119000000	119000000	+	8542	protein_coding	kinetochore scaffold 1 [Source:MGI Symbol;Acc:MGI:1923714]
ENSMUSG00000041225	1214	1155	1456	1226	778	902	714	801	Arhgap12	0.777478	7.96E-13	1.26E-11	up	18	6024427	6136098	-	8016	protein_coding	Rho GTPase activating protein 12 [Source:MGI Symbol;Acc:MGI:1922665]
ENSMUSG00000027104	1322	1424	1279	1214	675	921	568	665	Atf2	1.00314	1.44E-17	3.67E-16	up	2	73646853	73722983	-	8187	protein_coding	activating transcription factor 2 [Source:MGI Symbol;Acc:MGI:109349]
ENSMUSG00000032112	647	739	842	706	1285	1118	1219	1174	Trappc4	-0.59414	6.71E-09	6.44E-08	down	9	44314995	44318897	-	2444	protein_coding	trafficking protein particle complex 4 [Source:MGI Symbol;Acc:MGI:1926211]
ENSMUSG00000090553	648	627	728	860	1292	1166	1479	1179	Snrpe	-0.721283	1.38E-08	1.27E-07	down	1	134000000	134000000	-	1372	protein_coding	small nuclear ribonucleoprotein E [Source:MGI Symbol;Acc:MGI:98346]
ENSMUSG00000037416	1410	1604	1435	1338	479	857	365	456	Dmxl1	1.54223	1.96E-09	2.05E-08	up	18	49965737	50098540	+	21923	protein_coding	Dmx-like 1 [Source:MGI Symbol;Acc:MGI:2443926]
ENSMUSG00000041570	1365	1580	1258	1263	587	873	487	535	Camsap2	1.25361	2.16E-19	6.53E-18	up	1	136000000	136000000	-	9195	protein_coding	calmodulin regulated spectrin-associated protein family, member 2 [Source:MGI Symbol;Acc:MGI:1922434]
ENSMUSG00000027823	1097	1341	1185	1015	747	993	627	696	Gmps	0.712805	7.71E-09	7.36E-08	up	3	63883527	63930000	+	8105	protein_coding	guanine monophosphate synthetase [Source:MGI Symbol;Acc:MGI:2448526]
ENSMUSG00000019850	212	260	256	256	1771	1576	1589	1536	Tnfaip3	-2.60291	5.46E-166	1.34E-162	down	10	18876658	18891405	-	7226	protein_coding	tumor necrosis factor, alpha-induced protein 3 [Source:MGI Symbol;Acc:MGI:1196377]
ENSMUSG00000033965	503	497	454	454	1715	1572	1430	1405	Slc16a2	-1.56766	2.06E-86	1.33E-83	down	X	103000000	103000000	-	4263	protein_coding	solute carrier family 16 (monocarboxylic acid transporters), member 2 [Source:MGI Symbol;Acc:MGI:1203732]
ENSMUSG00000032740	1403	1370	1273	1356	522	855	437	552	Ccdc88a	1.3072	1.44E-18	4.07E-17	up	11	29323658	29460808	+	11385	protein_coding	coiled coil domain containing 88A [Source:MGI Symbol;Acc:MGI:1925177]
ENSMUSG00000031592	1362	1501	1199	1405	470	813	391	514	Pcm1	1.43579	4.48E-19	1.32E-17	up	8	41692789	41785381	+	7458	protein_coding	pericentriolar material 1 [Source:MGI Symbol;Acc:MGI:1277958]
ENSMUSG00000027333	908	802	555	714	1314	1156	1207	1182	Smox	-0.597924	2.41E-07	1.81E-06	down	2	131000000	131000000	+	3894	protein_coding	spermine oxidase [Source:MGI Symbol;Acc:MGI:2445356]
ENSMUSG00000115483	670	707	704	577	1332	1184	1223	1279	Gm9732	-0.805639	1.89E-19	5.75E-18	down	14	43132493	43163468	+	2661	protein_coding	predicted gene 9732 [Source:MGI Symbol;Acc:MGI:3796514]
ENSMUSG00000038453	2151	1490	1367	1721	602	574	454	544	Srcin1	1.74363	1.89E-41	2.23E-39	up	11	97400166	97467012	-	10980	protein_coding	SRC kinase signaling inhibitor 1 [Source:MGI Symbol;Acc:MGI:1933179]
ENSMUSG00000037126	796	942	514	634	1287	1177	1136	1101	Psd	-0.598422	4.78E-06	2.93E-05	down	19	46300526	46315595	-	7636	protein_coding	pleckstrin and Sec7 domain containing [Source:MGI Symbol;Acc:MGI:1920978]
ENSMUSG00000040865	1223	1422	1005	1022	749	835	560	613	Ino80d	0.873054	5.34E-13	8.58E-12	up	1	62997577	63153849	-	17762	protein_coding	INO80 complex subunit D [Source:MGI Symbol;Acc:MGI:3027003]
ENSMUSG00000067212	369	330	323	427	1924	1573	1718	1522	H2-T23	-2.10045	6.03E-82	3.33E-79	down	17	36340665	36343747	-	2889	protein_coding	histocompatibility 2, T region locus 23 [Source:MGI Symbol;Acc:MGI:95957]
ENSMUSG00000025213	489	772	491	531	1146	1130	1420	1105	Kazald1	-0.968011	1.29E-12	2.00E-11	down	19	45063680	45067728	+	1681	protein_coding	Kazal-type serine peptidase inhibitor domain 1 [Source:MGI Symbol;Acc:MGI:2147606]
ENSMUSG00000064061	1206	1261	1172	1045	724	862	611	696	Dzip3	0.808418	3.36E-16	7.40E-15	up	16	48744595	48814528	-	9081	protein_coding	DAZ interacting protein 3, zinc finger [Source:MGI Symbol;Acc:MGI:1917433]
ENSMUSG00000024943	1169	1129	1202	1168	767	981	601	750	Smc5	0.70837	2.40E-09	2.47E-08	up	19	23183815	23251261	-	6788	protein_coding	structural maintenance of chromosomes 5 [Source:MGI Symbol;Acc:MGI:2385088]
ENSMUSG00000058690	1171	1318	1221	1238	711	951	599	668	Ccser2	0.872714	6.14E-14	1.08E-12	up	14	36596893	36690734	-	8715	protein_coding	coiled-coil serine rich 2 [Source:MGI Symbol;Acc:MGI:101859]
ENSMUSG00000057110	1586	1537	1267	1706	437	729	310	409	Cntrl	1.81291	2.88E-12	4.32E-11	up	2	34999504	35068834	+	10194	protein_coding	centriolin [Source:MGI Symbol;Acc:MGI:1889576]
ENSMUSG00000028998	706	597	892	895	1091	1288	1431	1176	Tomm7	-0.572698	8.86E-05	0.000425976	down	5	24043942	24049159	-	1125	protein_coding	translocase of outer mitochondrial membrane 7 [Source:MGI Symbol;Acc:MGI:1913419]
ENSMUSG00000027805	649	616	880	677	1338	1196	1195	1324	Pfn2	-0.723383	4.78E-09	4.68E-08	down	3	57749316	57755500	-	3541	protein_coding	profilin 2 [Source:MGI Symbol;Acc:MGI:97550]
ENSMUSG00000025959	1251	1317	1099	1137	727	877	674	717	Klf7	0.793205	2.57E-18	7.09E-17	up	1	64068606	64161441	-	8131	protein_coding	Kruppel-like factor 7 (ubiquitous) [Source:MGI Symbol;Acc:MGI:1935151]
ENSMUSG00000034610	1350	1311	1230	1159	616	870	597	688	Tut4	0.977628	2.69E-18	7.40E-17	up	4	108000000	108000000	+	8684	protein_coding	terminal uridylyl transferase 4 [Source:MGI Symbol;Acc:MGI:2445126]
ENSMUSG00000026153	1252	1296	1363	1227	631	855	564	600	Fam135a	1.07206	8.52E-21	2.88E-19	up	1	24050174	24139422	-	7773	protein_coding	family with sequence similarity 135, member A [Source:MGI Symbol;Acc:MGI:1915437]
ENSMUSG00000031333	1047	1104	1264	1094	874	918	732	702	Abcb7	0.602276	3.68E-09	3.67E-08	up	X	103000000	103000000	-	5905	protein_coding	ATP-binding cassette, sub-family B (MDR/TAP), member 7 [Source:MGI Symbol;Acc:MGI:109533]
ENSMUSG00000050213	724	829	619	673	1089	1128	1252	1094	Snip1	-0.574403	2.97E-09	3.00E-08	down	4	125000000	125000000	+	2428	protein_coding	Smad nuclear interacting protein 1 [Source:MGI Symbol;Acc:MGI:2156003]
ENSMUSG00000035473	1187	1518	1322	1029	719	676	685	653	Galm	0.997405	1.59E-21	5.77E-20	up	17	80434900	80492530	+	2476	protein_coding	galactose mutarotase [Source:MGI Symbol;Acc:MGI:2442420]
ENSMUSG00000022146	1201	1150	1266	1091	683	1105	598	647	Osmr	0.753449	4.88E-07	3.53E-06	up	15	6843058	6904450	-	12113	protein_coding	oncostatin M receptor [Source:MGI Symbol;Acc:MGI:1330819]
ENSMUSG00000028756	1169	1332	1050	1055	948	750	882	759	Pink1	0.574518	2.33E-09	2.41E-08	up	4	138000000	138000000	-	2673	protein_coding	PTEN induced putative kinase 1 [Source:MGI Symbol;Acc:MGI:1916193]
ENSMUSG00000037029	1289	1513	1217	1239	589	861	462	486	Zfp146	1.24955	1.27E-17	3.26E-16	up	7	29860694	29869175	-	3270	protein_coding	zinc finger protein 146 [Source:MGI Symbol;Acc:MGI:1347092]
ENSMUSG00000045672	1642	2043	1149	1409	392	339	354	330	Col27a1	2.24693	3.57E-65	9.71E-63	up	4	63132241	63253228	+	13022	protein_coding	collagen, type XXVII, alpha 1 [Source:MGI Symbol;Acc:MGI:2672118]
ENSMUSG00000030016	1554	1818	1296	1614	270	594	233	317	Zfp638	2.26598	1.25E-13	2.15E-12	up	6	83844091	83966532	+	15810	protein_coding	zinc finger protein 638 [Source:MGI Symbol;Acc:MGI:1203484]
ENSMUSG00000035929	617	554	517	613	1377	1272	1307	1196	H2-Q4	-1.04917	7.02E-34	5.73E-32	down	17	35598593	35604266	+	2596	protein_coding	histocompatibility 2, Q region locus 4 [Source:MGI Symbol;Acc:MGI:95933]
ENSMUSG00000037960	670	648	654	711	1231	1094	1297	1142	Card19	-0.715576	1.59E-14	2.99E-13	down	13	49356426	49369513	-	1477	protein_coding	caspase recruitment domain family, member 19 [Source:MGI Symbol;Acc:MGI:1915730]
ENSMUSG00000068284	1520	1616	1375	1531	341	618	327	360	Usf3	1.99135	5.27E-38	5.33E-36	up	16	43993609	44047828	+	13050	protein_coding	upstream transcription factor family member 3 [Source:MGI Symbol;Acc:MGI:2685454]
ENSMUSG00000006403	585	542	456	509	1415	1392	1267	1259	Adamts4	-1.2379	5.61E-50	9.30E-48	down	1	171000000	171000000	+	4810	protein_coding	a disintegrin-like and metallopeptidase (reprolysin type) with thrombospondin type 1 motif, 4 [Source:MGI Symbol;Acc:MGI:1339949]
ENSMUSG00000047180	206	163	179	229	2016	1639	1579	1704	Neurl3	-3.04152	3.03E-146	5.14E-143	down	1	36303678	36313760	-	3217	protein_coding	neuralized E3 ubiquitin protein ligase 3 [Source:MGI Symbol;Acc:MGI:2429944]
ENSMUSG00000041220	1350	1377	1452	1320	558	737	480	541	Elovl6	1.36413	9.03E-34	7.24E-32	up	3	129000000	129000000	+	6431	protein_coding	ELOVL family member 6, elongation of long chain fatty acids (yeast) [Source:MGI Symbol;Acc:MGI:2156528]
ENSMUSG00000033943	1684	1740	1304	1769	285	607	201	304	Mga	2.33592	4.69E-12	6.88E-11	up	2	120000000	120000000	+	15340	protein_coding	MAX gene associated [Source:MGI Symbol;Acc:MGI:1352483]
ENSMUSG00000006445	612	408	417	596	1567	1243	1267	1308	Epha2	-1.28905	3.90E-21	1.36E-19	down	4	141000000	141000000	+	4674	protein_coding	Eph receptor A2 [Source:MGI Symbol;Acc:MGI:95278]
ENSMUSG00000024501	520	757	546	573	1324	1236	1141	1157	Dpysl3	-0.908945	3.48E-18	9.45E-17	down	18	43454049	43571351	-	6608	protein_coding	dihydropyrimidinase-like 3 [Source:MGI Symbol;Acc:MGI:1349762]
ENSMUSG00000027634	1209	1272	1428	1154	655	749	595	718	Ndrg3	1.01149	8.17E-22	3.03E-20	up	2	157000000	157000000	-	8388	protein_coding	N-myc downstream regulated gene 3 [Source:MGI Symbol;Acc:MGI:1352499]
ENSMUSG00000031617	1162	1352	1160	1110	727	823	617	730	Tmem184c	0.835338	8.40E-19	2.43E-17	up	8	78322611	78337327	-	2723	protein_coding	transmembrane protein 184C [Source:MGI Symbol;Acc:MGI:2384562]
ENSMUSG00000051586	1164	1255	915	1131	796	775	669	715	Mical3	0.70659	5.29E-14	9.38E-13	up	6	121000000	121000000	-	23038	protein_coding	microtubule associated monooxygenase, calponin and LIM domain containing 3 [Source:MGI Symbol;Acc:MGI:2442733]
ENSMUSG00000054072	387	524	444	371	1592	1745	1446	1194	Iigp1	-1.67699	7.71E-46	1.05E-43	down	18	60509099	60525706	+	5823	protein_coding	interferon inducible GTPase 1 [Source:MGI Symbol;Acc:MGI:1926259]
ENSMUSG00000034394	232	203	220	182	1714	1588	1627	1438	Lif	-2.81356	1.87E-187	6.87E-184	down	11	4207557	4222514	+	4350	protein_coding	leukemia inhibitory factor [Source:MGI Symbol;Acc:MGI:96787]
ENSMUSG00000024127	1083	1151	1091	1044	776	952	668	781	Prepl	0.573445	6.95E-09	6.65E-08	up	17	85370898	85397669	-	5583	protein_coding	prolyl endopeptidase-like [Source:MGI Symbol;Acc:MGI:2441932]
ENSMUSG00000027495	801	706	620	700	1327	1182	1155	1188	Fam210b	-0.667294	1.88E-14	3.49E-13	down	2	172000000	172000000	+	3617	protein_coding	family with sequence similarity 210, member B [Source:MGI Symbol;Acc:MGI:1914267]
ENSMUSG00000019362	629	677	644	675	1148	1096	1168	1145	D8Ertd738e	-0.684155	1.87E-16	4.23E-15	down	8	84972867	84976348	-	616	protein_coding	DNA segment, Chr 8, ERATO Doi 738, expressed [Source:MGI Symbol;Acc:MGI:1289231]
ENSMUSG00000038594	1299	1019	1318	1175	685	778	613	783	Cep85l	0.865456	3.67E-13	6.00E-12	up	10	53149539	53256043	-	7986	protein_coding	centrosomal protein 85-like [Source:MGI Symbol;Acc:MGI:3642684]
ENSMUSG00000034271	602	583	575	682	1258	1222	1249	1200	Jdp2	-0.899476	1.13E-23	4.93E-22	down	12	85645801	85686652	+	2148	protein_coding	Jun dimerization protein 2 [Source:MGI Symbol;Acc:MGI:1932093]
ENSMUSG00000027944	681	672	665	606	1252	1078	1308	1011	Hax1	-0.712282	2.21E-13	3.70E-12	down	3	89902753	89906087	-	1869	protein_coding	HCLS1 associated X-1 [Source:MGI Symbol;Acc:MGI:1346319]
ENSMUSG00000071076	745	787	563	767	1340	1121	1198	1035	Jund	-0.601293	1.30E-08	1.20E-07	down	8	71151599	71153265	+	1667	protein_coding	jun D proto-oncogene [Source:MGI Symbol;Acc:MGI:96648]
ENSMUSG00000028943	726	753	570	635	1187	1114	1068	965	Espn	-0.579697	9.13E-11	1.15E-09	down	4	152000000	152000000	-	8272	protein_coding	espin [Source:MGI Symbol;Acc:MGI:1861630]
ENSMUSG00000031246	1048	1197	1249	1067	728	788	631	798	Sh3bgrl	0.743804	1.01E-12	1.58E-11	up	X	108000000	108000000	+	3298	protein_coding	SH3-binding domain glutamic acid-rich protein like [Source:MGI Symbol;Acc:MGI:1930849]
ENSMUSG00000002428	1145	998	1176	1153	839	908	697	774	Hltf	0.592597	4.37E-09	4.30E-08	up	3	20111975	20172654	+	5931	protein_coding	helicase-like transcription factor [Source:MGI Symbol;Acc:MGI:1196437]
ENSMUSG00000023032	1481	1289	1093	1342	668	731	611	633	Slc4a8	1.09002	5.63E-29	3.43E-27	up	15	101000000	101000000	+	13021	protein_coding	solute carrier family 4 (anion exchanger), member 8 [Source:MGI Symbol;Acc:MGI:1928745]
ENSMUSG00000026820	660	589	604	660	1325	1137	1270	1172	Ptges2	-0.850751	4.00E-21	1.39E-19	down	2	32285908	32295784	+	5058	protein_coding	prostaglandin E synthase 2 [Source:MGI Symbol;Acc:MGI:1917592]
ENSMUSG00000024914	692	614	586	721	1150	1122	1203	1126	Drap1	-0.703963	1.56E-13	2.66E-12	down	19	5472833	5475007	-	1741	protein_coding	Dr1 associated protein 1 (negative cofactor 2 alpha) [Source:MGI Symbol;Acc:MGI:1913806]
ENSMUSG00000002660	604	679	672	634	1268	1125	1164	1035	Clpp	-0.71181	4.95E-17	1.19E-15	down	17	57297305	57303188	+	1223	protein_coding	caseinolytic mitochondrial matrix peptidase proteolytic subunit [Source:MGI Symbol;Acc:MGI:1858213]
ENSMUSG00000063108	1202	1313	1274	1074	596	825	512	536	Zfp26	1.09412	3.17E-18	8.65E-17	up	9	20339745	20371458	-	14154	protein_coding	zinc finger protein 26 [Source:MGI Symbol;Acc:MGI:99173]
ENSMUSG00000079491	472	357	415	462	1492	1235	1476	1434	H2-T10	-1.61099	2.52E-44	3.29E-42	down	17	36426768	36432357	-	3419	protein_coding	histocompatibility 2, T region locus 10 [Source:MGI Symbol;Acc:MGI:95942]
ENSMUSG00000021124	652	685	693	647	1191	1097	1167	1109	Vti1b	-0.65698	2.90E-16	6.44E-15	down	12	79202791	79219441	-	1612	protein_coding	vesicle transport through interaction with t-SNAREs 1B [Source:MGI Symbol;Acc:MGI:1855688]
ENSMUSG00000034758	739	708	639	699	1244	1154	1084	1100	Tle6	-0.605135	3.10E-15	6.24E-14	down	10	81426738	81436907	-	3088	protein_coding	transducin-like enhancer of split 6 [Source:MGI Symbol;Acc:MGI:2149593]
ENSMUSG00000025512	743	638	673	725	1256	1080	1073	1096	Chid1	-0.581859	1.02E-10	1.27E-09	down	7	141000000	141000000	-	10855	protein_coding	chitinase domain containing 1 [Source:MGI Symbol;Acc:MGI:1915288]
ENSMUSG00000038119	1024	1298	955	894	809	792	662	705	Cdon	0.600921	7.59E-09	7.25E-08	up	9	35332424	35418948	+	7715	protein_coding	cell adhesion molecule-related/down-regulated by oncogenes [Source:MGI Symbol;Acc:MGI:1926387]
ENSMUSG00000035623	1321	1372	1068	1373	498	829	451	473	Rsf1	1.30555	2.92E-17	7.18E-16	up	7	97229096	97341985	+	19039	protein_coding	remodeling and spacing factor 1 [Source:MGI Symbol;Acc:MGI:2682305]
ENSMUSG00000006920	1357	1116	1047	1128	773	820	644	745	Ezh1	0.753144	3.05E-14	5.56E-13	up	11	101000000	101000000	-	7440	protein_coding	enhancer of zeste 1 polycomb repressive complex 2 subunit [Source:MGI Symbol;Acc:MGI:1097695]
ENSMUSG00000041685	1225	1243	1261	1207	681	766	571	653	Fcho2	1.00104	2.37E-28	1.38E-26	up	13	98859911	98951957	-	12499	protein_coding	FCH domain only 2 [Source:MGI Symbol;Acc:MGI:3505790]
ENSMUSG00000033054	1217	1522	1189	1306	457	797	356	432	Npat	1.4752	3.28E-09	3.30E-08	up	9	53448347	53485642	+	6248	protein_coding	nuclear protein in the AT region [Source:MGI Symbol;Acc:MGI:107605]
ENSMUSG00000039195	336	253	318	390	1486	1404	1461	1477	Bbln	-2.05189	4.23E-62	1.06E-59	down	2	32267109	32271950	-	2694	protein_coding	bublin coiled coil protein [Source:MGI Symbol;Acc:MGI:1920987]
ENSMUSG00000020888	716	764	537	657	1254	1100	1035	985	Dvl2	-0.598063	2.11E-09	2.19E-08	down	11	69891421	69903127	+	6298	protein_coding	dishevelled segment polarity protein 2 [Source:MGI Symbol;Acc:MGI:106613]
ENSMUSG00000036768	1030	1055	1002	938	776	919	562	675	Kif15	0.573795	8.10E-07	5.69E-06	up	9	123000000	123000000	+	11020	protein_coding	kinesin family member 15 [Source:MGI Symbol;Acc:MGI:1098258]
ENSMUSG00000038780	659	782	497	610	1135	1185	977	973	Smurf1	-0.634844	8.69E-09	8.24E-08	down	5	145000000	145000000	-	6336	protein_coding	SMAD specific E3 ubiquitin protein ligase 1 [Source:MGI Symbol;Acc:MGI:1923038]
ENSMUSG00000031822	690	803	468	640	1082	1166	1072	944	Gse1	-0.605074	6.95E-07	4.93E-06	down	8	121000000	121000000	+	10351	protein_coding	genetic suppressor element 1, coiled-coil protein [Source:MGI Symbol;Acc:MGI:1098275]
ENSMUSG00000066861	702	709	656	700	1252	1189	1076	949	Oas1g	-0.574421	1.37E-11	1.89E-10	down	5	121000000	121000000	-	2340	protein_coding	2'-5' oligoadenylate synthetase 1G [Source:MGI Symbol;Acc:MGI:97429]
ENSMUSG00000000628	521	464	394	434	1198	1219	1067	1123	Hk2	-1.23396	4.25E-42	5.09E-40	down	6	82702006	82751435	-	5969	protein_coding	hexokinase 2 [Source:MGI Symbol;Acc:MGI:1315197]
ENSMUSG00000037876	1509	1619	1396	1693	301	505	273	247	Jmjd1c	2.34886	1.35E-48	2.07E-46	up	10	66931904	67092105	+	17822	protein_coding	jumonji domain containing 1C [Source:MGI Symbol;Acc:MGI:1918614]
ENSMUSG00000039219	1113	1186	1047	1178	648	881	543	653	Arid4b	0.846379	1.62E-12	2.50E-11	up	13	14237817	14374188	+	16965	protein_coding	AT rich interactive domain 4B (RBP1-like) [Source:MGI Symbol;Acc:MGI:2137512]
ENSMUSG00000030701	1498	1849	1340	1374	302	301	363	398	Plekhb1	2.25332	1.76E-71	6.92E-69	up	7	100000000	100000000	-	3713	protein_coding	pleckstrin homology domain containing, family B (evectins) member 1 [Source:MGI Symbol;Acc:MGI:1351469]
ENSMUSG00000028476	1185	1346	1027	986	735	637	645	680	Reck	0.860814	5.37E-19	1.58E-17	up	4	43875530	43944806	+	4779	protein_coding	reversion-inducing-cysteine-rich protein with kazal motifs [Source:MGI Symbol;Acc:MGI:1855698]
ENSMUSG00000042105	1076	985	1150	1211	768	735	677	741	Inpp5f	0.714793	1.05E-12	1.64E-11	up	7	128000000	128000000	+	8323	protein_coding	inositol polyphosphate-5-phosphatase F [Source:MGI Symbol;Acc:MGI:2141867]
ENSMUSG00000024077	1037	1259	984	985	704	865	562	648	Strn	0.730819	2.36E-10	2.78E-09	up	17	78957342	79044625	-	8858	protein_coding	striatin, calmodulin binding protein [Source:MGI Symbol;Acc:MGI:1333757]
ENSMUSG00000015971	998	1134	1069	1037	732	698	771	731	Actr8	0.642506	5.28E-14	9.38E-13	up	14	29700294	29728311	+	9009	protein_coding	ARP8 actin-related protein 8 [Source:MGI Symbol;Acc:MGI:1860775]
ENSMUSG00000030042	598	720	679	579	1079	951	1199	1048	Pole4	-0.622153	4.87E-09	4.76E-08	down	6	82595973	82682346	-	2509	protein_coding	polymerase (DNA-directed), epsilon 4 (p12 subunit) [Source:MGI Symbol;Acc:MGI:1914229]
ENSMUSG00000026339	1195	1065	919	1182	695	901	599	591	Ccdc93	0.763368	1.09E-09	1.18E-08	up	1	121000000	121000000	+	11445	protein_coding	coiled-coil domain containing 93 [Source:MGI Symbol;Acc:MGI:1918079]
ENSMUSG00000028053	1210	1513	1017	1150	451	603	407	451	Ash1l	1.46422	2.21E-31	1.55E-29	up	3	88857929	88986682	+	14838	protein_coding	ASH1 like histone lysine methyltransferase [Source:MGI Symbol;Acc:MGI:2183158]
ENSMUSG00000017724	363	305	343	399	1589	1329	1420	1252	Etv4	-1.86949	2.31E-67	6.96E-65	down	11	102000000	102000000	-	3104	protein_coding	ets variant 4 [Source:MGI Symbol;Acc:MGI:99423]
ENSMUSG00000090100	1165	1193	1204	1076	728	831	638	532	Ttbk2	0.883394	2.55E-16	5.70E-15	up	2	121000000	121000000	-	11406	protein_coding	tau tubulin kinase 2 [Source:MGI Symbol;Acc:MGI:2155779]
ENSMUSG00000048911	1090	1234	892	881	650	743	580	643	Rnf24	0.75543	2.53E-12	3.83E-11	up	2	131000000	131000000	-	6801	protein_coding	ring finger protein 24 [Source:MGI Symbol;Acc:MGI:1261771]
ENSMUSG00000034329	1138	1021	1119	1116	766	965	547	612	Brip1	0.726083	7.18E-08	5.90E-07	up	11	85948964	86092019	-	7454	protein_coding	BRCA1 interacting protein C-terminal helicase 1 [Source:MGI Symbol;Acc:MGI:2442836]
ENSMUSG00000022749	1273	1057	1134	1107	685	763	600	687	Tbc1d23	0.855064	9.38E-19	2.69E-17	up	16	56989225	57051867	-	9802	protein_coding	TBC1 domain family, member 23 [Source:MGI Symbol;Acc:MGI:1914831]
ENSMUSG00000026819	393	314	306	338	1379	1234	1381	1232	Slc25a25	-1.83961	7.31E-76	3.22E-73	down	2	32304499	32341457	-	7862	protein_coding	solute carrier family 25 (mitochondrial carrier, phosphate carrier), member 25 [Source:MGI Symbol;Acc:MGI:1915913]
ENSMUSG00000033799	1377	1419	1292	1405	347	594	272	354	Tasor2	1.92723	2.50E-32	1.84E-30	up	13	3616035	3661108	-	12454	protein_coding	transcription activation suppressor family member 2 [Source:MGI Symbol;Acc:MGI:2145274]
ENSMUSG00000027668	1048	1037	1011	1102	784	707	758	674	Mfn1	0.636504	1.41E-14	2.67E-13	up	3	32583614	32633388	+	6114	protein_coding	mitofusin 1 [Source:MGI Symbol;Acc:MGI:1914664]
ENSMUSG00000022125	580	581	696	568	1208	1111	1105	1095	Cln5	-0.782514	3.48E-16	7.65E-15	down	14	103000000	103000000	+	2563	protein_coding	ceroid-lipofuscinosis, neuronal 5 [Source:MGI Symbol;Acc:MGI:2442253]
ENSMUSG00000024349	633	643	664	597	1205	1024	1211	1031	Sting1	-0.704366	2.06E-14	3.81E-13	down	18	35866732	35873607	-	2741	protein_coding	stimulator of interferon response cGAMP interactor 1 [Source:MGI Symbol;Acc:MGI:1919762]
ENSMUSG00000105504	526	457	705	636	1255	1207	1019	1117	Gbp5	-0.861992	1.66E-10	2.01E-09	down	3	142000000	142000000	+	6637	protein_coding	guanylate binding protein 5 [Source:MGI Symbol;Acc:MGI:2429943]
ENSMUSG00000068740	1240	1223	883	1153	774	732	622	644	Celsr2	0.810902	6.84E-15	1.33E-13	up	3	108000000	108000000	-	12028	protein_coding	cadherin, EGF LAG seven-pass G-type receptor 2 [Source:MGI Symbol;Acc:MGI:1858235]
ENSMUSG00000054051	1060	1143	922	915	755	749	659	647	Ercc6	0.635378	6.40E-14	1.13E-12	up	14	32235478	32302947	+	12851	protein_coding	excision repair cross-complementing rodent repair deficiency, complementation group 6 [Source:MGI Symbol;Acc:MGI:1100494]
ENSMUSG00000039680	1135	1524	1232	1007	605	536	581	565	Mrps6	1.20675	2.47E-27	1.34E-25	up	16	91855158	91909115	+	1533	protein_coding	mitochondrial ribosomal protein S6 [Source:MGI Symbol;Acc:MGI:2153111]
ENSMUSG00000014294	649	648	662	642	1036	1010	1164	1122	Ndufa2	-0.625946	4.17E-11	5.48E-10	down	18	36875385	36877610	-	572	protein_coding	NADH:ubiquinone oxidoreductase subunit A2 [Source:MGI Symbol;Acc:MGI:1343103]
ENSMUSG00000062421	549	617	638	628	1174	1006	1088	958	Arf2	-0.68131	5.04E-13	8.11E-12	down	11	104000000	104000000	+	2998	protein_coding	ADP-ribosylation factor 2 [Source:MGI Symbol;Acc:MGI:99595]
ENSMUSG00000039735	1093	1062	949	1054	772	773	659	695	Fnbp1l	0.633885	2.40E-15	4.88E-14	up	3	122000000	122000000	-	12376	protein_coding	formin binding protein 1-like [Source:MGI Symbol;Acc:MGI:1925642]
ENSMUSG00000028195	323	338	357	247	1301	1210	1321	1172	Ccn1	-1.87241	1.66E-66	4.96E-64	down	3	145000000	145000000	-	2019	protein_coding	cellular communication network factor 1 [Source:MGI Symbol;Acc:MGI:88613]
ENSMUSG00000002413	1176	1066	1066	1101	603	785	535	603	Braf	0.918669	1.70E-17	4.31E-16	up	6	39580171	39702397	-	13862	protein_coding	Braf transforming gene [Source:MGI Symbol;Acc:MGI:88190]
ENSMUSG00000038764	1194	1156	960	1041	705	778	625	628	Ptpn3	0.781765	2.97E-18	8.11E-17	up	4	57190841	57301837	-	7238	protein_coding	protein tyrosine phosphatase, non-receptor type 3 [Source:MGI Symbol;Acc:MGI:105307]
ENSMUSG00000061778	955	893	1253	969	669	883	634	751	Mospd2	0.588438	1.42E-05	7.90E-05	up	X	164000000	164000000	-	7914	protein_coding	motile sperm domain containing 2 [Source:MGI Symbol;Acc:MGI:1924013]
ENSMUSG00000029833	1089	991	941	1058	723	865	632	670	Trim24	0.612517	8.45E-10	9.27E-09	up	6	37847746	37943231	+	8521	protein_coding	tripartite motif-containing 24 [Source:MGI Symbol;Acc:MGI:109275]
ENSMUSG00000025133	1148	1330	1257	1112	599	750	425	458	Ints4	1.23817	7.72E-20	2.43E-18	up	7	97130163	97190602	+	7038	protein_coding	integrator complex subunit 4 [Source:MGI Symbol;Acc:MGI:1917164]
ENSMUSG00000025907	1105	1087	1138	990	756	794	528	621	Rb1cc1	0.796546	4.95E-13	7.97E-12	up	1	6276421	6346872	+	14690	protein_coding	RB1-inducible coiled-coil 1 [Source:MGI Symbol;Acc:MGI:1341850]
ENSMUSG00000085939	522	505	534	528	1233	1119	1343	1123	Cd63-ps	-1.09274	4.75E-30	3.06E-28	down	18	50267793	50268667	+	875	transcribed_processed_pseudogene	CD63 antigen, pseudogene [Source:MGI Symbol;Acc:MGI:105972]
ENSMUSG00000026466	584	830	545	485	1067	1078	961	850	Tor1aip1	-0.586066	4.86E-06	2.98E-05	down	1	156000000	156000000	-	5406	protein_coding	torsin A interacting protein 1 [Source:MGI Symbol;Acc:MGI:3582693]
ENSMUSG00000026384	1031	1077	1230	1021	613	756	583	654	Ptpn4	0.856985	1.69E-15	3.47E-14	up	1	120000000	120000000	-	11321	protein_coding	protein tyrosine phosphatase, non-receptor type 4 [Source:MGI Symbol;Acc:MGI:1099792]
ENSMUSG00000020400	639	645	531	689	1199	996	974	1054	Tnip1	-0.640875	1.06E-10	1.32E-09	down	11	54801611	54853743	-	3539	protein_coding	TNFAIP3 interacting protein 1 [Source:MGI Symbol;Acc:MGI:1926194]
ENSMUSG00000068523	553	679	729	595	1066	964	1111	1080	Gng5	-0.612007	3.03E-08	2.65E-07	down	3	146000000	146000000	+	2765	protein_coding	guanine nucleotide binding protein (G protein), gamma 5 [Source:MGI Symbol;Acc:MGI:109164]
ENSMUSG00000032571	1063	1162	831	1029	696	740	626	638	Pik3r4	0.708051	2.85E-13	4.71E-12	up	9	106000000	106000000	+	9660	protein_coding	phosphoinositide-3-kinase regulatory subunit 4 [Source:MGI Symbol;Acc:MGI:1922919]
ENSMUSG00000000378	575	635	578	665	1165	1087	1129	955	Ccm2	-0.706944	4.35E-15	8.62E-14	down	11	6496887	6546744	+	3666	protein_coding	cerebral cavernous malformation 2 [Source:MGI Symbol;Acc:MGI:2384924]
ENSMUSG00000035401	1428	1378	1115	1373	336	571	277	308	Emsy	1.94432	5.39E-32	3.88E-30	up	7	98236344	98305990	-	17256	protein_coding	EMSY, BRCA2-interacting transcriptional repressor [Source:MGI Symbol;Acc:MGI:1924203]
ENSMUSG00000052504	1408	1344	1364	1529	367	598	316	458	Epha3	1.81412	3.12E-33	2.44E-31	up	16	63363897	63684538	-	8692	protein_coding	Eph receptor A3 [Source:MGI Symbol;Acc:MGI:99612]
ENSMUSG00000052914	1103	1408	1077	979	463	514	418	512	Cyp2j6	1.36706	4.84E-34	4.04E-32	up	4	96404375	96441898	-	3605	protein_coding	cytochrome P450, family 2, subfamily j, polypeptide 6 [Source:MGI Symbol;Acc:MGI:1270148]
ENSMUSG00000115338	450	594	508	459	1229	1096	1234	1091	Pnp	-1.09865	2.29E-28	1.33E-26	down	14	51168539	51202694	+	3979	protein_coding	purine-nucleoside phosphorylase [Source:MGI Symbol;Acc:MGI:97365]
ENSMUSG00000033577	1075	1030	953	943	718	809	645	711	Myo6	0.585073	9.82E-12	1.39E-10	up	9	80072313	80219011	+	12078	protein_coding	myosin VI [Source:MGI Symbol;Acc:MGI:104785]
ENSMUSG00000022708	1593	1569	1096	1504	283	493	253	307	Zbtb20	2.22109	3.59E-41	4.17E-39	up	16	42696244	43462965	+	30730	protein_coding	zinc finger and BTB domain containing 20 [Source:MGI Symbol;Acc:MGI:1929213]
ENSMUSG00000061411	1035	1137	819	850	636	700	668	630	Nol4l	0.651343	1.05E-10	1.30E-09	up	2	153000000	153000000	-	9083	protein_coding	nucleolar protein 4-like [Source:MGI Symbol;Acc:MGI:1918765]
ENSMUSG00000026663	1045	1107	939	898	720	778	632	639	Atf6	0.638897	2.15E-13	3.60E-12	up	1	171000000	171000000	-	9231	protein_coding	activating transcription factor 6 [Source:MGI Symbol;Acc:MGI:1926157]
ENSMUSG00000027004	700	677	643	510	1242	1148	1025	1001	Frzb	-0.690224	2.88E-12	4.32E-11	down	2	80242314	80277969	-	3237	protein_coding	frizzled-related protein [Source:MGI Symbol;Acc:MGI:892032]
ENSMUSG00000058135	1199	1039	1165	1050	730	730	711	635	Gstm1	0.781298	7.00E-19	2.04E-17	up	3	108000000	108000000	-	1473	protein_coding	glutathione S-transferase, mu 1 [Source:MGI Symbol;Acc:MGI:95860]
ENSMUSG00000029769	1181	1063	817	1015	785	773	632	673	Ccdc136	0.621919	3.33E-09	3.34E-08	up	6	29396308	29426987	+	4383	protein_coding	coiled-coil domain containing 136 [Source:MGI Symbol;Acc:MGI:1918128]
ENSMUSG00000029253	1120	1091	1292	1186	517	729	372	476	Cenpc1	1.28476	1.44E-17	3.66E-16	up	5	86159883	86213442	-	5634	protein_coding	centromere protein C1 [Source:MGI Symbol;Acc:MGI:99700]
ENSMUSG00000033352	895	1027	995	848	633	926	649	535	Map2k4	0.573543	1.73E-05	9.54E-05	up	11	65579069	65679123	-	4664	protein_coding	mitogen-activated protein kinase kinase 4 [Source:MGI Symbol;Acc:MGI:1346869]
ENSMUSG00000032377	1308	1343	1243	1112	483	532	538	518	Plscr4	1.38253	1.59E-54	3.24E-52	up	9	92339426	92374509	+	3590	protein_coding	phospholipid scramblase 4 [Source:MGI Symbol;Acc:MGI:2143267]
ENSMUSG00000021754	1013	1064	909	989	682	745	556	711	Map3k1	0.672839	4.95E-12	7.24E-11	up	13	112000000	112000000	-	7447	protein_coding	mitogen-activated protein kinase kinase kinase 1 [Source:MGI Symbol;Acc:MGI:1346872]
ENSMUSG00000025006	1087	1248	810	928	552	548	539	520	Sorbs1	1.02226	9.93E-21	3.33E-19	up	19	40283197	40502223	-	14718	protein_coding	sorbin and SH3 domain containing 1 [Source:MGI Symbol;Acc:MGI:700014]
ENSMUSG00000034848	1091	1068	1179	1102	730	831	541	572	Ttc21b	0.852249	2.94E-13	4.85E-12	up	2	66014671	66086961	-	9282	protein_coding	tetratricopeptide repeat domain 21B [Source:MGI Symbol;Acc:MGI:1920918]
ENSMUSG00000053560	562	657	501	537	1138	999	1155	1072	Ier2	-0.842904	8.28E-19	2.39E-17	down	8	85387960	85389483	-	1524	protein_coding	immediate early response 2 [Source:MGI Symbol;Acc:MGI:104815]
ENSMUSG00000078920	562	735	540	499	1036	1263	1166	798	Ifi47	-0.75673	1.27E-08	1.17E-07	down	11	48967414	48987801	+	2473	protein_coding	interferon gamma inducible protein 47 [Source:MGI Symbol;Acc:MGI:99448]
ENSMUSG00000031785	1235	1150	966	970	683	586	552	630	Adgrg1	0.928041	2.45E-21	8.72E-20	up	8	95701379	95740845	+	5421	protein_coding	adhesion G protein-coupled receptor G1 [Source:MGI Symbol;Acc:MGI:1340051]
ENSMUSG00000049932	599	691	567	607	1106	916	1103	955	H2ax	-0.6169	8.71E-11	1.10E-09	down	9	44245991	44247374	+	1384	protein_coding	H2A.X variant histone [Source:MGI Symbol;Acc:MGI:102688]
ENSMUSG00000095098	544	503	439	603	1217	991	1134	1056	Ccdc85b	-0.960685	2.31E-18	6.42E-17	down	19	5503208	5507922	-	4715	protein_coding	coiled-coil domain containing 85B [Source:MGI Symbol;Acc:MGI:2147607]
ENSMUSG00000028898	471	543	517	562	1189	1047	1119	1016	Trnau1ap	-0.947812	8.45E-25	3.96E-23	down	4	132000000	132000000	-	2710	protein_coding	tRNA selenocysteine 1 associated protein 1 [Source:MGI Symbol;Acc:MGI:1919037]
ENSMUSG00000031666	942	1113	1044	944	689	714	593	709	Rbl2	0.691739	1.58E-13	2.70E-12	up	8	91796685	91850472	+	7558	protein_coding	RB transcriptional corepressor like 2 [Source:MGI Symbol;Acc:MGI:105085]
ENSMUSG00000067377	1129	1198	1218	995	670	633	581	587	Tspan6	0.991398	1.53E-29	9.65E-28	up	X	133000000	133000000	-	2060	protein_coding	tetraspanin 6 [Source:MGI Symbol;Acc:MGI:1926264]
ENSMUSG00000038058	1393	1107	1062	1198	711	605	576	601	Nod1	1.04716	3.57E-25	1.72E-23	up	6	54900934	54949597	-	5079	protein_coding	nucleotide-binding oligomerization domain containing 1 [Source:MGI Symbol;Acc:MGI:1341839]
ENSMUSG00000027078	487	467	539	494	1221	1257	1227	994	Ube2l6	-1.12467	2.07E-30	1.37E-28	down	2	84629172	84640679	+	1996	protein_coding	ubiquitin-conjugating enzyme E2L 6 [Source:MGI Symbol;Acc:MGI:1914500]
ENSMUSG00000033420	1076	1327	958	866	582	619	535	531	Antxr1	1.00704	5.89E-20	1.87E-18	up	6	87110835	87312803	-	9537	protein_coding	anthrax toxin receptor 1 [Source:MGI Symbol;Acc:MGI:1916788]
ENSMUSG00000043415	612	583	539	615	1130	942	1039	1079	Otud1	-0.723328	1.07E-14	2.04E-13	down	2	19662563	19665394	+	2832	protein_coding	OTU domain containing 1 [Source:MGI Symbol;Acc:MGI:1918448]
ENSMUSG00000012519	531	680	609	529	1028	1138	1022	883	Mlkl	-0.680009	1.47E-11	2.02E-10	down	8	112000000	112000000	-	2303	protein_coding	mixed lineage kinase domain-like [Source:MGI Symbol;Acc:MGI:1921818]
ENSMUSG00000037533	1265	1304	1157	1255	427	627	311	348	Rapgef6	1.65944	1.17E-27	6.55E-26	up	11	54413673	54590111	+	13295	protein_coding	Rap guanine nucleotide exchange factor (GEF) 6 [Source:MGI Symbol;Acc:MGI:2384761]
ENSMUSG00000033964	963	1063	1012	963	596	717	487	585	Zbtb41	0.860968	1.87E-16	4.24E-15	up	1	139000000	139000000	+	8400	protein_coding	zinc finger and BTB domain containing 41 [Source:MGI Symbol;Acc:MGI:2444487]
ENSMUSG00000039886	577	570	684	618	1118	930	1036	1062	Tmem120a	-0.644757	9.61E-10	1.05E-08	down	5	136000000	136000000	-	1730	protein_coding	transmembrane protein 120A [Source:MGI Symbol;Acc:MGI:2686991]
ENSMUSG00000058997	977	1109	898	962	709	784	597	659	Vwa8	0.633981	5.15E-12	7.52E-11	up	14	79086492	79439750	+	12639	protein_coding	von Willebrand factor A domain containing 8 [Source:MGI Symbol;Acc:MGI:1919008]
ENSMUSG00000021068	887	1116	860	980	629	715	513	547	Nin	0.790846	2.64E-13	4.39E-12	up	12	70058209	70160491	-	17095	protein_coding	ninein [Source:MGI Symbol;Acc:MGI:105108]
ENSMUSG00000034573	1157	931	949	1052	724	772	632	636	Ptpn13	0.680701	4.22E-12	6.22E-11	up	5	104000000	104000000	+	12102	protein_coding	protein tyrosine phosphatase, non-receptor type 13 [Source:MGI Symbol;Acc:MGI:103293]
ENSMUSG00000015882	989	852	1056	1090	599	791	566	723	Lcorl	0.689486	1.09E-07	8.65E-07	up	5	45854523	46014957	-	19019	protein_coding	ligand dependent nuclear receptor corepressor-like [Source:MGI Symbol;Acc:MGI:2651932]
ENSMUSG00000026469	1123	954	959	1112	711	776	528	728	Xpr1	0.71182	1.70E-09	1.79E-08	up	1	155000000	155000000	-	17880	protein_coding	xenotropic and polytropic retrovirus receptor 1 [Source:MGI Symbol;Acc:MGI:97932]
ENSMUSG00000032469	537	628	513	552	1110	1061	1002	1003	Dbr1	-0.79316	1.32E-22	5.24E-21	down	9	99457852	99466554	+	2488	protein_coding	debranching RNA lariats 1 [Source:MGI Symbol;Acc:MGI:1931520]
ENSMUSG00000056268	894	1059	954	906	653	816	585	635	Dennd1b	0.617548	2.29E-09	2.37E-08	up	1	139000000	139000000	+	19408	protein_coding	DENN/MADD domain containing 1B [Source:MGI Symbol;Acc:MGI:2447812]
ENSMUSG00000017400	692	543	507	664	1113	1021	966	1044	Stac2	-0.671073	7.46E-10	8.26E-09	down	11	97927449	97944288	-	3139	protein_coding	SH3 and cysteine rich domain 2 [Source:MGI Symbol;Acc:MGI:2144518]
ENSMUSG00000064326	510	602	640	591	1120	974	1014	1042	Siva1	-0.710378	9.38E-13	1.48E-11	down	12	113000000	113000000	+	2420	protein_coding	SIVA1, apoptosis-inducing factor [Source:MGI Symbol;Acc:MGI:1353606]
ENSMUSG00000040785	1174	1262	1185	1234	452	767	294	388	Ttc3	1.47528	1.06E-07	8.44E-07	up	16	94171477	94270202	+	16220	protein_coding	tetratricopeptide repeat domain 3 [Source:MGI Symbol;Acc:MGI:1276539]
ENSMUSG00000024258	585	634	562	563	1030	973	1015	864	Polr2d	-0.615112	6.67E-14	1.17E-12	down	18	31922212	31929754	+	1015	protein_coding	polymerase (RNA) II (DNA directed) polypeptide D [Source:MGI Symbol;Acc:MGI:1916491]
ENSMUSG00000037890	1242	1254	1185	1155	546	670	430	488	Wdr19	1.29621	7.05E-33	5.37E-31	up	5	65357039	65417758	+	11278	protein_coding	WD repeat domain 19 [Source:MGI Symbol;Acc:MGI:2443231]
ENSMUSG00000067276	1374	1085	1638	1327	460	574	482	477	Capn6	1.56301	4.41E-32	3.21E-30	up	X	143000000	143000000	-	7795	protein_coding	calpain 6 [Source:MGI Symbol;Acc:MGI:1100850]
ENSMUSG00000020982	1295	1352	1242	1329	370	534	321	320	Nemf	1.87355	1.48E-47	2.17E-45	up	12	69357296	69403939	-	10549	protein_coding	nuclear export mediator factor [Source:MGI Symbol;Acc:MGI:1918305]
ENSMUSG00000027164	969	1132	1053	886	627	697	495	559	Traf6	0.879004	1.20E-16	2.77E-15	up	2	102000000	102000000	+	7883	protein_coding	TNF receptor-associated factor 6 [Source:MGI Symbol;Acc:MGI:108072]
ENSMUSG00000033014	945	1018	943	902	667	720	557	615	Trim33	0.687271	2.80E-15	5.66E-14	up	3	103000000	103000000	+	9805	protein_coding	tripartite motif-containing 33 [Source:MGI Symbol;Acc:MGI:2137357]
ENSMUSG00000040123	911	1046	1048	884	582	761	602	694	Zmym5	0.670353	1.51E-09	1.60E-08	up	14	57028042	57049173	-	7102	protein_coding	zinc finger, MYM-type 5 [Source:MGI Symbol;Acc:MGI:3041170]
ENSMUSG00000036155	1036	1139	772	961	671	708	631	644	Mgat5	0.666854	7.04E-11	9.01E-10	up	1	127000000	127000000	+	10291	protein_coding	mannoside acetylglucosaminyltransferase 5 [Source:MGI Symbol;Acc:MGI:894701]
ENSMUSG00000067787	617	675	593	589	1107	994	982	924	Blcap	-0.582629	1.38E-13	2.35E-12	down	2	157000000	157000000	-	3043	protein_coding	bladder cancer associated protein [Source:MGI Symbol;Acc:MGI:1858907]
ENSMUSG00000025856	441	322	431	411	1200	1112	1069	1125	Pdgfa	-1.3729	1.55E-34	1.35E-32	down	5	139000000	139000000	-	3119	protein_coding	platelet derived growth factor, alpha [Source:MGI Symbol;Acc:MGI:97527]
ENSMUSG00000028893	558	606	471	494	1132	1031	1000	948	Sesn2	-0.837874	4.08E-22	1.55E-20	down	4	132000000	132000000	-	3475	protein_coding	sestrin 2 [Source:MGI Symbol;Acc:MGI:2651874]
ENSMUSG00000061104	551	453	602	632	1003	960	1010	1124	Sap18b	-0.757714	1.90E-09	1.98E-08	down	8	96551974	96552762	+	789	protein_coding	Sin3-associated polypeptide 18B [Source:MGI Symbol;Acc:MGI:3704317]
ENSMUSG00000044026	980	1088	1036	873	638	657	684	593	Slc35g1	0.740083	3.01E-16	6.68E-15	up	19	38384428	38394058	+	4642	protein_coding	solute carrier family 35, member G1 [Source:MGI Symbol;Acc:MGI:2444789]
ENSMUSG00000035606	1176	1122	949	1124	696	779	484	580	Ky	0.900299	4.94E-14	8.81E-13	up	9	102000000	102000000	+	5879	protein_coding	kyphoscoliosis peptidase [Source:MGI Symbol;Acc:MGI:96709]
ENSMUSG00000032373	1269	860	1383	1325	572	563	474	589	Car12	1.25773	8.56E-18	2.23E-16	up	9	66620968	66674127	+	7597	protein_coding	carbonic anhydrase 12 [Source:MGI Symbol;Acc:MGI:1923709]
ENSMUSG00000037486	971	1052	990	939	630	812	512	528	Asxl2	0.78844	3.73E-11	4.94E-10	up	12	3476857	3556852	+	15941	protein_coding	ASXL transcriptional regulator 2 [Source:MGI Symbol;Acc:MGI:1922552]
ENSMUSG00000054855	136	90	111	114	1588	1269	1509	1302	Rnd1	-3.53709	1.12E-167	3.09E-164	down	15	98561302	98575342	-	2967	protein_coding	Rho family GTPase 1 [Source:MGI Symbol;Acc:MGI:2444878]
ENSMUSG00000025558	1279	940	930	1201	608	697	499	540	Dock9	1.00907	1.84E-15	3.77E-14	up	14	122000000	122000000	-	13398	protein_coding	dedicator of cytokinesis 9 [Source:MGI Symbol;Acc:MGI:106321]
ENSMUSG00000041360	961	1139	857	1061	544	785	400	417	Pum3	1.02389	1.86E-10	2.22E-09	up	19	27366098	27407225	-	8626	protein_coding	pumilio RNA-binding family member 3 [Source:MGI Symbol;Acc:MGI:106253]
ENSMUSG00000071014	544	539	565	580	1117	965	1095	936	Ndufb6	-0.769528	1.23E-16	2.83E-15	down	4	40270591	40279421	-	659	protein_coding	NADH:ubiquinone oxidoreductase subunit B6 [Source:MGI Symbol;Acc:MGI:2684983]
ENSMUSG00000078153	469	650	487	529	1158	1089	1057	856	Psme2b	-0.848539	7.77E-15	1.51E-13	down	11	48836181	48837017	-	837	protein_coding	protease (prosome, macropain) activator subunit 2B [Source:MGI Symbol;Acc:MGI:1341073]
ENSMUSG00000033991	1022	955	1010	985	604	765	494	521	Skic3	0.854974	1.96E-13	3.31E-12	up	13	76246853	76338435	+	11802	protein_coding	tetratricopeptide repeat domain 37 [Source:MGI Symbol;Acc:MGI:2679923]
ENSMUSG00000031530	429	425	378	471	1202	952	1074	1187	Dusp4	-1.26327	2.37E-30	1.54E-28	down	8	35274451	35287048	+	2740	protein_coding	dual specificity phosphatase 4 [Source:MGI Symbol;Acc:MGI:2442191]
ENSMUSG00000041390	563	564	626	643	1077	964	988	949	Mdfic	-0.615316	4.78E-11	6.24E-10	down	6	15720660	15802168	+	7427	protein_coding	MyoD family inhibitor domain containing [Source:MGI Symbol;Acc:MGI:104611]
ENSMUSG00000049878	1359	1249	1176	1239	283	645	280	293	Rlf	1.86159	4.01E-10	4.61E-09	up	4	121000000	121000000	-	9492	protein_coding	rearranged L-myc fusion sequence [Source:MGI Symbol;Acc:MGI:1924705]
ENSMUSG00000020220	1296	1265	972	1269	432	599	324	407	Vps13d	1.5615	1.93E-27	1.06E-25	up	4	145000000	145000000	-	24771	protein_coding	vacuolar protein sorting 13D [Source:MGI Symbol;Acc:MGI:2448530]
ENSMUSG00000027375	1069	1298	1147	1059	474	411	426	458	Mal	1.48079	1.20E-55	2.51E-53	up	2	127000000	127000000	-	2778	protein_coding	myelin and lymphocyte protein, T cell differentiation protein [Source:MGI Symbol;Acc:MGI:892970]
ENSMUSG00000033166	831	937	845	779	627	789	512	531	Dis3	0.580074	7.44E-07	5.25E-06	up	14	99312642	99337206	-	7754	protein_coding	DIS3 homolog, exosome endoribonuclease and 3'-5' exoribonuclease [Source:MGI Symbol;Acc:MGI:1919912]
ENSMUSG00000032715	478	345	401	487	1270	1106	1117	981	Trib3	-1.26801	4.82E-26	2.39E-24	down	2	152000000	152000000	-	2125	protein_coding	tribbles pseudokinase 3 [Source:MGI Symbol;Acc:MGI:1345675]
ENSMUSG00000020186	388	375	430	379	1106	1057	1268	1080	Csrp2	-1.40856	1.10E-40	1.26E-38	down	10	111000000	111000000	+	2171	protein_coding	cysteine and glycine-rich protein 2 [Source:MGI Symbol;Acc:MGI:1202907]
ENSMUSG00000024654	906	976	975	929	585	608	649	624	Asrgl1	0.729599	4.67E-16	1.01E-14	up	19	9087232	9113000	-	4297	protein_coding	asparaginase like 1 [Source:MGI Symbol;Acc:MGI:1913764]
ENSMUSG00000073664	1232	1082	1117	1210	501	659	343	455	Nbeal1	1.36454	7.71E-22	2.87E-20	up	1	60219758	60377487	+	28441	protein_coding	neurobeachin like 1 [Source:MGI Symbol;Acc:MGI:2444343]
ENSMUSG00000091537	446	517	576	562	916	966	1023	1031	Tma7	-0.793042	4.39E-12	6.46E-11	down	9	109000000	109000000	-	1359	protein_coding	translational machinery associated 7 [Source:MGI Symbol;Acc:MGI:1913417]
ENSMUSG00000030888	505	648	561	525	913	896	1023	844	Rrp8	-0.604977	2.59E-09	2.64E-08	down	7	105000000	105000000	-	3558	protein_coding	ribosomal RNA processing 8 [Source:MGI Symbol;Acc:MGI:1914251]
ENSMUSG00000035649	1009	1059	1033	1067	589	638	489	518	Zcchc7	1.01583	3.59E-29	2.21E-27	up	4	44755877	44932215	+	9612	protein_coding	zinc finger, CCHC domain containing 7 [Source:MGI Symbol;Acc:MGI:2442912]
ENSMUSG00000001707	516	552	659	566	962	840	988	928	Eef1e1	-0.583208	1.44E-07	1.12E-06	down	13	38828183	38843034	-	3257	protein_coding	eukaryotic translation elongation factor 1 epsilon 1 [Source:MGI Symbol;Acc:MGI:1913393]
ENSMUSG00000036273	1181	970	991	1080	553	812	391	466	Lrrk2	1.04709	7.34E-11	9.36E-10	up	15	91557378	91700323	+	11834	protein_coding	leucine-rich repeat kinase 2 [Source:MGI Symbol;Acc:MGI:1913975]
ENSMUSG00000025499	522	635	509	527	991	928	990	854	Hras	-0.667822	1.17E-13	2.02E-12	down	7	141000000	141000000	-	3733	protein_coding	Harvey rat sarcoma virus oncogene [Source:MGI Symbol;Acc:MGI:96224]
ENSMUSG00000050332	950	846	901	1041	728	789	524	691	Amer1	0.570393	2.35E-06	1.52E-05	up	X	94463924	94488478	-	8496	protein_coding	APC membrane recruitment 1 [Source:MGI Symbol;Acc:MGI:1919595]
ENSMUSG00000038024	961	996	888	836	580	830	528	553	Dennd4c	0.677462	3.85E-08	3.29E-07	up	4	86666792	86768840	+	8482	protein_coding	DENN/MADD domain containing 4C [Source:MGI Symbol;Acc:MGI:1914769]
ENSMUSG00000013822	587	637	586	568	983	931	997	907	Elof1	-0.57148	1.54E-12	2.37E-11	down	9	22024285	22028468	-	1702	protein_coding	ELF1 homolog, elongation factor 1 [Source:MGI Symbol;Acc:MGI:1913376]
ENSMUSG00000053801	550	593	474	549	979	915	895	802	Grwd1	-0.616429	1.24E-12	1.93E-11	down	7	45474647	45480368	-	2057	protein_coding	glutamate-rich WD repeat containing 1 [Source:MGI Symbol;Acc:MGI:2141989]
ENSMUSG00000039068	1009	1107	981	1011	398	558	365	430	Zzz3	1.34318	3.80E-31	2.61E-29	up	3	152000000	152000000	+	11499	protein_coding	zinc finger, ZZ domain containing 3 [Source:MGI Symbol;Acc:MGI:1920453]
ENSMUSG00000055670	985	1013	887	809	598	670	597	562	Zzef1	0.716905	7.70E-16	1.64E-14	up	11	72687052	72817946	+	16450	protein_coding	zinc finger, ZZ-type with EF hand domain 1 [Source:MGI Symbol;Acc:MGI:2444286]
ENSMUSG00000030428	874	1130	819	787	643	649	568	598	Ttyh1	0.663291	1.80E-10	2.17E-09	up	7	4122407	4139707	+	6379	protein_coding	tweety family member 1 [Source:MGI Symbol;Acc:MGI:1889007]
ENSMUSG00000031922	889	993	1020	933	540	711	449	541	Cep57	0.89141	1.51E-13	2.58E-12	up	9	13719088	13738403	-	4180	protein_coding	centrosomal protein 57 [Source:MGI Symbol;Acc:MGI:1915551]
ENSMUSG00000031790	966	1419	761	852	393	361	346	396	Mmp15	1.52019	7.54E-25	3.54E-23	up	8	96078896	96101708	+	5397	protein_coding	matrix metallopeptidase 15 [Source:MGI Symbol;Acc:MGI:109320]
ENSMUSG00000040721	1048	1202	663	887	509	669	461	424	Zfhx2	0.990562	9.76E-11	1.22E-09	up	14	55297719	55329781	-	18166	protein_coding	zinc finger homeobox 2 [Source:MGI Symbol;Acc:MGI:2686934]
ENSMUSG00000063334	884	945	917	955	624	765	519	604	Krr1	0.675013	2.72E-10	3.19E-09	up	10	112000000	112000000	+	5958	protein_coding	KRR1, small subunit (SSU) processome component, homolog (yeast) [Source:MGI Symbol;Acc:MGI:1289274]
ENSMUSG00000032802	570	641	504	500	1041	981	1000	859	Srxn1	-0.698049	1.14E-14	2.18E-13	down	2	152000000	152000000	+	2820	protein_coding	sulfiredoxin 1 homolog (S. cerevisiae) [Source:MGI Symbol;Acc:MGI:104971]
ENSMUSG00000035397	553	548	435	515	1005	934	1032	844	Klf16	-0.78411	3.83E-16	8.35E-15	down	10	80402958	80413155	-	2674	protein_coding	Kruppel-like factor 16 [Source:MGI Symbol;Acc:MGI:2153049]
ENSMUSG00000086859	618	531	489	719	991	893	1002	921	Snhg20	-0.577981	1.90E-06	1.25E-05	down	11	117000000	117000000	+	2825	lncRNA	small nucleolar RNA host gene 20 [Source:MGI Symbol;Acc:MGI:1924222]
ENSMUSG00000026110	984	986	1026	927	515	678	435	584	Mgat4a	0.94031	4.83E-15	9.55E-14	up	1	37478421	37580097	-	12881	protein_coding	mannoside acetylglucosaminyltransferase 4, isoenzyme A [Source:MGI Symbol;Acc:MGI:2662992]
ENSMUSG00000024921	954	1108	682	852	643	700	585	623	Smarca2	0.602486	2.84E-07	2.11E-06	up	19	26582450	26755722	+	14269	protein_coding	SWI/SNF related, matrix associated, actin dependent regulator of chromatin, subfamily a, member 2 [Source:MGI Symbol;Acc:MGI:99603]
ENSMUSG00000017550	1129	1131	1018	1160	374	625	280	346	Atad5	1.56883	1.59E-20	5.23E-19	up	11	79980226	80026620	+	7532	protein_coding	ATPase family, AAA domain containing 5 [Source:MGI Symbol;Acc:MGI:2442925]
ENSMUSG00000031897	441	558	447	573	997	980	997	890	Psmb10	-0.823375	2.98E-15	6.00E-14	down	8	107000000	107000000	-	1705	protein_coding	proteasome (prosome, macropain) subunit, beta type 10 [Source:MGI Symbol;Acc:MGI:1096380]
ENSMUSG00000034801	946	1150	929	885	511	689	492	497	Sos2	0.948584	1.06E-16	2.47E-15	up	12	69630536	69728626	-	8514	protein_coding	SOS Ras/Rho guanine nucleotide exchange factor 2 [Source:MGI Symbol;Acc:MGI:98355]
ENSMUSG00000054728	550	516	452	495	1103	1002	956	840	Phactr1	-0.839839	2.67E-20	8.66E-19	down	13	42834099	43292002	+	9828	protein_coding	phosphatase and actin regulator 1 [Source:MGI Symbol;Acc:MGI:2659021]
ENSMUSG00000023932	879	1027	853	791	584	669	442	500	Cdc5l	0.807646	1.42E-12	2.19E-11	up	17	45702810	45744663	-	3300	protein_coding	cell division cycle 5-like (S. pombe) [Source:MGI Symbol;Acc:MGI:1918952]
ENSMUSG00000042167	763	935	1007	863	574	679	545	552	Tent2	0.718468	1.16E-10	1.43E-09	up	13	93282790	93328893	-	4173	protein_coding	terminal nucleotidyltransferase 2 [Source:MGI Symbol;Acc:MGI:2140950]
ENSMUSG00000002768	449	522	429	539	1119	996	1072	934	Mea1	-0.97413	5.05E-23	2.08E-21	down	17	46989719	46994037	+	1844	protein_coding	male enhanced antigen 1 [Source:MGI Symbol;Acc:MGI:96957]
ENSMUSG00000024958	544	601	565	513	900	881	949	968	Gpr137	-0.6251	1.54E-11	2.12E-10	down	19	6915425	6919848	-	3396	protein_coding	G protein-coupled receptor 137 [Source:MGI Symbol;Acc:MGI:2147529]
ENSMUSG00000032515	573	551	464	578	1110	865	911	814	Csrnp1	-0.657236	3.43E-10	3.97E-09	down	9	120000000	120000000	-	3473	protein_coding	cysteine-serine-rich nuclear protein 1 [Source:MGI Symbol;Acc:MGI:2387989]
ENSMUSG00000020163	519	543	458	585	954	1006	1066	848	Uqcr11	-0.767225	1.04E-13	1.81E-12	down	10	80238831	80242664	-	641	protein_coding	ubiquinol-cytochrome c reductase, complex III subunit XI [Source:MGI Symbol;Acc:MGI:1913844]
ENSMUSG00000028278	582	508	651	568	991	857	863	1009	Rragd	-0.573457	4.12E-07	3.01E-06	down	4	32983037	33022180	+	5173	protein_coding	Ras-related GTP binding D [Source:MGI Symbol;Acc:MGI:1098604]
ENSMUSG00000097336	895	932	796	849	663	674	605	536	Fendrr	0.600357	1.05E-12	1.65E-11	up	8	122000000	122000000	-	3322	lncRNA	Foxf1 adjacent non-coding developmental regulatory RNA [Source:MGI Symbol;Acc:MGI:1916040]
ENSMUSG00000020593	1111	1061	833	930	554	522	453	552	Lpin1	1.02831	1.22E-23	5.28E-22	up	12	16585670	16696967	-	9930	protein_coding	lipin 1 [Source:MGI Symbol;Acc:MGI:1891340]
ENSMUSG00000072704	522	566	562	522	857	915	972	862	Smim10l1	-0.619972	1.46E-11	2.01E-10	down	6	133000000	133000000	+	3068	protein_coding	small integral membrane protein 10 like 1 [Source:MGI Symbol;Acc:MGI:1914379]
ENSMUSG00000021366	534	526	522	495	1013	951	884	924	Hivep1	-0.747447	1.42E-20	4.67E-19	down	13	42205497	42346013	+	9294	protein_coding	human immunodeficiency virus type I enhancer binding protein 1 [Source:MGI Symbol;Acc:MGI:96100]
ENSMUSG00000006412	567	503	547	560	869	947	989	921	Pfdn2	-0.663188	1.04E-11	1.46E-10	down	1	171000000	171000000	+	1937	protein_coding	prefoldin 2 [Source:MGI Symbol;Acc:MGI:1276111]
ENSMUSG00000029669	858	894	1007	806	661	636	677	563	Tspan12	0.605721	1.45E-09	1.54E-08	up	6	21771394	21852514	-	3311	protein_coding	tetraspanin 12 [Source:MGI Symbol;Acc:MGI:1889818]
ENSMUSG00000033578	426	693	512	440	898	887	1001	833	Tmem35a	-0.698114	1.28E-07	1.01E-06	down	X	133000000	133000000	+	1918	protein_coding	transmembrane protein 35A [Source:MGI Symbol;Acc:MGI:1914814]
ENSMUSG00000024981	584	555	464	548	998	998	918	799	Acsl5	-0.673544	3.73E-13	6.08E-12	down	19	55240370	55286152	+	4864	protein_coding	acyl-CoA synthetase long-chain family member 5 [Source:MGI Symbol;Acc:MGI:1919129]
ENSMUSG00000024426	1084	1071	787	916	585	599	502	566	Atat1	0.885902	5.25E-18	1.39E-16	up	17	36208487	36220967	-	4586	protein_coding	alpha tubulin acetyltransferase 1 [Source:MGI Symbol;Acc:MGI:1913869]
ENSMUSG00000047216	1076	1249	1202	1188	385	522	285	343	Cdh19	1.73772	4.99E-37	4.79E-35	up	1	111000000	111000000	-	4280	protein_coding	cadherin 19, type 2 [Source:MGI Symbol;Acc:MGI:3588198]
ENSMUSG00000037740	572	604	461	556	1033	872	946	811	Mrps26	-0.627509	1.28E-10	1.57E-09	down	2	130000000	130000000	+	4358	protein_coding	mitochondrial ribosomal protein S26 [Source:MGI Symbol;Acc:MGI:1333830]
ENSMUSG00000039194	793	987	782	679	577	572	594	568	Rlbp1	0.595457	9.97E-09	9.34E-08	up	7	79024618	79036796	-	2954	protein_coding	retinaldehyde binding protein 1 [Source:MGI Symbol;Acc:MGI:97930]
ENSMUSG00000048794	990	815	819	941	619	709	544	674	Cfap100	0.598807	5.11E-08	4.29E-07	up	6	90380461	90405779	-	4122	protein_coding	cilia and flagella associated protein 100 [Source:MGI Symbol;Acc:MGI:2141635]
ENSMUSG00000041235	988	1146	784	923	535	590	491	495	Chd7	0.973065	1.24E-20	4.11E-19	up	4	8690406	8867659	+	13786	protein_coding	chromodomain helicase DNA binding protein 7 [Source:MGI Symbol;Acc:MGI:2444748]
ENSMUSG00000028793	515	443	439	519	1058	949	1012	1035	Rnf19b	-0.968869	8.78E-23	3.56E-21	down	4	129000000	129000000	+	2872	protein_coding	ring finger protein 19B [Source:MGI Symbol;Acc:MGI:1922484]
ENSMUSG00000033792	895	994	968	932	490	756	401	538	Atp7a	0.910023	3.78E-10	4.36E-09	up	X	105000000	105000000	+	8734	protein_coding	ATPase, Cu++ transporting, alpha polypeptide [Source:MGI Symbol;Acc:MGI:99400]
ENSMUSG00000044340	1003	1065	886	888	604	579	498	592	Phlpp1	0.867644	5.71E-22	2.15E-20	up	1	106000000	106000000	+	6752	protein_coding	PH domain and leucine rich repeat protein phosphatase 1 [Source:MGI Symbol;Acc:MGI:2138327]
ENSMUSG00000063856	503	507	601	382	1006	899	1078	938	Gpx1	-0.864602	9.95E-12	1.40E-10	down	9	108000000	108000000	+	1441	protein_coding	glutathione peroxidase 1 [Source:MGI Symbol;Acc:MGI:104887]
ENSMUSG00000027272	1014	1045	997	928	427	591	332	396	Ubr1	1.30665	3.04E-23	1.28E-21	up	2	121000000	121000000	-	9889	protein_coding	ubiquitin protein ligase E3 component n-recognin 1 [Source:MGI Symbol;Acc:MGI:1277977]
ENSMUSG00000020121	926	1141	747	761	550	617	439	551	Srgap1	0.83605	6.69E-11	8.60E-10	up	10	122000000	122000000	-	9132	protein_coding	SLIT-ROBO Rho GTPase activating protein 1 [Source:MGI Symbol;Acc:MGI:2152936]
ENSMUSG00000028414	906	1034	979	868	483	650	430	428	Fktn	1.04351	3.89E-18	1.05E-16	up	4	53713998	53777890	+	8426	protein_coding	fukutin [Source:MGI Symbol;Acc:MGI:2179507]
ENSMUSG00000117975	548	503	457	456	1009	914	926	892	Itprip	-0.817802	1.05E-21	3.85E-20	down	19	47883041	47907738	-	3950	protein_coding	inositol 1,4,5-triphosphate receptor interacting protein [Source:MGI Symbol;Acc:MGI:3042776]
ENSMUSG00000025145	1066	869	653	946	685	656	502	524	Lrrc45	0.693423	2.02E-07	1.54E-06	up	11	121000000	121000000	+	3293	protein_coding	leucine rich repeat containing 45 [Source:MGI Symbol;Acc:MGI:2387183]
ENSMUSG00000025899	850	909	849	872	647	685	502	580	Alkbh8	0.643014	1.12E-11	1.57E-10	up	9	3335140	3391154	+	8740	protein_coding	alkB homolog 8, tRNA methyltransferase [Source:MGI Symbol;Acc:MGI:1914917]
ENSMUSG00000049658	1145	1243	933	1255	267	548	234	310	Bdp1	1.86697	3.14E-11	4.18E-10	up	13	100000000	100000000	-	11005	protein_coding	B double prime 1, subunit of RNA polymerase III transcription initiation factor IIIB [Source:MGI Symbol;Acc:MGI:1347077]
ENSMUSG00000033970	510	551	558	503	947	798	868	921	Rfc3	-0.624115	7.35E-11	9.36E-10	down	5	152000000	152000000	-	3611	protein_coding	replication factor C (activator 1) 3 [Source:MGI Symbol;Acc:MGI:1916513]
ENSMUSG00000027962	192	158	128	137	1329	1313	1229	1282	Vcam1	-2.95688	5.56E-162	1.11E-158	down	3	116000000	116000000	-	8870	protein_coding	vascular cell adhesion molecule 1 [Source:MGI Symbol;Acc:MGI:98926]
ENSMUSG00000024856	518	451	524	541	975	866	1028	954	Cdk2ap2	-0.796937	8.65E-14	1.51E-12	down	19	4147182	4149019	+	1636	protein_coding	CDK2-associated protein 2 [Source:MGI Symbol;Acc:MGI:1098779]
ENSMUSG00000058126	547	531	509	519	936	877	816	902	Tpm3-rs7	-0.633105	4.30E-14	7.72E-13	down	14	114000000	114000000	+	2147	protein_coding	tropomyosin 3, related sequence 7 [Source:MGI Symbol;Acc:MGI:99705]
ENSMUSG00000044763	494	520	525	511	903	886	933	874	Trmt10c	-0.698282	4.08E-16	8.88E-15	down	16	55852972	55858182	-	3002	protein_coding	tRNA methyltransferase 10C, mitochondrial RNase P subunit [Source:MGI Symbol;Acc:MGI:1196261]
ENSMUSG00000097392	1040	1016	968	997	489	681	323	399	Thoc2l	1.20814	8.00E-15	1.55E-13	up	5	105000000	105000000	+	11101	protein_coding	THO complex subunit 2-like [Source:MGI Symbol;Acc:MGI:3040669]
ENSMUSG00000044155	449	531	555	525	894	842	1011	876	Lsm8	-0.702172	1.10E-10	1.36E-09	down	6	18848578	18855750	+	4199	protein_coding	LSM8 homolog, U6 small nuclear RNA associated [Source:MGI Symbol;Acc:MGI:1923772]
ENSMUSG00000041236	907	979	891	929	537	778	444	495	Vps41	0.834464	4.88E-10	5.53E-09	up	13	18901456	19050981	+	6728	protein_coding	VPS41 HOPS complex subunit [Source:MGI Symbol;Acc:MGI:1929215]
ENSMUSG00000113985	305	448	344	275	1092	1078	1085	1083	9130015A21Rik	-1.55358	2.37E-38	2.43E-36	down	12	35722281	35745117	-	1290	lncRNA	RIKEN cDNA 9130015A21 gene [Source:MGI Symbol;Acc:MGI:1918831]
ENSMUSG00000057788	460	536	550	484	863	859	883	786	Ddx49	-0.62664	2.67E-11	3.57E-10	down	8	70745516	70755139	-	2928	protein_coding	DEAD box helicase 49 [Source:MGI Symbol;Acc:MGI:2136689]
ENSMUSG00000034453	878	966	788	890	539	678	509	548	Polr3b	0.743103	1.82E-13	3.07E-12	up	10	84458156	84563042	+	5262	protein_coding	polymerase (RNA) III (DNA directed) polypeptide B [Source:MGI Symbol;Acc:MGI:1917678]
ENSMUSG00000048497	775	1004	828	720	630	644	602	536	Mmgt2	0.575401	1.51E-08	1.38E-07	up	11	62539490	62557180	+	4898	protein_coding	membrane magnesium transporter 2 [Source:MGI Symbol;Acc:MGI:2448491]
ENSMUSG00000051518	515	526	454	460	949	823	961	819	Rps19bp1	-0.750623	5.87E-16	1.26E-14	down	15	80144816	80148516	-	1083	protein_coding	ribosomal protein S19 binding protein 1 [Source:MGI Symbol;Acc:MGI:1913788]
ENSMUSG00000025986	947	879	1204	1037	453	507	372	520	Slc39a10	1.25203	4.28E-20	1.37E-18	up	1	46846704	46932012	-	6095	protein_coding	solute carrier family 39 (zinc transporter), member 10 [Source:MGI Symbol;Acc:MGI:1914515]
ENSMUSG00000047260	484	532	593	517	912	799	932	824	Emc6	-0.59152	1.15E-08	1.07E-07	down	11	73066345	73067863	-	1415	protein_coding	ER membrane protein complex subunit 6 [Source:MGI Symbol;Acc:MGI:1913298]
ENSMUSG00000020280	914	979	876	757	565	605	558	489	Pus10	0.781327	3.94E-17	9.56E-16	up	11	23615674	23682876	+	4325	protein_coding	pseudouridylate synthase 10 [Source:MGI Symbol;Acc:MGI:1921717]
ENSMUSG00000049606	843	1011	842	741	468	717	455	426	Zfp644	0.847951	1.88E-09	1.96E-08	up	5	107000000	107000000	-	14001	protein_coding	zinc finger protein 644 [Source:MGI Symbol;Acc:MGI:1277212]
ENSMUSG00000027035	901	907	857	858	540	660	428	528	Cers6	0.823202	6.12E-14	1.08E-12	up	2	68691785	68944626	+	8875	protein_coding	ceramide synthase 6 [Source:MGI Symbol;Acc:MGI:2442564]
ENSMUSG00000040322	505	573	598	448	842	904	922	807	Slc25a24	-0.598316	1.57E-08	1.43E-07	down	3	109000000	109000000	+	3431	protein_coding	solute carrier family 25 (mitochondrial carrier, phosphate carrier), member 24 [Source:MGI Symbol;Acc:MGI:1917160]
ENSMUSG00000052566	462	393	418	462	959	987	957	958	Hook2	-1.0407	3.17E-28	1.83E-26	down	8	85717232	85729978	+	3978	protein_coding	hook microtubule tethering protein 2 [Source:MGI Symbol;Acc:MGI:2181664]
ENSMUSG00000021701	249	199	252	254	1117	1142	1105	1072	Plk2	-2.10189	6.55E-88	4.38E-85	down	13	111000000	111000000	+	4491	protein_coding	polo like kinase 2 [Source:MGI Symbol;Acc:MGI:1099790]
ENSMUSG00000020893	604	432	428	517	943	793	792	925	Per1	-0.689795	2.31E-08	2.06E-07	down	11	68986043	69000786	+	5631	protein_coding	period circadian clock 1 [Source:MGI Symbol;Acc:MGI:1098283]
ENSMUSG00000038827	809	965	741	711	602	559	513	510	Abitram	0.673455	3.06E-12	4.57E-11	up	4	56802345	56809601	+	5574	protein_coding	actin binding transcription modulator [Source:MGI Symbol;Acc:MGI:2677850]
ENSMUSG00000051232	527	516	578	476	890	791	907	808	Tmem199	-0.582442	3.90E-09	3.87E-08	down	11	78397881	78402998	-	1902	protein_coding	transmembrane protein 199 [Source:MGI Symbol;Acc:MGI:2144113]
ENSMUSG00000037605	772	1060	692	762	543	544	426	451	Adgrl3	0.853131	1.48E-12	2.28E-11	up	5	81167985	81972980	+	17750	protein_coding	adhesion G protein-coupled receptor L3 [Source:MGI Symbol;Acc:MGI:2441950]
ENSMUSG00000022899	1140	1194	1073	1141	360	479	283	330	Slc15a2	1.76336	2.68E-47	3.92E-45	up	16	36570539	36605324	-	7361	protein_coding	solute carrier family 15 (H+/peptide transporter), member 2 [Source:MGI Symbol;Acc:MGI:1890457]
ENSMUSG00000075701	413	482	491	435	945	920	966	836	Selenos	-0.896129	3.12E-21	1.10E-19	down	7	65729397	65739153	+	1477	protein_coding	selenoprotein S [Source:MGI Symbol;Acc:MGI:95994]
ENSMUSG00000022421	561	592	439	541	891	890	903	766	Nptxr	-0.582732	1.71E-09	1.80E-08	down	15	79670552	79688967	-	5170	protein_coding	neuronal pentraxin receptor [Source:MGI Symbol;Acc:MGI:1920590]
ENSMUSG00000042106	667	871	832	771	558	527	573	545	Inka1	0.623727	2.36E-09	2.43E-08	up	9	108000000	108000000	-	1156	protein_coding	inka box actin regulator 1 [Source:MGI Symbol;Acc:MGI:1915426]
ENSMUSG00000022978	504	527	531	524	867	838	872	949	Mis18a	-0.646566	1.07E-11	1.50E-10	down	16	90516200	90524292	-	2863	protein_coding	MIS18 kinetochore protein A [Source:MGI Symbol;Acc:MGI:1913828]
ENSMUSG00000028191	569	479	481	428	897	768	819	860	Bcl10	-0.662439	1.18E-10	1.45E-09	down	3	146000000	146000000	+	4564	protein_coding	B cell leukemia/lymphoma 10 [Source:MGI Symbol;Acc:MGI:1337994]
ENSMUSG00000022126	21	38	26	44	1598	1580	1335	1160	Acod1	-5.3407	4.85E-215	3.56E-211	down	14	103000000	103000000	+	2623	protein_coding	aconitate decarboxylase 1 [Source:MGI Symbol;Acc:MGI:103206]
ENSMUSG00000038387	387	320	431	406	914	912	982	938	Rras	-1.16371	1.51E-23	6.54E-22	down	7	44667385	44671071	+	1121	protein_coding	related RAS viral (r-ras) oncogene [Source:MGI Symbol;Acc:MGI:98179]
ENSMUSG00000001131	318	265	366	403	1095	950	1040	1036	Timp1	-1.48989	1.66E-29	1.04E-27	down	X	20736405	20740974	+	888	protein_coding	tissue inhibitor of metalloproteinase 1 [Source:MGI Symbol;Acc:MGI:98752]
ENSMUSG00000059040	481	489	571	475	843	780	858	778	Eno1b	-0.578755	9.67E-09	9.10E-08	down	18	48178402	48181479	+	1877	protein_coding	enolase 1B, retrotransposed [Source:MGI Symbol;Acc:MGI:3648653]
ENSMUSG00000042408	950	1046	857	868	440	635	358	454	Zmym6	1.09248	5.72E-16	1.23E-14	up	4	127000000	127000000	+	7692	protein_coding	zinc finger, MYM-type 6 [Source:MGI Symbol;Acc:MGI:106505]
ENSMUSG00000016520	502	609	446	445	816	807	853	740	Lnx2	-0.575425	1.31E-08	1.21E-07	down	5	147000000	147000000	-	4557	protein_coding	ligand of numb-protein X 2 [Source:MGI Symbol;Acc:MGI:2155959]
ENSMUSG00000028843	484	510	490	449	887	726	891	827	Sh3bgrl3	-0.674526	1.30E-11	1.80E-10	down	4	134000000	134000000	-	821	protein_coding	SH3 domain binding glutamic acid-rich protein-like 3 [Source:MGI Symbol;Acc:MGI:1920973]
ENSMUSG00000048388	897	859	889	819	607	669	471	510	Fam171b	0.735135	8.34E-13	1.32E-11	up	2	83642980	83713830	+	5744	protein_coding	family with sequence similarity 171, member B [Source:MGI Symbol;Acc:MGI:2444579]
ENSMUSG00000029513	494	567	487	382	869	716	789	740	Prkab1	-0.580343	1.43E-07	1.12E-06	down	5	116000000	116000000	-	3066	protein_coding	protein kinase, AMP-activated, beta 1 non-catalytic subunit [Source:MGI Symbol;Acc:MGI:1336167]
ENSMUSG00000031644	813	840	826	762	623	644	472	578	Nek1	0.598876	1.07E-09	1.16E-08	up	8	61446229	61584380	+	7886	protein_coding	NIMA (never in mitosis gene a)-related expressed kinase 1 [Source:MGI Symbol;Acc:MGI:97303]
ENSMUSG00000027555	339	379	421	301	1016	958	1036	984	Car13	-1.35983	4.65E-35	4.20E-33	down	3	14706787	14728062	+	2299	protein_coding	carbonic anhydrase 13 [Source:MGI Symbol;Acc:MGI:1931322]
ENSMUSG00000040260	929	1011	778	822	577	516	477	475	Daam2	0.903114	1.83E-22	7.20E-21	up	17	49763050	49871371	-	9769	protein_coding	dishevelled associated activator of morphogenesis 2 [Source:MGI Symbol;Acc:MGI:1923691]
ENSMUSG00000032501	529	527	424	493	943	851	805	667	Trib1	-0.612061	2.55E-09	2.60E-08	down	15	59520199	59528948	+	6248	protein_coding	tribbles pseudokinase 1 [Source:MGI Symbol;Acc:MGI:2443397]
ENSMUSG00000027810	910	835	1014	992	477	601	356	391	Eif2a	1.16218	5.19E-17	1.24E-15	up	3	58433242	58464922	+	6118	protein_coding	eukaryotic translation initiation factor 2A [Source:MGI Symbol;Acc:MGI:1098684]
ENSMUSG00000054263	1039	847	928	962	470	621	417	503	Lifr	1.02429	2.32E-17	5.78E-16	up	15	7120095	7226970	+	10776	protein_coding	LIF receptor alpha [Source:MGI Symbol;Acc:MGI:96788]
ENSMUSG00000073802	509	349	385	454	1062	839	936	956	Cdkn2b	-1.04641	7.36E-17	1.73E-15	down	4	89224536	89229276	-	1390	protein_coding	cyclin dependent kinase inhibitor 2B [Source:MGI Symbol;Acc:MGI:104737]
ENSMUSG00000045624	761	912	777	882	526	736	363	465	Esf1	0.791699	3.06E-07	2.27E-06	up	2	140000000	140000000	-	4471	protein_coding	ESF1 nucleolar pre-rRNA processing protein homolog [Source:MGI Symbol;Acc:MGI:1913830]
ENSMUSG00000023087	512	451	373	408	931	889	756	913	Noct	-0.890221	6.54E-17	1.55E-15	down	3	51131868	51159065	+	10658	protein_coding	nocturnin [Source:MGI Symbol;Acc:MGI:109382]
ENSMUSG00000047044	448	481	544	485	965	773	770	834	D030056L22Rik	-0.655056	8.28E-10	9.11E-09	down	19	18690557	18695792	+	1677	protein_coding	RIKEN cDNA D030056L22 gene [Source:MGI Symbol;Acc:MGI:3583960]
ENSMUSG00000021027	1116	1120	967	1082	275	441	192	258	Ralgapa1	1.99559	9.66E-33	7.30E-31	up	12	55649681	55867952	-	12315	protein_coding	Ral GTPase activating protein, alpha subunit 1 [Source:MGI Symbol;Acc:MGI:1931050]
ENSMUSG00000021188	906	989	745	895	360	553	361	326	Trip11	1.25747	1.74E-19	5.32E-18	up	12	102000000	102000000	-	10150	protein_coding	thyroid hormone receptor interactor 11 [Source:MGI Symbol;Acc:MGI:1924393]
ENSMUSG00000037580	459	330	397	516	1016	871	920	954	Gch1	-1.02731	9.52E-15	1.83E-13	down	14	47391352	47426870	-	6251	protein_coding	GTP cyclohydrolase 1 [Source:MGI Symbol;Acc:MGI:95675]
ENSMUSG00000049421	965	1032	1019	1070	296	545	253	327	Zfp260	1.64202	6.24E-22	2.35E-20	up	7	29794202	29807047	+	5790	protein_coding	zinc finger protein 260 [Source:MGI Symbol;Acc:MGI:1347071]
ENSMUSG00000020009	472	393	496	371	916	837	905	861	Ifngr1	-0.909229	3.51E-16	7.70E-15	down	10	19467697	19485977	+	2847	protein_coding	interferon gamma receptor 1 [Source:MGI Symbol;Acc:MGI:107655]
ENSMUSG00000026565	814	850	760	795	611	704	436	491	Pou2f1	0.639406	7.29E-08	5.98E-07	up	1	166000000	166000000	-	16597	protein_coding	POU domain, class 2, transcription factor 1 [Source:MGI Symbol;Acc:MGI:101898]
ENSMUSG00000022204	456	493	515	511	834	712	827	815	Ngdn	-0.578209	1.59E-08	1.45E-07	down	14	55252911	55261594	+	1483	protein_coding	neuroguidin, EIF4E binding protein [Source:MGI Symbol;Acc:MGI:1916216]
ENSMUSG00000036879	923	996	947	932	351	610	309	364	Phkb	1.33382	2.76E-17	6.82E-16	up	8	86567588	86788005	+	7417	protein_coding	phosphorylase kinase beta [Source:MGI Symbol;Acc:MGI:97578]
ENSMUSG00000037646	1076	1138	892	1169	263	414	214	293	Vps13b	1.9662	2.16E-37	2.11E-35	up	15	35371306	35931375	+	21273	protein_coding	vacuolar protein sorting 13B [Source:MGI Symbol;Acc:MGI:1916380]
ENSMUSG00000042622	173	134	162	224	1198	988	1099	1084	Maff	-2.53936	5.72E-74	2.42E-71	down	15	79230821	79243276	+	2594	protein_coding	v-maf musculoaponeurotic fibrosarcoma oncogene family, protein F (avian) [Source:MGI Symbol;Acc:MGI:96910]
ENSMUSG00000036158	769	1225	762	706	339	385	339	345	Prickle1	1.40238	1.63E-22	6.41E-21	up	15	93396995	93493772	-	4345	protein_coding	prickle planar cell polarity protein 1 [Source:MGI Symbol;Acc:MGI:1916034]
ENSMUSG00000050271	1044	959	932	1045	477	421	375	401	Prag1	1.365	2.08E-48	3.12E-46	up	8	36561982	36614941	+	9606	protein_coding	PEAK1 related kinase activating pseudokinase 1 [Source:MGI Symbol;Acc:MGI:1196223]
ENSMUSG00000050965	802	900	651	707	529	576	408	410	Prkca	0.783577	2.86E-11	3.82E-10	up	11	108000000	108000000	-	8992	protein_coding	protein kinase C, alpha [Source:MGI Symbol;Acc:MGI:97595]
ENSMUSG00000026825	905	749	736	943	584	600	585	591	Dnm1	0.611266	1.34E-08	1.24E-07	up	2	32198483	32243350	-	5249	protein_coding	dynamin 1 [Source:MGI Symbol;Acc:MGI:107384]
ENSMUSG00000064127	857	925	918	767	465	582	366	421	Med14	1.03469	1.35E-17	3.44E-16	up	X	12541608	12628312	-	8763	protein_coding	mediator complex subunit 14 [Source:MGI Symbol;Acc:MGI:1349442]
ENSMUSG00000023341	507	393	415	499	832	907	832	779	Mx2	-0.770018	1.10E-12	1.72E-11	down	16	97336508	97362100	+	3612	protein_coding	MX dynamin-like GTPase 2 [Source:MGI Symbol;Acc:MGI:97244]
ENSMUSG00000046111	999	905	881	1062	274	493	242	265	Cep295	1.71418	1.56E-23	6.73E-22	up	9	15228211	15269084	-	16238	protein_coding	centrosomal protein 295 [Source:MGI Symbol;Acc:MGI:2442521]
ENSMUSG00000039737	442	457	445	462	856	785	904	722	Prkrip1	-0.741586	1.60E-14	3.00E-13	down	5	136000000	136000000	-	3967	protein_coding	Prkr interacting protein 1 (IL11 inducible) [Source:MGI Symbol;Acc:MGI:1914051]
ENSMUSG00000118663	476	424	393	479	843	751	785	872	Afg2b	-0.764576	3.86E-13	6.28E-12	down	2	122000000	122000000	+	4578	protein_coding	spermatogenesis associated 5-like 1 [Source:MGI Symbol;Acc:MGI:3036261]
ENSMUSG00000027080	484	528	471	459	796	800	769	778	Med19	-0.583458	1.72E-12	2.63E-11	down	2	84508746	84518559	+	2059	protein_coding	mediator complex subunit 19 [Source:MGI Symbol;Acc:MGI:1914234]
ENSMUSG00000021947	968	1015	1094	933	351	359	359	329	Cryl1	1.63408	1.89E-66	5.56E-64	up	14	57512450	57635986	-	2178	protein_coding	crystallin, lambda 1 [Source:MGI Symbol;Acc:MGI:1915881]
ENSMUSG00000049422	522	298	479	485	1064	767	906	896	Chchd10	-0.906736	1.09E-08	1.02E-07	down	10	75768964	75773581	+	1575	protein_coding	coiled-coil-helix-coiled-coil-helix domain containing 10 [Source:MGI Symbol;Acc:MGI:2143558]
ENSMUSG00000033208	775	939	943	784	385	414	509	462	S100b	1.06693	6.98E-18	1.82E-16	up	10	76089687	76096993	+	1484	protein_coding	S100 protein, beta polypeptide, neural [Source:MGI Symbol;Acc:MGI:98217]
ENSMUSG00000036499	829	767	770	845	427	662	358	412	Eea1	0.90706	8.59E-10	9.42E-09	up	10	95776512	95881380	+	9592	protein_coding	early endosome antigen 1 [Source:MGI Symbol;Acc:MGI:2442192]
ENSMUSG00000030602	521	414	400	539	876	836	766	820	Pak4	-0.700903	6.93E-10	7.70E-09	down	7	28258244	28297610	-	3535	protein_coding	p21 (RAC1) activated kinase 4 [Source:MGI Symbol;Acc:MGI:1917834]
ENSMUSG00000041135	394	441	464	419	801	861	831	879	Ripk2	-0.861178	6.81E-18	1.78E-16	down	4	16122733	16163647	-	2816	protein_coding	receptor (TNFRSF)-interacting serine-threonine kinase 2 [Source:MGI Symbol;Acc:MGI:1891456]
ENSMUSG00000030103	384	184	305	395	1029	824	865	868	Bhlhe40	-1.37805	1.05E-07	8.35E-07	down	6	109000000	109000000	+	4705	protein_coding	basic helix-loop-helix family, member e40 [Source:MGI Symbol;Acc:MGI:1097714]
ENSMUSG00000048007	415	476	532	438	812	826	887	750	Timm8a1	-0.701321	7.15E-11	9.13E-10	down	X	133000000	133000000	-	1421	protein_coding	translocase of inner mitochondrial membrane 8A1 [Source:MGI Symbol;Acc:MGI:1353433]
ENSMUSG00000058291	727	860	752	754	527	645	413	468	Zfp68	0.706935	1.44E-09	1.53E-08	up	5	139000000	139000000	-	7962	protein_coding	zinc finger protein 68 [Source:MGI Symbol;Acc:MGI:1344427]
ENSMUSG00000002105	536	538	435	476	852	856	741	813	Slc39a13	-0.605654	1.65E-11	2.26E-10	down	2	90892136	90900762	-	4869	protein_coding	solute carrier family 39 (metal ion transporter), member 13 [Source:MGI Symbol;Acc:MGI:1915677]
ENSMUSG00000022521	704	992	636	698	554	569	455	405	Crebbp	0.723662	2.36E-08	2.10E-07	up	16	3899192	4031861	-	13540	protein_coding	CREB binding protein [Source:MGI Symbol;Acc:MGI:1098280]
ENSMUSG00000035273	464	311	477	463	898	801	914	913	Hpse	-0.923661	3.99E-11	5.26E-10	down	5	101000000	101000000	-	3516	protein_coding	heparanase [Source:MGI Symbol;Acc:MGI:1343124]
ENSMUSG00000028078	950	826	777	859	495	517	428	389	Dclk2	1.01542	2.81E-24	1.28E-22	up	3	86693458	86828159	-	10553	protein_coding	doublecortin-like kinase 2 [Source:MGI Symbol;Acc:MGI:1918012]
ENSMUSG00000052917	837	819	827	838	515	531	507	533	Senp7	0.783386	5.82E-20	1.85E-18	up	16	55868701	56010375	+	13966	protein_coding	SUMO1/sentrin specific peptidase 7 [Source:MGI Symbol;Acc:MGI:1913565]
ENSMUSG00000054091	493	425	426	561	898	809	893	814	1810037I17Rik	-0.727036	9.60E-11	1.20E-09	down	3	123000000	123000000	+	1160	protein_coding	RIKEN cDNA 1810037I17 gene [Source:MGI Symbol;Acc:MGI:1914954]
ENSMUSG00000041440	778	792	817	703	512	536	498	486	Gk5	0.717797	2.94E-16	6.54E-15	up	9	96001415	96066661	+	8493	protein_coding	glycerol kinase 5 (putative) [Source:MGI Symbol;Acc:MGI:2443336]
ENSMUSG00000044807	858	926	824	818	496	504	478	463	Zfp354c	0.931633	2.41E-31	1.69E-29	up	11	50701913	50718551	-	5596	protein_coding	zinc finger protein 354C [Source:MGI Symbol;Acc:MGI:1353621]
ENSMUSG00000030595	297	398	280	330	966	849	896	837	Nfkbib	-1.33248	4.90E-36	4.52E-34	down	7	28457676	28466937	-	2169	protein_coding	nuclear factor of kappa light polypeptide gene enhancer in B cells inhibitor, beta [Source:MGI Symbol;Acc:MGI:104752]
ENSMUSG00000038248	809	975	650	771	326	384	354	335	Sobp	1.30309	9.80E-30	6.23E-28	up	10	42878496	43050526	-	5529	protein_coding	sine oculis binding protein [Source:MGI Symbol;Acc:MGI:1924427]
ENSMUSG00000019970	164	197	171	138	1234	1102	1036	1095	Sgk1	-2.62537	1.51E-134	1.85E-131	down	10	21758083	21875802	+	4903	protein_coding	serum/glucocorticoid regulated kinase 1 [Source:MGI Symbol;Acc:MGI:1340062]
ENSMUSG00000078566	252	169	384	318	931	822	928	966	Bnip3	-1.57651	1.14E-08	1.06E-07	down	7	138000000	139000000	-	2265	protein_coding	BCL2/adenovirus E1B interacting protein 3 [Source:MGI Symbol;Acc:MGI:109326]
ENSMUSG00000021975	781	838	778	735	544	572	452	421	Ints9	0.770966	1.14E-15	2.39E-14	up	14	65187494	65277284	+	6817	protein_coding	integrator complex subunit 9 [Source:MGI Symbol;Acc:MGI:1098533]
ENSMUSG00000034401	850	779	979	945	428	550	373	488	Spata6	1.06733	5.67E-16	1.22E-14	up	4	112000000	112000000	+	5616	protein_coding	spermatogenesis associated 6 [Source:MGI Symbol;Acc:MGI:1915196]
ENSMUSG00000032352	833	788	793	723	492	505	536	475	Lrrc1	0.755216	4.18E-17	1.01E-15	up	9	77338105	77452152	-	8195	protein_coding	leucine rich repeat containing 1 [Source:MGI Symbol;Acc:MGI:2442313]
ENSMUSG00000028889	477	494	357	433	786	778	746	759	Yrdc	-0.692261	1.86E-12	2.84E-11	down	4	125000000	125000000	+	1981	protein_coding	yrdC domain containing (E.coli) [Source:MGI Symbol;Acc:MGI:2387201]
ENSMUSG00000019158	442	456	431	506	825	906	931	803	Tmem160	-0.804149	6.99E-16	1.49E-14	down	7	16186704	16189419	+	883	protein_coding	transmembrane protein 160 [Source:MGI Symbol;Acc:MGI:1916344]
ENSMUSG00000002289	323	643	336	304	872	929	925	784	Angptl4	-1.02585	4.58E-09	4.49E-08	down	17	33992724	34000804	-	3541	protein_coding	angiopoietin-like 4 [Source:MGI Symbol;Acc:MGI:1888999]
ENSMUSG00000035476	800	933	697	685	377	685	394	368	Tab3	0.884466	9.35E-08	7.54E-07	up	X	84617628	84678075	+	6639	protein_coding	TGF-beta activated kinase 1/MAP3K7 binding protein 3 [Source:MGI Symbol;Acc:MGI:1913974]
ENSMUSG00000024644	437	425	465	389	850	795	829	806	Cndp2	-0.821952	9.39E-19	2.69E-17	down	18	84685590	84703827	-	4249	protein_coding	CNDP dipeptidase 2 (metallopeptidase M20 family) [Source:MGI Symbol;Acc:MGI:1913304]
ENSMUSG00000045328	1154	1061	807	1198	154	357	82	104	Cenpe	2.72665	5.08E-09	4.95E-08	up	3	135000000	135000000	+	8620	protein_coding	centromere protein E [Source:MGI Symbol;Acc:MGI:1098230]
ENSMUSG00000059518	509	482	468	440	847	788	825	660	Znhit1	-0.602181	1.70E-10	2.06E-09	down	5	137000000	137000000	-	1860	protein_coding	zinc finger, HIT domain containing 1 [Source:MGI Symbol;Acc:MGI:1917353]
ENSMUSG00000061436	748	939	606	656	537	585	450	503	Hipk2	0.615308	3.32E-07	2.45E-06	up	6	38671325	38853099	-	8836	protein_coding	homeodomain interacting protein kinase 2 [Source:MGI Symbol;Acc:MGI:1314872]
ENSMUSG00000025584	712	778	745	678	551	547	489	514	Pde8a	0.584381	6.90E-12	9.93E-11	up	7	80863344	80984281	+	4045	protein_coding	phosphodiesterase 8A [Source:MGI Symbol;Acc:MGI:1277116]
ENSMUSG00000027130	772	841	669	755	557	551	465	484	Slc12a6	0.674728	7.48E-14	1.31E-12	up	2	112000000	112000000	+	10165	protein_coding	solute carrier family 12, member 6 [Source:MGI Symbol;Acc:MGI:2135960]
ENSMUSG00000013155	418	494	394	438	823	703	712	752	Enkd1	-0.66661	3.31E-12	4.93E-11	down	8	106000000	106000000	-	3659	protein_coding	enkurin domain containing 1 [Source:MGI Symbol;Acc:MGI:2142593]
ENSMUSG00000046311	874	884	797	853	436	570	343	413	Zfp62	1.06727	1.89E-18	5.27E-17	up	11	49094119	49109643	+	6060	protein_coding	zinc finger protein 62 [Source:MGI Symbol;Acc:MGI:99662]
ENSMUSG00000038418	112	128	117	143	1077	973	961	1043	Egr1	-2.90663	7.59E-144	1.19E-140	down	18	34992876	34998037	+	4484	protein_coding	early growth response 1 [Source:MGI Symbol;Acc:MGI:95295]
ENSMUSG00000046230	1119	991	892	1068	278	457	159	222	Vps13a	1.99011	7.13E-11	9.11E-10	up	19	16592730	16758297	-	17801	protein_coding	vacuolar protein sorting 13A [Source:MGI Symbol;Acc:MGI:2444304]
ENSMUSG00000021967	460	400	408	485	825	780	849	753	Mrpl57	-0.757471	9.52E-14	1.65E-12	down	14	58063691	58066753	+	2956	protein_coding	mitochondrial ribosomal protein L57 [Source:MGI Symbol;Acc:MGI:1915090]
ENSMUSG00000024299	930	762	609	872	554	510	465	560	Adamts10	0.713571	1.52E-08	1.39E-07	up	17	33743178	33772756	+	8254	protein_coding	a disintegrin-like and metallopeptidase (reprolysin type) with thrombospondin type 1 motif, 10 [Source:MGI Symbol;Acc:MGI:2449112]
ENSMUSG00000025408	290	271	258	303	924	778	868	865	Ddit3	-1.50192	1.07E-47	1.59E-45	down	10	127000000	127000000	+	1713	protein_coding	DNA-damage inducible transcript 3 [Source:MGI Symbol;Acc:MGI:109247]
ENSMUSG00000022018	706	622	857	738	535	427	517	509	Rgcc	0.672282	1.62E-07	1.25E-06	up	14	79526196	79539085	-	918	protein_coding	regulator of cell cycle [Source:MGI Symbol;Acc:MGI:1913464]
ENSMUSG00000041147	934	899	826	945	282	431	267	261	Brca2	1.6548	4.19E-34	3.54E-32	up	5	150000000	150000000	+	13643	protein_coding	breast cancer 2, early onset [Source:MGI Symbol;Acc:MGI:109337]
ENSMUSG00000057337	853	831	646	760	480	472	424	442	Chst3	0.876027	9.29E-20	2.91E-18	up	10	60017354	60055082	-	6497	protein_coding	carbohydrate sulfotransferase 3 [Source:MGI Symbol;Acc:MGI:1858224]
ENSMUSG00000020519	453	535	427	478	805	771	807	682	Sap30l	-0.583206	4.25E-10	4.86E-09	down	11	57692463	57701043	+	1151	protein_coding	SAP30-like [Source:MGI Symbol;Acc:MGI:1354709]
ENSMUSG00000062822	682	805	770	771	494	570	417	411	4833420G17Rik	0.795768	2.74E-13	4.54E-12	up	13	120000000	120000000	+	4882	protein_coding	RIKEN cDNA 4833420G17 gene [Source:MGI Symbol;Acc:MGI:1914642]
ENSMUSG00000024014	371	264	301	366	989	750	827	915	Pim1	-1.30412	9.73E-23	3.92E-21	down	17	29709727	29715086	+	3362	protein_coding	proviral integration site 1 [Source:MGI Symbol;Acc:MGI:97584]
ENSMUSG00000045991	1134	1104	884	1103	255	370	222	226	Onecut2	2.0927	4.12E-52	7.75E-50	up	18	64473091	64534058	+	16234	protein_coding	one cut domain, family member 2 [Source:MGI Symbol;Acc:MGI:1891408]
ENSMUSG00000022034	799	849	823	766	401	656	273	411	Esco2	1.01303	6.08E-05	0.000301037	up	14	66056487	66071443	-	6648	protein_coding	establishment of sister chromatid cohesion N-acetyltransferase 2 [Source:MGI Symbol;Acc:MGI:1919238]
ENSMUSG00000007888	429	489	379	426	743	643	836	608	Crlf1	-0.605873	2.05E-07	1.56E-06	down	8	70945808	70956731	+	1644	protein_coding	cytokine receptor-like factor 1 [Source:MGI Symbol;Acc:MGI:1340030]
ENSMUSG00000048279	1155	1057	886	1224	148	301	105	133	Sacs	2.77572	5.79E-17	1.38E-15	up	14	61375906	61478144	+	20414	protein_coding	sacsin [Source:MGI Symbol;Acc:MGI:1354724]
ENSMUSG00000051817	468	455	353	430	858	764	829	692	Sox12	-0.769732	4.51E-14	8.07E-13	down	2	152000000	152000000	-	4453	protein_coding	SRY (sex determining region Y)-box 12 [Source:MGI Symbol;Acc:MGI:98360]
ENSMUSG00000043241	938	937	706	942	319	488	252	273	Upf2	1.52023	5.20E-21	1.80E-19	up	2	5956280	6061514	+	5474	protein_coding	UPF2 regulator of nonsense transcripts homolog (yeast) [Source:MGI Symbol;Acc:MGI:2449307]
ENSMUSG00000040407	973	1165	731	1054	200	358	164	195	Akap9	2.21144	1.35E-16	3.09E-15	up	5	3978054	4131310	+	22102	protein_coding	A kinase (PRKA) anchor protein (yotiao) 9 [Source:MGI Symbol;Acc:MGI:2178217]
ENSMUSG00000023947	311	332	301	311	1017	837	893	821	Nfkbie	-1.39365	2.63E-49	4.23E-47	down	17	45866629	45874095	+	3045	protein_coding	nuclear factor of kappa light polypeptide gene enhancer in B cells inhibitor, epsilon [Source:MGI Symbol;Acc:MGI:1194908]
ENSMUSG00000028549	720	752	894	794	439	481	459	410	Itgb3bp	0.937235	4.20E-18	1.13E-16	up	4	99653639	99787010	-	4632	protein_coding	integrin beta 3 binding protein (beta3-endonexin) [Source:MGI Symbol;Acc:MGI:1914983]
ENSMUSG00000032827	867	992	703	834	359	450	291	316	Ppp1r9a	1.37472	1.09E-27	6.15E-26	up	6	4902917	5165661	+	14531	protein_coding	protein phosphatase 1, regulatory subunit 9A [Source:MGI Symbol;Acc:MGI:2442401]
ENSMUSG00000035395	658	921	656	697	369	590	303	427	Dcaf8l	0.906332	3.64E-08	3.13E-07	up	X	88447454	88453295	-	4183	protein_coding	DDB1 and CUL4 associated factor 8 like [Source:MGI Symbol;Acc:MGI:101758]
ENSMUSG00000021470	792	882	752	752	411	599	308	345	Ercc6l2	1.05189	3.72E-12	5.51E-11	up	13	63963054	64048116	+	15199	protein_coding	excision repair cross-complementing rodent repair deficiency, complementation group 6 like 2 [Source:MGI Symbol;Acc:MGI:1923501]
ENSMUSG00000038039	1028	1010	908	1060	256	444	172	215	Gcc2	2.00421	9.49E-13	1.50E-11	up	10	58091319	58141421	+	9630	protein_coding	GRIP and coiled-coil domain containing 2 [Source:MGI Symbol;Acc:MGI:1917547]
ENSMUSG00000030956	735	966	602	634	455	479	478	390	Fam53b	0.811424	1.86E-10	2.22E-09	up	7	132000000	132000000	-	6911	protein_coding	family with sequence similarity 53, member B [Source:MGI Symbol;Acc:MGI:1925188]
ENSMUSG00000028270	232	229	281	245	967	1081	833	823	Gbp2	-1.78907	1.24E-53	2.45E-51	down	3	142000000	142000000	+	2516	protein_coding	guanylate binding protein 2 [Source:MGI Symbol;Acc:MGI:102772]
ENSMUSG00000029311	846	1332	804	738	249	292	264	268	Hsd17b11	1.89627	3.57E-36	3.34E-34	up	5	104000000	104000000	-	3265	protein_coding	hydroxysteroid (17-beta) dehydrogenase 11 [Source:MGI Symbol;Acc:MGI:2149821]
ENSMUSG00000007655	318	244	360	351	899	771	765	826	Cav1	-1.23826	6.00E-21	2.05E-19	down	6	17306334	17341451	+	3444	protein_coding	caveolin 1, caveolae protein [Source:MGI Symbol;Acc:MGI:102709]
ENSMUSG00000035236	888	799	881	825	337	528	274	378	Scai	1.27801	3.47E-17	8.49E-16	up	2	38956226	39080746	-	12341	protein_coding	suppressor of cancer cell invasion [Source:MGI Symbol;Acc:MGI:2443716]
ENSMUSG00000020034	907	960	909	834	413	331	350	447	Tcp11l2	1.33736	5.17E-33	3.97E-31	up	10	84412490	84450223	+	3438	protein_coding	t-complex 11 (mouse) like 2 [Source:MGI Symbol;Acc:MGI:2444679]
ENSMUSG00000021392	745	938	788	842	295	542	185	281	Nol8	1.4668	2.40E-06	1.55E-05	up	13	49806554	49832492	+	9057	protein_coding	nucleolar protein 8 [Source:MGI Symbol;Acc:MGI:1918180]
ENSMUSG00000002996	807	800	880	740	495	476	373	448	Hbp1	0.964398	1.50E-20	4.94E-19	up	12	31976253	32000534	-	6167	protein_coding	high mobility group box transcription factor 1 [Source:MGI Symbol;Acc:MGI:894659]
ENSMUSG00000096054	941	1045	705	988	221	381	236	223	Syne1	1.90621	1.10E-32	8.25E-31	up	10	4970917	5501482	-	40491	protein_coding	spectrin repeat containing, nuclear envelope 1 [Source:MGI Symbol;Acc:MGI:1927152]
ENSMUSG00000058886	825	780	672	759	517	436	394	459	Deaf1	0.862002	4.74E-18	1.26E-16	up	7	141000000	141000000	-	4389	protein_coding	DEAF1, transcription factor [Source:MGI Symbol;Acc:MGI:1858496]
ENSMUSG00000038412	331	275	391	333	786	738	777	812	Higd1a	-1.11167	2.35E-19	7.06E-18	down	9	122000000	122000000	-	3040	protein_coding	HIG1 domain family, member 1A [Source:MGI Symbol;Acc:MGI:1930666]
ENSMUSG00000049721	649	936	649	569	445	443	428	428	Gal3st1	0.790761	4.06E-10	4.67E-09	up	11	3933636	3949326	+	2041	protein_coding	galactose-3-O-sulfotransferase 1 [Source:MGI Symbol;Acc:MGI:1858277]
ENSMUSG00000015966	1043	1402	870	811	168	164	169	167	Il17rb	2.72994	5.49E-80	2.75E-77	up	14	29718092	29730853	-	3707	protein_coding	interleukin 17 receptor B [Source:MGI Symbol;Acc:MGI:1355292]
ENSMUSG00000022325	629	823	637	628	475	497	485	428	Pop1	0.637689	4.63E-10	5.27E-09	up	15	34495450	34530794	+	3795	protein_coding	processing of precursor 1, ribonuclease P/MRP family, (S. cerevisiae) [Source:MGI Symbol;Acc:MGI:1914974]
ENSMUSG00000033653	706	822	630	726	428	524	345	411	Vps8	0.868555	1.82E-13	3.08E-12	up	16	21241868	21463430	+	8279	protein_coding	VPS8 CORVET complex subunit [Source:MGI Symbol;Acc:MGI:2146407]
ENSMUSG00000028842	930	771	735	884	367	474	267	315	Ago3	1.34083	4.00E-21	1.39E-19	up	4	126000000	126000000	-	16571	protein_coding	argonaute RISC catalytic subunit 3 [Source:MGI Symbol;Acc:MGI:2446634]
ENSMUSG00000050721	494	412	387	479	808	708	654	752	Plekho2	-0.608069	2.26E-08	2.01E-07	down	9	65459980	65487322	-	5547	protein_coding	pleckstrin homology domain containing, family O member 2 [Source:MGI Symbol;Acc:MGI:2143132]
ENSMUSG00000055675	700	742	584	673	439	517	435	468	Kbtbd11	0.647718	7.35E-11	9.36E-10	up	8	15061025	15083333	+	7137	protein_coding	kelch repeat and BTB (POZ) domain containing 11 [Source:MGI Symbol;Acc:MGI:1922151]
ENSMUSG00000036291	691	780	780	701	475	520	355	415	Ap5m1	0.858746	1.24E-14	2.36E-13	up	14	49303554	49331691	+	11392	protein_coding	adaptor-related protein complex 5, mu 1 subunit [Source:MGI Symbol;Acc:MGI:1921635]
ENSMUSG00000032422	754	720	719	702	501	508	432	474	Snx14	0.709919	3.27E-16	7.21E-15	up	9	88258800	88321011	-	6110	protein_coding	sorting nexin 14 [Source:MGI Symbol;Acc:MGI:2155664]
ENSMUSG00000036885	693	752	561	651	457	495	447	376	Arhgef26	0.693853	2.14E-11	2.88E-10	up	3	62245765	62369642	+	10116	protein_coding	Rho guanine nucleotide exchange factor (GEF) 26 [Source:MGI Symbol;Acc:MGI:1918053]
ENSMUSG00000056124	784	908	789	683	343	397	382	350	B4galt6	1.21333	5.22E-32	3.78E-30	up	18	20817656	20879461	-	5808	protein_coding	UDP-Gal:betaGlcNAc beta 1,4-galactosyltransferase, polypeptide 6 [Source:MGI Symbol;Acc:MGI:1928380]
ENSMUSG00000056608	869	891	769	865	286	456	258	279	Chd9	1.52362	2.77E-26	1.40E-24	up	8	91554980	91781144	+	23148	protein_coding	chromodomain helicase DNA binding protein 9 [Source:MGI Symbol;Acc:MGI:1924001]
ENSMUSG00000027014	643	741	602	688	493	580	408	402	Cwc22	0.621717	4.47E-08	3.78E-07	up	2	77711503	77776719	-	6822	protein_coding	CWC22 spliceosome-associated protein [Source:MGI Symbol;Acc:MGI:2136773]
ENSMUSG00000043467	1049	910	843	1010	256	426	170	277	Zbtb37	1.87333	3.23E-12	4.81E-11	up	1	161000000	161000000	-	18814	protein_coding	zinc finger and BTB domain containing 37 [Source:MGI Symbol;Acc:MGI:2444467]
ENSMUSG00000025521	402	396	479	439	810	696	809	682	Tmem192	-0.68809	5.67E-10	6.38E-09	down	8	65399837	65421685	+	1750	protein_coding	transmembrane protein 192 [Source:MGI Symbol;Acc:MGI:1920317]
ENSMUSG00000026377	580	684	774	625	484	570	371	410	Nifk	0.657043	7.96E-07	5.59E-06	up	1	118000000	118000000	+	1965	protein_coding	nucleolar protein interacting with the FHA domain of MKI67 [Source:MGI Symbol;Acc:MGI:1915199]
ENSMUSG00000036086	795	769	737	745	404	526	388	378	Zranb3	0.959457	1.30E-19	4.02E-18	up	1	128000000	128000000	-	9079	protein_coding	zinc finger, RAN-binding domain containing 3 [Source:MGI Symbol;Acc:MGI:1918362]
ENSMUSG00000031221	612	648	742	704	527	549	427	470	Igbp1	0.574134	1.71E-07	1.32E-06	up	X	99537897	99559731	+	5717	protein_coding	immunoglobulin (CD79A) binding protein 1 [Source:MGI Symbol;Acc:MGI:1346500]
ENSMUSG00000096727	261	227	276	236	940	929	947	883	Psmb9	-1.77315	1.44E-68	4.80E-66	down	17	34400961	34406738	-	3660	protein_coding	proteasome (prosome, macropain) subunit, beta type 9 (large multifunctional peptidase 2) [Source:MGI Symbol;Acc:MGI:1346526]
ENSMUSG00000022032	313	309	285	307	880	911	874	726	Scara5	-1.36761	2.25E-46	3.11E-44	down	14	65903852	66002275	+	6093	protein_coding	scavenger receptor class A, member 5 [Source:MGI Symbol;Acc:MGI:1918395]
ENSMUSG00000032372	183	163	214	152	1034	948	984	892	Plscr2	-2.32266	1.06E-89	7.28E-87	down	9	92157655	92179805	+	3180	protein_coding	phospholipid scramblase 2 [Source:MGI Symbol;Acc:MGI:1270860]
ENSMUSG00000042104	837	841	797	881	313	459	253	281	Uggt2	1.4801	2.09E-25	1.01E-23	up	14	119000000	119000000	-	12796	protein_coding	UDP-glucose glycoprotein glucosyltransferase 2 [Source:MGI Symbol;Acc:MGI:1913685]
ENSMUSG00000038271	795	717	525	662	511	449	495	476	Iffo1	0.591227	3.08E-07	2.29E-06	up	6	125000000	125000000	+	5691	protein_coding	intermediate filament family orphan 1 [Source:MGI Symbol;Acc:MGI:2444516]
ENSMUSG00000027086	747	627	732	712	507	477	497	476	Fastkd1	0.640693	1.28E-10	1.57E-09	up	2	69517159	69543860	-	5853	protein_coding	FAST kinase domains 1 [Source:MGI Symbol;Acc:MGI:2444596]
ENSMUSG00000039936	414	399	279	357	892	734	704	769	Pik3cd	-0.986436	2.61E-17	6.47E-16	down	4	150000000	150000000	-	6259	protein_coding	phosphatidylinositol-4,5-bisphosphate 3-kinase catalytic subunit delta [Source:MGI Symbol;Acc:MGI:1098211]
ENSMUSG00000050321	771	932	787	649	335	340	271	314	Neto1	1.42759	1.52E-36	1.44E-34	up	18	86413077	86524843	+	8352	protein_coding	neuropilin (NRP) and tolloid (TLL)-like 1 [Source:MGI Symbol;Acc:MGI:2180216]
ENSMUSG00000035112	887	749	544	711	477	479	366	451	Wnk4	0.815555	4.68E-10	5.32E-09	up	11	101000000	101000000	+	4148	protein_coding	WNK lysine deficient protein kinase 4 [Source:MGI Symbol;Acc:MGI:1917097]
ENSMUSG00000028062	438	448	425	418	696	687	714	687	Lamtor2	-0.575962	3.87E-11	5.11E-10	down	3	88457126	88460381	-	1218	protein_coding	late endosomal/lysosomal adaptor, MAPK and MTOR activator 2 [Source:MGI Symbol;Acc:MGI:1932697]
ENSMUSG00000064354	757	682	1065	854	303	377	330	330	COX2	1.44446	1.37E-22	5.44E-21	up	MT	7013	7696	+	684	protein_coding	mitochondrially encoded cytochrome c oxidase II [Source:MGI Symbol;Acc:MGI:102503]
ENSMUSG00000052934	757	704	572	715	495	464	440	517	Fbxo31	0.629946	3.45E-09	3.46E-08	up	8	122000000	122000000	-	5482	protein_coding	F-box protein 31 [Source:MGI Symbol;Acc:MGI:1354708]
ENSMUSG00000060487	311	398	282	348	791	822	780	799	Samd5	-1.14401	1.37E-27	7.64E-26	down	10	9498680	9550952	-	6922	protein_coding	sterile alpha motif domain containing 5 [Source:MGI Symbol;Acc:MGI:2444815]
ENSMUSG00000001173	781	654	672	704	470	533	424	481	Ocrl	0.672559	4.87E-11	6.36E-10	up	X	47001264	47054745	+	9486	protein_coding	OCRL, inositol polyphosphate-5-phosphatase [Source:MGI Symbol;Acc:MGI:109589]
ENSMUSG00000024845	443	445	346	418	790	711	697	591	Tmem134	-0.641772	4.62E-10	5.26E-09	down	19	4175934	4182306	+	1848	protein_coding	transmembrane protein 134 [Source:MGI Symbol;Acc:MGI:1914240]
ENSMUSG00000028550	657	755	647	602	516	495	454	442	Atg4c	0.592932	4.56E-11	5.97E-10	up	4	99082171	99148024	+	3351	protein_coding	autophagy related 4C, cysteine peptidase [Source:MGI Symbol;Acc:MGI:2651854]
ENSMUSG00000049091	407	411	429	348	763	717	715	659	Sephs2	-0.725883	1.51E-14	2.85E-13	down	7	127000000	127000000	-	2177	protein_coding	selenophosphate synthetase 2 [Source:MGI Symbol;Acc:MGI:108388]
ENSMUSG00000004565	805	730	481	693	515	502	447	453	Pnpla6	0.608725	1.88E-06	1.24E-05	up	8	3565384	3594267	+	9698	protein_coding	patatin-like phospholipase domain containing 6 [Source:MGI Symbol;Acc:MGI:1354723]
ENSMUSG00000041498	636	644	622	655	426	590	365	410	Kif14	0.630239	6.05E-07	4.33E-06	up	1	136000000	136000000	+	10358	protein_coding	kinesin family member 14 [Source:MGI Symbol;Acc:MGI:1098226]
ENSMUSG00000056468	838	608	581	777	404	538	350	448	5730596B20Rik	0.802334	4.79E-08	4.04E-07	up	6	52154135	52157831	+	3697	TEC	RIKEN cDNA 5730596B20 gene [Source:MGI Symbol;Acc:MGI:1924830]
ENSMUSG00000037926	780	831	587	666	357	529	336	325	Ssh2	1.00041	2.69E-12	4.04E-11	up	11	77107113	77351046	+	18519	protein_coding	slingshot protein phosphatase 2 [Source:MGI Symbol;Acc:MGI:2679255]
ENSMUSG00000068966	774	670	621	668	490	486	422	461	Zbtb34	0.668505	2.36E-12	3.58E-11	up	2	33296120	33321336	-	6604	protein_coding	zinc finger and BTB domain containing 34 [Source:MGI Symbol;Acc:MGI:2685195]
ENSMUSG00000086370	656	711	635	579	408	495	387	415	Ftx	0.709593	2.29E-12	3.48E-11	up	X	103000000	103000000	-	12258	lncRNA	Ftx transcript, Xist regulator (non-protein coding) [Source:MGI Symbol;Acc:MGI:1926128]
ENSMUSG00000002983	301	282	241	293	916	731	767	727	Relb	-1.37765	1.67E-38	1.74E-36	down	7	19340142	19363363	-	3885	protein_coding	avian reticuloendotheliosis viral (v-rel) oncogene related B [Source:MGI Symbol;Acc:MGI:103289]
ENSMUSG00000035067	732	862	503	582	400	417	409	336	Xkr6	0.884493	7.42E-11	9.44E-10	up	14	63843952	64058258	+	7258	protein_coding	X-linked Kx blood group related 6 [Source:MGI Symbol;Acc:MGI:2447765]
ENSMUSG00000023232	469	416	402	413	755	617	678	680	Serinc2	-0.57129	6.77E-09	6.48E-08	down	4	130000000	130000000	-	2319	protein_coding	serine incorporator 2 [Source:MGI Symbol;Acc:MGI:1919132]
ENSMUSG00000021245	653	687	700	676	515	591	433	391	Mlh3	0.611785	5.51E-08	4.60E-07	up	12	85281294	85317373	-	7554	protein_coding	mutL homolog 3 [Source:MGI Symbol;Acc:MGI:1353455]
ENSMUSG00000032409	791	746	766	755	334	491	268	361	Atr	1.18852	3.85E-17	9.37E-16	up	9	95739650	95833834	+	23629	protein_coding	ataxia telangiectasia and Rad3 related [Source:MGI Symbol;Acc:MGI:108028]
ENSMUSG00000097694	672	690	683	636	409	605	398	419	G730013B05Rik	0.664952	1.11E-07	8.83E-07	up	16	50346608	50379822	+	2871	lncRNA	RIKEN cDNA G730013B05 gene [Source:MGI Symbol;Acc:MGI:3588276]
ENSMUSG00000002963	417	432	294	412	720	701	721	631	Pnkp	-0.724339	1.33E-10	1.63E-09	down	7	44506563	44512416	+	3250	protein_coding	polynucleotide kinase 3'- phosphatase [Source:MGI Symbol;Acc:MGI:1891698]
ENSMUSG00000108621	865	1003	851	814	228	391	230	218	Gm33989	1.84182	4.81E-34	4.03E-32	up	7	39193826	39230013	+	17029	lncRNA	predicted gene, 33989 [Source:MGI Symbol;Acc:MGI:5593148]
ENSMUSG00000040111	662	778	588	587	408	495	431	385	Gramd1b	0.714845	4.28E-11	5.63E-10	up	9	40204529	40442679	-	10452	protein_coding	GRAM domain containing 1B [Source:MGI Symbol;Acc:MGI:1925037]
ENSMUSG00000033671	846	909	681	724	330	345	250	286	Cep350	1.49533	2.51E-40	2.84E-38	up	1	156000000	156000000	-	16520	protein_coding	centrosomal protein 350 [Source:MGI Symbol;Acc:MGI:1921331]
ENSMUSG00000028718	766	763	717	755	305	496	224	365	Stil	1.22528	3.53E-13	5.78E-12	up	4	115000000	115000000	+	5795	protein_coding	Scl/Tal1 interrupting locus [Source:MGI Symbol;Acc:MGI:107477]
ENSMUSG00000027692	987	871	776	829	293	297	268	260	Tnik	1.74339	1.56E-70	5.92E-68	up	3	28317363	28730007	+	19282	protein_coding	TRAF2 and NCK interacting kinase [Source:MGI Symbol;Acc:MGI:1916264]
ENSMUSG00000030588	441	376	383	425	712	656	686	614	Yif1b	-0.60104	7.17E-10	7.96E-09	down	7	28937754	28947022	+	1363	protein_coding	Yip1 interacting factor homolog B (S. cerevisiae) [Source:MGI Symbol;Acc:MGI:1924504]
ENSMUSG00000027168	594	760	609	561	450	470	430	444	Pax6	0.601999	3.93E-09	3.90E-08	up	2	105000000	106000000	+	11694	protein_coding	paired box 6 [Source:MGI Symbol;Acc:MGI:97490]
ENSMUSG00000030417	406	355	424	472	738	662	664	627	Pdcd5	-0.581537	2.41E-07	1.81E-06	down	7	35341407	35346946	-	2486	protein_coding	programmed cell death 5 [Source:MGI Symbol;Acc:MGI:1913538]
ENSMUSG00000043384	728	800	603	786	423	463	375	358	Gprasp1	0.963054	6.61E-19	1.93E-17	up	X	135000000	135000000	+	8119	protein_coding	G protein-coupled receptor associated sorting protein 1 [Source:MGI Symbol;Acc:MGI:1917418]
ENSMUSG00000056004	835	517	736	710	493	532	375	473	Elapor2	0.698009	2.12E-06	1.39E-05	up	5	9316118	9531825	+	7918	protein_coding	endosome-lysosome associated apoptosis and autophagy regulator family member 2 [Source:MGI Symbol;Acc:MGI:2443264]
ENSMUSG00000025531	660	723	684	630	414	554	327	406	Chm	0.780249	1.40E-09	1.49E-08	up	X	112000000	112000000	-	6780	protein_coding	choroidermia (RAB escort protein 1) [Source:MGI Symbol;Acc:MGI:892979]
ENSMUSG00000043090	717	841	689	719	369	426	326	328	Zfp866	1.14659	1.41E-29	8.93E-28	up	8	70213976	70243828	-	5601	protein_coding	zinc finger protein 866 [Source:MGI Symbol;Acc:MGI:3584369]
ENSMUSG00000021186	608	658	509	566	454	415	406	370	Fbln5	0.620873	1.25E-10	1.53E-09	up	12	102000000	102000000	-	6911	protein_coding	fibulin 5 [Source:MGI Symbol;Acc:MGI:1346091]
ENSMUSG00000047843	353	351	345	362	771	660	786	650	Bri3	-0.909423	4.24E-19	1.26E-17	down	5	144000000	144000000	+	1648	protein_coding	brain protein I3 [Source:MGI Symbol;Acc:MGI:1933174]
ENSMUSG00000039835	451	492	349	352	777	663	632	588	Nhsl1	-0.583234	3.37E-07	2.49E-06	down	10	18194733	18409640	+	11348	protein_coding	NHS-like 1 [Source:MGI Symbol;Acc:MGI:106390]
ENSMUSG00000020334	363	394	329	372	717	691	697	664	Slc22a4	-0.813762	1.31E-19	4.07E-18	down	11	53873949	53918916	-	2553	protein_coding	solute carrier family 22 (organic cation transporter), member 4 [Source:MGI Symbol;Acc:MGI:1353479]
ENSMUSG00000015112	368	397	452	391	661	708	628	661	Slc25a13	-0.610433	3.77E-09	3.75E-08	down	6	6041218	6217173	-	3798	protein_coding	solute carrier family 25 (mitochondrial carrier, adenine nucleotide translocator), member 13 [Source:MGI Symbol;Acc:MGI:1354721]
ENSMUSG00000004815	689	650	538	575	504	421	360	375	Dgkq	0.677056	7.32E-10	8.12E-09	up	5	109000000	109000000	-	7189	protein_coding	diacylglycerol kinase, theta [Source:MGI Symbol;Acc:MGI:102918]
ENSMUSG00000040158	353	446	373	384	667	610	686	564	Tax1bp3	-0.587663	1.44E-08	1.32E-07	down	11	73067909	73073988	+	2989	protein_coding	Tax1 (human T cell leukemia virus type I) binding protein 3 [Source:MGI Symbol;Acc:MGI:1923531]
ENSMUSG00000033769	644	699	669	646	419	477	381	373	Exoc6b	0.802638	4.23E-17	1.02E-15	up	6	84595469	85046495	-	15133	protein_coding	exocyst complex component 6B [Source:MGI Symbol;Acc:MGI:1923164]
ENSMUSG00000039982	365	426	332	356	786	672	700	643	Dtx4	-0.80944	8.20E-17	1.92E-15	down	19	12443702	12478818	-	5226	protein_coding	deltex 4, E3 ubiquitin ligase [Source:MGI Symbol;Acc:MGI:2672905]
ENSMUSG00000042302	805	876	707	775	310	368	281	329	Ehbp1	1.40679	1.93E-42	2.35E-40	up	11	21955828	22292292	-	5825	protein_coding	EH domain binding protein 1 [Source:MGI Symbol;Acc:MGI:2667252]
ENSMUSG00000046138	855	890	758	725	228	423	212	235	9930021J03Rik	1.67012	3.68E-23	1.53E-21	up	19	29691802	29783389	-	8134	protein_coding	RIKEN cDNA 9930021J03 gene [Source:MGI Symbol;Acc:MGI:2444398]
ENSMUSG00000045948	348	367	310	320	741	663	806	633	Mrps12	-0.969224	5.22E-20	1.66E-18	down	7	28439066	28441245	-	1040	protein_coding	mitochondrial ribosomal protein S12 [Source:MGI Symbol;Acc:MGI:1346333]
ENSMUSG00000028766	559	335	359	414	757	682	666	673	Alpl	-0.623357	6.86E-06	4.09E-05	down	4	137000000	138000000	-	4033	protein_coding	alkaline phosphatase, liver/bone/kidney [Source:MGI Symbol;Acc:MGI:87983]
ENSMUSG00000031583	768	842	789	758	264	430	233	235	Wrn	1.55984	3.66E-24	1.65E-22	up	8	33724412	33875555	-	7597	protein_coding	Werner syndrome RecQ like helicase [Source:MGI Symbol;Acc:MGI:109635]
ENSMUSG00000030554	680	710	576	662	369	344	340	338	Synm	1.02913	3.49E-28	2.01E-26	up	7	67379908	67409490	-	7933	protein_coding	synemin, intermediate filament protein [Source:MGI Symbol;Acc:MGI:2661187]
ENSMUSG00000005583	576	676	714	569	356	488	394	382	Mef2c	0.759305	8.35E-10	9.18E-09	up	13	83652153	83815199	+	15715	protein_coding	myocyte enhancer factor 2C [Source:MGI Symbol;Acc:MGI:99458]
ENSMUSG00000035049	369	410	304	345	696	650	560	574	Rrp12	-0.683879	2.60E-11	3.49E-10	down	19	41851290	41884612	-	4340	protein_coding	ribosomal RNA processing 12 homolog [Source:MGI Symbol;Acc:MGI:2147437]
ENSMUSG00000047557	150	158	173	117	981	890	919	885	Lxn	-2.5071	1.31E-105	1.15E-102	down	3	67365331	67371259	-	1508	protein_coding	latexin [Source:MGI Symbol;Acc:MGI:107633]
ENSMUSG00000022120	528	679	683	562	363	467	378	360	Obi1	0.759069	6.45E-10	7.19E-09	up	14	105000000	105000000	-	4435	protein_coding	ORC ubiquitin ligase 1 [Source:MGI Symbol;Acc:MGI:1919736]
ENSMUSG00000045414	586	693	665	561	443	451	462	413	Dipk2a	0.613782	6.84E-10	7.62E-09	up	9	94399917	94420134	-	3950	protein_coding	divergent protein kinase domain 2A [Source:MGI Symbol;Acc:MGI:1916111]
ENSMUSG00000020826	51	21	45	37	1089	839	736	989	Nos2	-4.45099	5.67E-121	5.95E-118	down	11	78811613	78851080	+	4439	protein_coding	nitric oxide synthase 2, inducible [Source:MGI Symbol;Acc:MGI:97361]
ENSMUSG00000040520	597	630	710	600	454	469	403	399	Manea	0.672926	4.71E-11	6.14E-10	up	4	26324506	26346891	-	4867	protein_coding	mannosidase, endo-alpha [Source:MGI Symbol;Acc:MGI:2444484]
ENSMUSG00000030337	827	754	511	715	411	454	381	450	Vamp1	0.834057	1.57E-10	1.90E-09	up	6	125000000	125000000	+	10167	protein_coding	vesicle-associated membrane protein 1 [Source:MGI Symbol;Acc:MGI:1313276]
ENSMUSG00000038126	625	761	667	615	302	478	268	260	Mphosph9	1.14531	2.14E-13	3.59E-12	up	5	124000000	124000000	-	8544	protein_coding	M-phase phosphoprotein 9 [Source:MGI Symbol;Acc:MGI:2443138]
ENSMUSG00000030814	397	451	305	364	695	634	702	531	Bcl7c	-0.645742	5.18E-08	4.34E-07	down	7	127000000	127000000	-	7222	protein_coding	B cell CLL/lymphoma 7C [Source:MGI Symbol;Acc:MGI:1332237]
ENSMUSG00000075467	333	472	317	353	717	596	630	531	Dnlz	-0.634706	2.62E-07	1.96E-06	down	2	26238133	26242122	-	2916	protein_coding	DNL-type zinc finger [Source:MGI Symbol;Acc:MGI:106559]
ENSMUSG00000063663	709	785	796	789	287	461	253	298	Brwd3	1.36271	6.94E-20	2.19E-18	up	X	108000000	108000000	-	12692	protein_coding	bromodomain and WD repeat domain containing 3 [Source:MGI Symbol;Acc:MGI:3029414]
ENSMUSG00000041827	80	77	74	86	1110	1131	1070	829	Oasl1	-3.59049	2.74E-165	6.04E-162	down	5	115000000	115000000	+	2608	protein_coding	2'-5' oligoadenylate synthetase-like 1 [Source:MGI Symbol;Acc:MGI:2180849]
ENSMUSG00000045636	838	791	778	720	348	421	296	282	Mtus1	1.33136	3.95E-32	2.88E-30	up	8	41443951	41586763	-	10078	protein_coding	mitochondrial tumor suppressor 1 [Source:MGI Symbol;Acc:MGI:2142572]
ENSMUSG00000028397	669	648	669	617	447	484	369	411	Kdm4c	0.720399	1.79E-13	3.02E-12	up	4	74160734	74324097	+	5823	protein_coding	lysine (K)-specific demethylase 4C [Source:MGI Symbol;Acc:MGI:1924054]
ENSMUSG00000056952	333	338	329	311	774	670	635	574	Tatdn2	-0.90091	1.33E-19	4.11E-18	down	6	114000000	114000000	+	3548	protein_coding	TatD DNase domain containing 2 [Source:MGI Symbol;Acc:MGI:3576210]
ENSMUSG00000030750	373	326	410	363	642	642	698	660	Nsmce1	-0.730335	5.75E-11	7.43E-10	down	7	125000000	125000000	-	1329	protein_coding	NSE1 homolog, SMC5-SMC6 complex component [Source:MGI Symbol;Acc:MGI:1914961]
ENSMUSG00000022604	668	698	582	712	441	459	362	383	Cep97	0.807848	1.48E-15	3.07E-14	up	16	55720251	55755218	-	9163	protein_coding	centrosomal protein 97 [Source:MGI Symbol;Acc:MGI:1921451]
ENSMUSG00000031385	603	804	496	596	281	278	229	239	Plxnb3	1.39228	9.56E-27	5.04E-25	up	X	72800696	72816120	+	6493	protein_coding	plexin B3 [Source:MGI Symbol;Acc:MGI:2154240]
ENSMUSG00000059475	598	709	700	628	436	473	416	353	Zfp426	0.766928	2.49E-13	4.15E-12	up	9	20379845	20404042	-	4888	protein_coding	zinc finger protein 426 [Source:MGI Symbol;Acc:MGI:1920248]
ENSMUSG00000034858	795	806	704	787	320	344	300	326	Atosa	1.37291	7.96E-50	1.31E-47	up	9	74860166	74939750	+	6637	protein_coding	family with sequence similarity 214, member A [Source:MGI Symbol;Acc:MGI:2387648]
ENSMUSG00000030691	650	637	653	665	406	390	472	326	Fchsd2	0.823084	3.42E-13	5.59E-12	up	7	101000000	101000000	+	16627	protein_coding	FCH and double SH3 domains 2 [Source:MGI Symbol;Acc:MGI:2448475]
ENSMUSG00000024892	751	643	498	597	488	400	472	424	Pcx	0.58945	9.33E-07	6.48E-06	up	19	4560500	4671780	+	4753	protein_coding	pyruvate carboxylase [Source:MGI Symbol;Acc:MGI:97520]
ENSMUSG00000097119	629	688	582	578	459	506	412	341	B230354K17Rik	0.64285	2.68E-09	2.74E-08	up	17	45744524	45753470	+	6136	lncRNA	RIKEN cDNA B230354K17 gene [Source:MGI Symbol;Acc:MGI:2443272]
ENSMUSG00000011256	727	538	531	639	457	415	398	419	Adam19	0.641218	4.18E-08	3.56E-07	up	11	45946819	46038170	+	7115	protein_coding	a disintegrin and metallopeptidase domain 19 (meltrin beta) [Source:MGI Symbol;Acc:MGI:105377]
ENSMUSG00000021094	396	388	396	372	679	700	672	618	Dhrs7	-0.668637	5.44E-14	9.63E-13	down	12	72697127	72711683	-	3541	protein_coding	dehydrogenase/reductase (SDR family) member 7 [Source:MGI Symbol;Acc:MGI:1913625]
ENSMUSG00000030352	404	421	348	350	747	643	658	594	Tspan9	-0.682332	1.27E-12	1.97E-11	down	6	128000000	128000000	-	4975	protein_coding	tetraspanin 9 [Source:MGI Symbol;Acc:MGI:1924558]
ENSMUSG00000034311	578	556	648	622	359	548	307	368	Kif4	0.723027	1.49E-06	1.00E-05	up	X	99669343	99770820	+	5514	protein_coding	kinesin family member 4 [Source:MGI Symbol;Acc:MGI:108389]
ENSMUSG00000033705	902	858	561	812	238	387	228	219	Stard9	1.65995	1.01E-22	4.07E-21	up	2	120000000	121000000	+	22053	protein_coding	START domain containing 9 [Source:MGI Symbol;Acc:MGI:3045258]
ENSMUSG00000046229	315	338	288	408	729	669	680	661	Scand1	-0.907648	2.93E-15	5.91E-14	down	2	156000000	156000000	-	803	protein_coding	SCAN domain-containing 1 [Source:MGI Symbol;Acc:MGI:1343132]
ENSMUSG00000029098	662	719	570	551	428	460	416	425	Acox3	0.642147	6.41E-11	8.24E-10	up	5	35740384	35772696	+	11521	protein_coding	acyl-Coenzyme A oxidase 3, pristanoyl [Source:MGI Symbol;Acc:MGI:1933156]
ENSMUSG00000032375	651	589	828	589	414	456	389	414	Aph1b	0.784414	1.41E-09	1.50E-08	up	9	66682484	66702772	-	5163	protein_coding	aph1 homolog B, gamma secretase subunit [Source:MGI Symbol;Acc:MGI:3522097]
ENSMUSG00000035637	402	393	324	433	696	616	632	578	Grhpr	-0.5867	2.55E-08	2.25E-07	down	4	44981395	44990734	+	1603	protein_coding	glyoxylate reductase/hydroxypyruvate reductase [Source:MGI Symbol;Acc:MGI:1923488]
ENSMUSG00000063894	784	771	756	678	268	459	249	229	Zkscan8	1.42896	3.50E-18	9.49E-17	up	13	21697392	21715290	-	8902	protein_coding	zinc finger with KRAB and SCAN domains 8 [Source:MGI Symbol;Acc:MGI:1913815]
ENSMUSG00000070565	807	786	762	755	285	387	230	287	Rasal2	1.50236	6.84E-33	5.24E-31	up	1	157000000	157000000	-	13740	protein_coding	RAS protein activator like 2 [Source:MGI Symbol;Acc:MGI:2443881]
ENSMUSG00000023066	565	595	615	628	399	513	375	387	Rttn	0.637868	1.81E-08	1.64E-07	up	18	88989914	89149140	+	12075	protein_coding	rotatin [Source:MGI Symbol;Acc:MGI:2179288]
ENSMUSG00000026628	320	260	397	341	758	543	709	670	Atf3	-0.906087	1.08E-09	1.17E-08	down	1	191000000	191000000	-	2154	protein_coding	activating transcription factor 3 [Source:MGI Symbol;Acc:MGI:109384]
ENSMUSG00000037685	717	757	710	778	353	500	260	342	Atp8a1	1.14329	4.31E-15	8.56E-14	up	5	67775483	68004777	-	14278	protein_coding	ATPase, aminophospholipid transporter (APLT), class I, type 8A, member 1 [Source:MGI Symbol;Acc:MGI:1330848]
ENSMUSG00000078636	329	330	345	330	729	577	695	524	Gm7336	-0.804399	3.31E-12	4.93E-11	down	7	51396395	51397626	+	1232	processed_pseudogene	predicted gene 7336 [Source:MGI Symbol;Acc:MGI:3644851]
ENSMUSG00000039518	305	364	208	245	760	705	602	637	Cdsn	-1.16088	5.16E-18	1.38E-16	down	17	35863025	35868077	+	2678	protein_coding	corneodesmosin [Source:MGI Symbol;Acc:MGI:3505689]
ENSMUSG00000005907	671	588	656	633	405	461	350	418	Pex1	0.755809	2.47E-12	3.74E-11	up	5	3646066	3687232	+	10356	protein_coding	peroxisomal biogenesis factor 1 [Source:MGI Symbol;Acc:MGI:1918632]
ENSMUSG00000022965	327	284	375	286	731	638	693	741	Ifngr2	-1.02649	4.34E-17	1.05E-15	down	16	91343960	91362511	+	3767	protein_coding	interferon gamma receptor 2 [Source:MGI Symbol;Acc:MGI:107654]
ENSMUSG00000002603	440	337	291	375	799	604	592	662	Tgfb1	-0.76735	4.68E-09	4.58E-08	down	7	25386427	25404502	+	5042	protein_coding	transforming growth factor, beta 1 [Source:MGI Symbol;Acc:MGI:98725]
ENSMUSG00000026202	372	307	391	383	725	534	688	699	Tuba4a	-0.750674	1.66E-08	1.51E-07	down	1	75190872	75196509	-	3701	protein_coding	tubulin, alpha 4A [Source:MGI Symbol;Acc:MGI:1095410]
ENSMUSG00000032235	663	737	700	746	305	490	266	306	Ice2	1.17552	6.76E-15	1.31E-13	up	9	69305188	69340404	+	7736	protein_coding	interactor of little elongation complex ELL subunit 2 [Source:MGI Symbol;Acc:MGI:2135947]
ENSMUSG00000085156	320	319	277	289	727	624	691	572	Snhg15	-1.00436	5.47E-23	2.24E-21	down	11	6475295	6478841	-	3010	lncRNA	small nucleolar RNA host gene 15 [Source:MGI Symbol;Acc:MGI:3650059]
ENSMUSG00000101970	333	374	375	359	677	547	633	618	Chaserr	-0.667575	2.78E-10	3.26E-09	down	7	73189549	73208143	-	8022	lncRNA	CHD2 adjacent suppressive regulatory RNA [Source:MGI Symbol;Acc:MGI:1916420]
ENSMUSG00000048058	599	809	636	601	340	316	334	307	Ldlrad3	1.13783	4.33E-25	2.07E-23	up	2	102000000	102000000	-	6023	protein_coding	low density lipoprotein receptor class A domain containing 3 [Source:MGI Symbol;Acc:MGI:2138856]
ENSMUSG00000039716	692	767	562	599	392	411	306	282	Dock3	1.02734	2.58E-17	6.41E-16	up	9	107000000	107000000	-	14448	protein_coding	dedicator of cyto-kinesis 3 [Source:MGI Symbol;Acc:MGI:2429763]
ENSMUSG00000036661	699	606	584	609	465	403	417	408	Dennd3	0.674024	2.01E-12	3.06E-11	up	15	73384409	73444091	+	5709	protein_coding	DENN/MADD domain containing 3 [Source:MGI Symbol;Acc:MGI:2146009]
ENSMUSG00000023764	666	579	521	645	438	454	404	391	Sfi1	0.629057	1.11E-09	1.19E-08	up	11	3081850	3143463	-	7559	protein_coding	Sfi1 homolog, spindle assembly associated (yeast) [Source:MGI Symbol;Acc:MGI:1926137]
ENSMUSG00000041540	767	927	774	691	253	258	200	232	Sox5	1.85568	2.52E-63	6.53E-61	up	6	144000000	145000000	-	14376	protein_coding	SRY (sex determining region Y)-box 5 [Source:MGI Symbol;Acc:MGI:98367]
ENSMUSG00000032936	761	512	583	704	430	447	410	493	Camkv	0.636724	2.91E-06	1.86E-05	up	9	108000000	108000000	+	3763	protein_coding	CaM kinase-like vesicle-associated [Source:MGI Symbol;Acc:MGI:2384296]
ENSMUSG00000070802	862	783	675	647	409	317	337	336	Pnma8b	1.19557	2.58E-27	1.39E-25	up	7	16678607	16682753	+	4147	protein_coding	PNMA family member 8B [Source:MGI Symbol;Acc:MGI:3645856]
ENSMUSG00000074170	393	394	377	361	637	573	631	623	Plekhf1	-0.58138	8.47E-10	9.29E-09	down	7	37916396	37927440	-	5263	protein_coding	pleckstrin homology domain containing, family F (with FYVE domain) member 1 [Source:MGI Symbol;Acc:MGI:1919537]
ENSMUSG00000015599	640	759	409	576	417	481	397	296	Ttbk1	0.693804	1.07E-05	6.10E-05	up	17	46753374	46798601	-	14097	protein_coding	tau tubulin kinase 1 [Source:MGI Symbol;Acc:MGI:2147036]
ENSMUSG00000021453	172	194	157	175	828	700	888	726	Gadd45g	-2.06016	7.62E-68	2.40E-65	down	13	52000714	52002504	+	1173	protein_coding	growth arrest and DNA-damage-inducible 45 gamma [Source:MGI Symbol;Acc:MGI:1346325]
ENSMUSG00000005057	391	402	289	359	723	621	637	648	Sh2b2	-0.75758	1.09E-12	1.70E-11	down	5	136000000	136000000	-	5406	protein_coding	SH2B adaptor protein 2 [Source:MGI Symbol;Acc:MGI:1345171]
ENSMUSG00000096910	669	699	545	713	313	472	249	328	Zfp955b	1.06165	6.58E-12	9.49E-11	up	17	33508518	33526215	+	5788	protein_coding	zinc finger protein 955B [Source:MGI Symbol;Acc:MGI:4834573]
ENSMUSG00000026987	689	860	527	603	268	384	232	242	Baz2b	1.3605	3.71E-18	1.00E-16	up	2	59729707	60040183	-	17604	protein_coding	bromodomain adjacent to zinc finger domain, 2B [Source:MGI Symbol;Acc:MGI:2442782]
ENSMUSG00000056666	363	380	384	355	627	602	635	527	Retsat	-0.576063	2.54E-09	2.60E-08	down	6	72575458	72585408	+	3537	protein_coding	retinol saturase (all trans retinol 13,14 reductase) [Source:MGI Symbol;Acc:MGI:1914692]
ENSMUSG00000032826	708	714	605	768	314	481	314	303	Ank2	1.10063	2.51E-15	5.09E-14	up	3	127000000	127000000	-	35510	protein_coding	ankyrin 2, brain [Source:MGI Symbol;Acc:MGI:88025]
ENSMUSG00000048332	249	225	229	219	838	699	714	733	Lhfpl6	-1.58107	5.47E-54	1.10E-51	down	3	52948949	53169100	+	5108	protein_coding	lipoma HMGIC fusion partner [Source:MGI Symbol;Acc:MGI:1920048]
ENSMUSG00000074925	593	701	613	616	338	453	299	406	Ptar1	0.865008	9.27E-12	1.31E-10	up	19	23664793	23709032	+	12810	protein_coding	protein prenyltransferase alpha subunit repeat containing 1 [Source:MGI Symbol;Acc:MGI:1921875]
ENSMUSG00000039911	301	233	239	280	772	665	688	736	Spsb1	-1.32922	2.69E-31	1.88E-29	down	4	150000000	150000000	-	4396	protein_coding	splA/ryanodine receptor domain and SOCS box containing 1 [Source:MGI Symbol;Acc:MGI:1921896]
ENSMUSG00000009376	702	661	659	654	289	512	273	336	Met	1.03951	4.37E-11	5.74E-10	up	6	17463799	17573979	+	7679	protein_coding	met proto-oncogene [Source:MGI Symbol;Acc:MGI:96969]
ENSMUSG00000036304	607	573	590	579	371	424	371	405	Zdhhc23	0.692664	1.77E-12	2.71E-11	up	16	43785396	43800154	-	5836	protein_coding	zinc finger, DHHC domain containing 23 [Source:MGI Symbol;Acc:MGI:2685625]
ENSMUSG00000031631	759	863	687	687	255	378	185	211	Cfap97	1.65824	6.75E-25	3.19E-23	up	8	46604808	46648627	+	5157	protein_coding	cilia and flagella associated protein 97 [Source:MGI Symbol;Acc:MGI:1914006]
ENSMUSG00000062866	669	747	517	616	353	454	286	394	Phactr2	0.88632	9.05E-11	1.14E-09	up	10	13083461	13350156	-	11692	protein_coding	phosphatase and actin regulator 2 [Source:MGI Symbol;Acc:MGI:2446138]
ENSMUSG00000060708	342	376	330	339	690	560	638	631	Bloc1s4	-0.749842	1.09E-13	1.88E-12	down	5	36904722	36905994	-	1273	protein_coding	biogenesis of lysosomal organelles complex-1, subunit 4, cappuccino [Source:MGI Symbol;Acc:MGI:1929230]
ENSMUSG00000029524	708	644	445	567	437	453	412	410	Sirt4	0.574033	2.15E-06	1.40E-05	up	5	116000000	116000000	-	2398	protein_coding	sirtuin 4 [Source:MGI Symbol;Acc:MGI:1922637]
ENSMUSG00000031925	630	866	481	503	264	363	213	239	Maml2	1.30815	4.43E-14	7.93E-13	up	9	13298306	13620684	+	6598	protein_coding	mastermind like transcriptional coactivator 2 [Source:MGI Symbol;Acc:MGI:2389460]
ENSMUSG00000025898	651	616	713	711	307	424	203	340	Cwf19l2	1.19756	4.24E-13	6.89E-12	up	9	3403592	3479236	+	10536	protein_coding	CWF19-like 2, cell cycle control (S. pombe) [Source:MGI Symbol;Acc:MGI:1918023]
ENSMUSG00000024293	530	715	619	663	306	486	241	311	Esco1	1.02803	7.40E-10	8.20E-09	up	18	10566507	10610352	-	5100	protein_coding	establishment of sister chromatid cohesion N-acetyltransferase 1 [Source:MGI Symbol;Acc:MGI:1925055]
ENSMUSG00000039585	798	803	645	780	200	378	123	147	Myo9a	1.95919	1.45E-08	1.33E-07	up	9	59658179	59836149	+	13034	protein_coding	myosin IXa [Source:MGI Symbol;Acc:MGI:107735]
ENSMUSG00000035934	727	834	711	648	298	338	278	280	Pknox2	1.40158	1.61E-43	2.05E-41	up	9	36802278	37058703	-	10335	protein_coding	Pbx/knotted 1 homeobox 2 [Source:MGI Symbol;Acc:MGI:2445415]
ENSMUSG00000009569	634	642	587	529	353	473	351	388	Mrtfb	0.722858	2.09E-10	2.48E-09	up	16	13074345	13235393	+	8990	protein_coding	myocardin related transcription factor B [Source:MGI Symbol;Acc:MGI:3050795]
ENSMUSG00000007827	568	697	526	569	392	441	278	271	Ankrd26	0.889134	1.36E-10	1.66E-09	up	6	118000000	119000000	-	7253	protein_coding	ankyrin repeat domain 26 [Source:MGI Symbol;Acc:MGI:1917887]
ENSMUSG00000107002	291	349	315	426	696	569	668	626	Ncbp2as2	-0.775387	3.02E-09	3.05E-08	down	16	31765868	31767312	-	1445	protein_coding	RIKEN cDNA 0610012G03 gene [Source:MGI Symbol;Acc:MGI:1913301]
ENSMUSG00000019590	306	262	288	281	764	651	664	635	Cyb561	-1.14	4.15E-29	2.54E-27	down	11	106000000	106000000	-	3653	protein_coding	cytochrome b-561 [Source:MGI Symbol;Acc:MGI:103253]
ENSMUSG00000039016	323	313	401	328	551	650	718	582	Timm8b	-0.76003	6.31E-09	6.08E-08	down	9	50515210	50516620	+	518	protein_coding	translocase of inner mitochondrial membrane 8B [Source:MGI Symbol;Acc:MGI:1353424]
ENSMUSG00000024795	758	674	633	869	175	408	134	193	Kif20b	1.81149	4.06E-07	2.98E-06	up	19	34899761	34953145	+	6957	protein_coding	kinesin family member 20B [Source:MGI Symbol;Acc:MGI:2444576]
ENSMUSG00000033767	643	620	568	616	456	460	325	351	Tmem131l	0.737372	2.66E-11	3.56E-10	up	3	83804962	83947482	-	11726	protein_coding	transmembrane 131 like [Source:MGI Symbol;Acc:MGI:2443399]
ENSMUSG00000028243	586	605	543	506	440	415	332	377	Ubxn2b	0.631711	3.38E-10	3.91E-09	up	4	6191098	6221688	+	6642	protein_coding	UBX domain protein 2B [Source:MGI Symbol;Acc:MGI:1915303]
ENSMUSG00000003824	337	318	400	324	646	567	653	603	Syce2	-0.725968	3.18E-10	3.69E-09	down	8	85598740	85614850	+	1968	protein_coding	synaptonemal complex central element protein 2 [Source:MGI Symbol;Acc:MGI:1919096]
ENSMUSG00000055172	325	295	312	300	775	673	650	638	C1ra	-1.03579	1.38E-26	7.16E-25	down	6	124000000	125000000	+	2981	protein_coding	complement component 1, r subcomponent A [Source:MGI Symbol;Acc:MGI:1355313]
ENSMUSG00000066643	732	660	681	734	318	375	224	311	Wdr35	1.30962	6.19E-24	2.73E-22	up	12	9023892	9078847	+	7273	protein_coding	WD repeat domain 35 [Source:MGI Symbol;Acc:MGI:1921932]
ENSMUSG00000023963	638	702	710	676	284	372	284	296	Cyp39a1	1.25539	9.78E-30	6.23E-28	up	17	43978316	44062322	+	3053	protein_coding	cytochrome P450, family 39, subfamily a, polypeptide 1 [Source:MGI Symbol;Acc:MGI:1927096]
ENSMUSG00000024824	337	335	316	342	624	550	580	548	Rad9a	-0.678223	9.28E-13	1.47E-11	down	19	4245195	4251661	-	2362	protein_coding	RAD9 checkpoint clamp component A [Source:MGI Symbol;Acc:MGI:1328356]
ENSMUSG00000022358	767	926	655	689	305	313	287	262	Fbxo32	1.48941	3.28E-42	3.95E-40	up	15	58039275	58078328	-	6976	protein_coding	F-box protein 32 [Source:MGI Symbol;Acc:MGI:1914981]
ENSMUSG00000024414	326	352	340	371	605	558	662	547	Mrpl27	-0.659197	8.34E-10	9.17E-09	down	11	94544593	94550915	+	985	protein_coding	mitochondrial ribosomal protein L27 [Source:MGI Symbol;Acc:MGI:2137224]
ENSMUSG00000020546	631	725	579	679	280	423	226	247	Stxbp4	1.26919	1.55E-16	3.54E-15	up	11	90367318	90528910	-	11834	protein_coding	syntaxin binding protein 4 [Source:MGI Symbol;Acc:MGI:1342296]
ENSMUSG00000015134	572	651	477	568	373	390	383	353	Aldh1a3	0.707137	6.12E-12	8.87E-11	up	7	66040638	66077265	-	4617	protein_coding	aldehyde dehydrogenase family 1, subfamily A3 [Source:MGI Symbol;Acc:MGI:1861722]
ENSMUSG00000026655	237	203	282	205	745	693	673	723	Fam107b	-1.49707	8.25E-34	6.69E-32	down	2	3571525	3783179	+	4329	protein_coding	family with sequence similarity 107, member B [Source:MGI Symbol;Acc:MGI:1913790]
ENSMUSG00000030717	367	255	384	312	671	584	665	623	Nupr1	-0.8322	7.75E-10	8.56E-09	down	7	126000000	126000000	-	2514	protein_coding	nuclear protein transcription regulator 1 [Source:MGI Symbol;Acc:MGI:1891834]
ENSMUSG00000023939	347	343	407	367	652	608	671	545	Mrpl14	-0.64189	5.44E-09	5.28E-08	down	17	45997248	46009421	+	949	protein_coding	mitochondrial ribosomal protein L14 [Source:MGI Symbol;Acc:MGI:1333864]
ENSMUSG00000015597	600	660	532	478	367	458	347	336	Zfp318	0.701076	2.79E-09	2.83E-08	up	17	46694657	46731846	+	13804	protein_coding	zinc finger protein 318 [Source:MGI Symbol;Acc:MGI:1889348]
ENSMUSG00000056144	366	381	359	287	609	706	650	524	Trim34a	-0.724932	2.38E-10	2.81E-09	down	7	104000000	104000000	+	2592	protein_coding	tripartite motif-containing 34A [Source:MGI Symbol;Acc:MGI:2137359]
ENSMUSG00000034647	778	845	635	868	174	317	164	208	Ankrd12	1.97002	3.73E-31	2.57E-29	up	17	66272693	66384084	-	13748	protein_coding	ankyrin repeat domain 12 [Source:MGI Symbol;Acc:MGI:1914357]
ENSMUSG00000040124	355	320	395	327	625	578	584	619	Gorab	-0.670414	8.44E-10	9.27E-09	down	1	163000000	163000000	-	2855	protein_coding	golgin, RAB6-interacting [Source:MGI Symbol;Acc:MGI:2138271]
ENSMUSG00000030538	327	388	354	334	604	600	634	532	Cib1	-0.644001	1.01E-10	1.26E-09	down	7	79876895	79882561	-	2303	protein_coding	calcium and integrin binding 1 (calmyrin) [Source:MGI Symbol;Acc:MGI:1344418]
ENSMUSG00000078453	325	299	395	398	679	540	577	534	Abracl	-0.597187	4.34E-06	2.68E-05	down	10	17887008	17899036	-	1056	protein_coding	ABRA C-terminal like [Source:MGI Symbol;Acc:MGI:1920362]
ENSMUSG00000041035	378	395	343	312	617	560	604	559	Dpcd	-0.602252	7.92E-10	8.73E-09	down	19	45549054	45568202	+	2350	protein_coding	deleted in primary ciliary dyskinesia [Source:MGI Symbol;Acc:MGI:1924407]
ENSMUSG00000039840	609	644	467	506	364	517	275	354	Epg5	0.671997	1.26E-05	7.09E-05	up	18	77981680	78078228	+	10039	protein_coding	ectopic P-granules autophagy protein 5 homolog (C. elegans) [Source:MGI Symbol;Acc:MGI:1918673]
ENSMUSG00000025762	718	604	627	647	390	347	392	324	Larp1b	0.951296	4.89E-20	1.56E-18	up	3	40904263	40994669	+	7701	protein_coding	La ribonucleoprotein domain family, member 1B [Source:MGI Symbol;Acc:MGI:1914604]
ENSMUSG00000030522	634	779	656	503	379	367	286	271	Mtmr10	1.09522	6.44E-17	1.53E-15	up	7	63937401	63990554	+	7873	protein_coding	myotubularin related protein 10 [Source:MGI Symbol;Acc:MGI:2142292]
ENSMUSG00000041229	530	678	500	573	391	415	324	325	Phf8	0.761835	1.53E-11	2.10E-10	up	X	150000000	150000000	+	9318	protein_coding	PHD finger protein 8 [Source:MGI Symbol;Acc:MGI:2444341]
ENSMUSG00000100862	691	638	778	688	282	271	289	280	Atp6-ps	1.43142	4.87E-38	4.95E-36	up	1	24653055	24653732	-	678	unprocessed_pseudogene	predicted gene 10925 [Source:MGI Symbol;Acc:MGI:3809095]
ENSMUSG00000031458	350	343	293	350	604	603	624	583	Coprs	-0.742324	3.17E-14	5.77E-13	down	8	13934794	13940281	-	2732	protein_coding	coordinator of PRMT5, differentiation stimulator [Source:MGI Symbol;Acc:MGI:1913673]
ENSMUSG00000024424	271	278	302	284	746	698	692	584	Ttc39c	-1.14429	1.06E-28	6.32E-27	down	18	12732953	12871920	+	7234	protein_coding	tetratricopeptide repeat domain 39C [Source:MGI Symbol;Acc:MGI:1919997]
ENSMUSG00000037270	913	858	710	952	155	217	126	141	Bltp1	2.54166	2.83E-69	9.76E-67	up	3	36917253	37107182	+	32279	protein_coding	RIKEN cDNA 4932438A13 gene [Source:MGI Symbol;Acc:MGI:2444631]
ENSMUSG00000000386	191	174	186	187	820	828	746	613	Mx1	-1.90909	2.68E-63	6.88E-61	down	16	97248235	97264107	-	3371	protein_coding	MX dynamin-like GTPase 1 [Source:MGI Symbol;Acc:MGI:97243]
ENSMUSG00000046223	307	312	324	324	689	590	601	588	Plaur	-0.846992	6.22E-18	1.64E-16	down	7	24161909	24175393	+	2617	protein_coding	plasminogen activator, urokinase receptor [Source:MGI Symbol;Acc:MGI:97612]
ENSMUSG00000017167	582	717	430	528	405	433	319	312	Cntnap1	0.730647	1.19E-07	9.45E-07	up	11	101000000	101000000	+	5875	protein_coding	contactin associated protein-like 1 [Source:MGI Symbol;Acc:MGI:1858201]
ENSMUSG00000039457	493	286	316	346	682	604	543	573	Ppl	-0.622318	2.18E-05	0.000117607	down	16	4904155	4950285	-	6893	protein_coding	periplakin [Source:MGI Symbol;Acc:MGI:1194898]
ENSMUSG00000021182	634	578	471	561	397	449	345	412	Ccdc88c	0.596106	1.24E-07	9.78E-07	up	12	101000000	101000000	-	11386	protein_coding	coiled-coil domain containing 88C [Source:MGI Symbol;Acc:MGI:1915589]
ENSMUSG00000040209	680	711	587	662	329	443	258	312	Zfp704	1.09079	1.61E-16	3.66E-15	up	3	9492080	9675145	-	15255	protein_coding	zinc finger protein 704 [Source:MGI Symbol;Acc:MGI:2180715]
ENSMUSG00000024427	307	288	305	323	708	556	601	594	Spry4	-0.892344	1.41E-16	3.23E-15	down	18	38719300	38734468	-	4755	protein_coding	sprouty RTK signaling antagonist 4 [Source:MGI Symbol;Acc:MGI:1345144]
ENSMUSG00000041303	540	624	655	567	284	427	297	296	Gtf3c3	0.987093	2.35E-13	3.92E-12	up	1	54435163	54478130	-	4925	protein_coding	general transcription factor IIIC, polypeptide 3 [Source:MGI Symbol;Acc:MGI:2138383]
ENSMUSG00000085396	629	563	472	570	432	458	331	378	Firre	0.59665	2.25E-07	1.70E-06	up	X	49644621	49724198	-	8912	lncRNA	functional intergenic repeating RNA element [Source:MGI Symbol;Acc:MGI:2147989]
ENSMUSG00000068394	570	590	437	548	357	440	304	343	Cep152	0.682977	2.62E-08	2.31E-07	up	2	125000000	125000000	-	5768	protein_coding	centrosomal protein 152 [Source:MGI Symbol;Acc:MGI:2139083]
ENSMUSG00000056763	598	694	579	546	314	439	268	288	Cspp1	0.998718	1.09E-13	1.88E-12	up	1	10108212	10206993	+	17553	protein_coding	centrosome and spindle pole associated protein 1 [Source:MGI Symbol;Acc:MGI:2681832]
ENSMUSG00000021606	330	310	352	415	583	590	652	505	Ndufs6	-0.610725	1.37E-06	9.28E-06	down	13	73467957	73476661	-	898	protein_coding	NADH:ubiquinone oxidoreductase core subunit S6 [Source:MGI Symbol;Acc:MGI:107932]
ENSMUSG00000024924	623	656	590	513	291	435	262	304	Vldlr	0.995208	7.81E-13	1.24E-11	up	19	27193884	27231631	+	10068	protein_coding	very low density lipoprotein receptor [Source:MGI Symbol;Acc:MGI:98935]
ENSMUSG00000064358	496	493	873	572	351	310	340	327	COX3	0.995365	9.50E-09	8.95E-08	up	MT	8607	9390	+	784	protein_coding	mitochondrially encoded cytochrome c oxidase III [Source:MGI Symbol;Acc:MGI:102502]
ENSMUSG00000038368	587	554	745	573	358	433	325	363	Focad	0.851238	8.08E-11	1.02E-09	up	4	88012866	88329248	+	11311	protein_coding	focadhesin [Source:MGI Symbol;Acc:MGI:2676921]
ENSMUSG00000036782	639	603	697	596	342	380	286	316	Klhl13	1.05364	1.50E-21	5.43E-20	up	X	23085510	23231321	-	4253	protein_coding	kelch-like 13 [Source:MGI Symbol;Acc:MGI:1914705]
ENSMUSG00000051343	380	353	308	364	588	538	573	587	Rab11fip5	-0.59181	7.40E-09	7.08E-08	down	6	85311944	85351616	-	6124	protein_coding	RAB11 family interacting protein 5 (class I) [Source:MGI Symbol;Acc:MGI:1098586]
ENSMUSG00000058571	657	585	503	510	362	380	332	339	Gpc6	0.785238	5.66E-14	9.99E-13	up	14	117000000	118000000	+	6425	protein_coding	glypican 6 [Source:MGI Symbol;Acc:MGI:1346322]
ENSMUSG00000050931	245	206	252	202	734	615	680	637	Sgms2	-1.44442	4.89E-36	4.52E-34	down	3	131000000	131000000	-	6227	protein_coding	sphingomyelin synthase 2 [Source:MGI Symbol;Acc:MGI:1921692]
ENSMUSG00000043065	651	560	687	558	359	375	299	388	Spice1	0.903479	1.06E-13	1.83E-12	up	16	44167484	44208860	+	5416	protein_coding	spindle and centriole associated protein 1 [Source:MGI Symbol;Acc:MGI:1196252]
ENSMUSG00000053746	336	289	334	415	628	552	569	554	Ptrh1	-0.627575	4.99E-07	3.60E-06	down	2	32665798	32667609	+	1135	protein_coding	peptidyl-tRNA hydrolase 1 homolog [Source:MGI Symbol;Acc:MGI:1913779]
ENSMUSG00000025140	381	258	348	337	678	608	569	531	Pycr1	-0.730496	1.11E-08	1.03E-07	down	11	121000000	121000000	-	3935	protein_coding	pyrroline-5-carboxylate reductase 1 [Source:MGI Symbol;Acc:MGI:2384795]
ENSMUSG00000075324	651	597	606	728	310	351	218	310	Fign	1.23585	6.41E-20	2.02E-18	up	2	63801851	63928382	-	9969	protein_coding	fidgetin [Source:MGI Symbol;Acc:MGI:1890647]
ENSMUSG00000019303	304	348	335	260	535	605	584	581	Psmc3ip	-0.776895	5.84E-12	8.48E-11	down	11	101000000	101000000	-	1818	protein_coding	proteasome (prosome, macropain) 26S subunit, ATPase 3, interacting protein [Source:MGI Symbol;Acc:MGI:1098610]
ENSMUSG00000054196	647	609	726	576	312	320	280	272	Cthrc1	1.22764	1.15E-28	6.83E-27	up	15	38940327	38950516	+	1593	protein_coding	collagen triple helix repeat containing 1 [Source:MGI Symbol;Acc:MGI:1915838]
ENSMUSG00000027722	342	369	308	339	575	576	557	491	Afg2a	-0.582626	9.32E-10	1.02E-08	down	3	37474045	37633245	+	3887	protein_coding	spermatogenesis associated 5 [Source:MGI Symbol;Acc:MGI:1927170]
ENSMUSG00000000340	494	606	564	488	414	416	346	317	Dbt	0.643161	5.62E-09	5.44E-08	up	3	116000000	116000000	+	3348	protein_coding	dihydrolipoamide branched chain transacylase E2 [Source:MGI Symbol;Acc:MGI:105386]
ENSMUSG00000039756	676	751	602	642	221	354	155	201	Dnttip2	1.6372	4.47E-21	1.55E-19	up	3	122000000	122000000	+	3309	protein_coding	deoxynucleotidyltransferase, terminal, interacting protein 2 [Source:MGI Symbol;Acc:MGI:1923173]
ENSMUSG00000025241	577	574	479	613	386	440	323	329	Fyco1	0.717339	5.24E-10	5.93E-09	up	9	124000000	124000000	-	8862	protein_coding	FYVE and coiled-coil domain containing 1 [Source:MGI Symbol;Acc:MGI:107277]
ENSMUSG00000030615	320	298	318	319	629	615	682	494	Tmem126a	-0.831793	2.59E-13	4.31E-12	down	7	90099908	90106437	-	2570	protein_coding	transmembrane protein 126A [Source:MGI Symbol;Acc:MGI:1913521]
ENSMUSG00000006154	604	909	457	492	305	357	317	258	Eps8l1	1.09675	8.16E-11	1.03E-09	up	7	4463673	4483486	+	6036	protein_coding	EPS8-like 1 [Source:MGI Symbol;Acc:MGI:1914675]
ENSMUSG00000037369	553	587	551	517	349	442	347	338	Kdm6a	0.694245	3.90E-11	5.16E-10	up	X	18028814	18146175	+	8383	protein_coding	lysine (K)-specific demethylase 6A [Source:MGI Symbol;Acc:MGI:1095419]
ENSMUSG00000035640	310	439	251	297	598	609	533	530	Cbarp	-0.699937	1.40E-07	1.10E-06	down	10	79966285	79976669	-	4996	protein_coding	calcium channel, voltage-dependent, beta subunit associated regulatory protein [Source:MGI Symbol;Acc:MGI:1354170]
ENSMUSG00000060288	284	326	355	277	660	589	722	447	Ppih	-0.844629	2.76E-09	2.81E-08	down	4	119000000	119000000	-	1894	protein_coding	peptidyl prolyl isomerase H [Source:MGI Symbol;Acc:MGI:106499]
ENSMUSG00000024268	342	276	369	350	617	556	540	577	Celf4	-0.659466	3.19E-08	2.77E-07	down	18	25610689	25887214	-	8583	protein_coding	CUGBP, Elav-like family member 4 [Source:MGI Symbol;Acc:MGI:1932407]
ENSMUSG00000036792	605	612	536	533	325	413	309	313	Mbd5	0.861705	1.62E-15	3.34E-14	up	2	48839520	49215417	+	19632	protein_coding	methyl-CpG binding domain protein 5 [Source:MGI Symbol;Acc:MGI:2138934]
ENSMUSG00000047423	352	331	237	290	631	575	582	496	AI837181	-0.805334	6.40E-12	9.24E-11	down	19	5475172	5477341	+	1542	protein_coding	expressed sequence AI837181 [Source:MGI Symbol;Acc:MGI:2147598]
ENSMUSG00000034194	362	333	292	300	599	509	582	489	R3hcc1	-0.647922	1.33E-09	1.42E-08	down	14	69934756	69945033	-	2766	protein_coding	R3H domain and coiled-coil containing 1 [Source:MGI Symbol;Acc:MGI:1919093]
ENSMUSG00000032291	200	197	247	246	647	600	750	624	Crabp1	-1.44359	1.43E-27	7.94E-26	down	9	54672032	54680394	+	802	protein_coding	cellular retinoic acid binding protein I [Source:MGI Symbol;Acc:MGI:88490]
ENSMUSG00000024302	704	692	601	591	271	393	234	266	Dtna	1.26622	7.66E-21	2.59E-19	up	18	23548192	23792772	+	16930	protein_coding	dystrobrevin alpha [Source:MGI Symbol;Acc:MGI:106039]
ENSMUSG00000035933	547	541	563	537	409	393	318	378	Cog5	0.661614	6.38E-11	8.22E-10	up	12	31704868	31987629	+	6298	protein_coding	component of oligomeric golgi complex 5 [Source:MGI Symbol;Acc:MGI:2145130]
ENSMUSG00000040883	291	285	309	301	619	625	688	504	Tmem205	-0.923045	7.13E-16	1.52E-14	down	9	21832304	21838852	-	2589	protein_coding	transmembrane protein 205 [Source:MGI Symbol;Acc:MGI:3045495]
ENSMUSG00000026648	656	570	522	615	378	404	274	321	Dclre1c	0.895374	1.09E-13	1.88E-12	up	2	3425168	3465167	+	9316	protein_coding	DNA cross-link repair 1C [Source:MGI Symbol;Acc:MGI:2441769]
ENSMUSG00000035299	575	635	444	503	335	397	303	296	Mid1	0.807225	1.89E-11	2.57E-10	up	X	168000000	169000000	+	6720	protein_coding	midline 1 [Source:MGI Symbol;Acc:MGI:1100537]
ENSMUSG00000019841	754	900	597	935	94	201	100	94	Rev3l	2.82005	1.73E-21	6.22E-20	up	10	39608114	39751207	+	13293	protein_coding	REV3 like, DNA directed polymerase zeta catalytic subunit [Source:MGI Symbol;Acc:MGI:1337131]
ENSMUSG00000034206	554	578	551	627	291	464	246	246	Polq	1.01005	6.87E-10	7.64E-09	up	16	36832148	36915779	+	9685	protein_coding	polymerase (DNA directed), theta [Source:MGI Symbol;Acc:MGI:2155399]
ENSMUSG00000041058	557	524	614	584	297	446	300	278	Wwp1	0.905829	1.33E-10	1.62E-09	up	4	19608303	19708993	-	6453	protein_coding	WW domain containing E3 ubiquitin protein ligase 1 [Source:MGI Symbol;Acc:MGI:1861728]
ENSMUSG00000041238	596	606	574	581	322	387	230	254	Rbbp8	1.10082	3.24E-17	7.96E-16	up	18	11766333	11878278	+	12521	protein_coding	retinoblastoma binding protein 8, endonuclease [Source:MGI Symbol;Acc:MGI:2442995]
ENSMUSG00000046442	619	626	609	556	352	345	309	318	Ppm1e	0.977356	2.99E-26	1.51E-24	up	11	87117732	87249849	-	6702	protein_coding	protein phosphatase 1E (PP2C domain containing) [Source:MGI Symbol;Acc:MGI:2444096]
ENSMUSG00000041757	610	575	475	460	373	404	376	384	Plekha6	0.572336	9.38E-08	7.56E-07	up	1	133000000	133000000	+	12530	protein_coding	pleckstrin homology domain containing, family A member 6 [Source:MGI Symbol;Acc:MGI:2388662]
ENSMUSG00000027115	509	512	475	469	341	430	252	374	Kif18a	0.605264	8.30E-06	4.85E-05	up	2	109000000	109000000	+	9832	protein_coding	kinesin family member 18A [Source:MGI Symbol;Acc:MGI:2446977]
ENSMUSG00000031292	606	573	563	561	305	403	263	343	Cdkl5	0.922629	6.30E-14	1.11E-12	up	X	160000000	160000000	-	14331	protein_coding	cyclin-dependent kinase-like 5 [Source:MGI Symbol;Acc:MGI:1278336]
ENSMUSG00000064357	565	714	746	675	253	222	267	231	ATP6	1.58635	7.57E-38	7.59E-36	up	MT	7927	8607	+	681	protein_coding	mitochondrially encoded ATP synthase 6 [Source:MGI Symbol;Acc:MGI:99927]
ENSMUSG00000027615	502	600	595	600	328	381	264	333	Hps3	0.930198	2.88E-14	5.25E-13	up	3	20050109	20089479	-	9103	protein_coding	HPS3, biogenesis of lysosomal organelles complex 2 subunit 1 [Source:MGI Symbol;Acc:MGI:2153839]
ENSMUSG00000036916	606	670	619	559	201	339	196	225	Zfp280c	1.4659	9.19E-23	3.71E-21	up	X	47630502	47683381	-	5236	protein_coding	zinc finger protein 280C [Source:MGI Symbol;Acc:MGI:2387585]
ENSMUSG00000047534	516	708	615	641	249	339	183	229	Mis18bp1	1.42768	1.67E-20	5.46E-19	up	12	65179508	65219378	-	7990	protein_coding	MIS18 binding protein 1 [Source:MGI Symbol;Acc:MGI:2145099]
ENSMUSG00000020812	272	269	339	298	616	468	555	588	Snhg16	-0.803992	8.20E-10	9.02E-09	down	11	117000000	117000000	+	4530	lncRNA	small nucleolar RNA host gene 16 [Source:MGI Symbol;Acc:MGI:1913543]
ENSMUSG00000021448	620	586	472	548	346	414	337	353	Shc3	0.728979	1.85E-11	2.52E-10	up	13	51585077	51723523	-	4654	protein_coding	src homology 2 domain-containing transforming protein C3 [Source:MGI Symbol;Acc:MGI:106179]
ENSMUSG00000022661	569	643	709	534	301	273	304	295	Cd200	1.17788	3.34E-23	1.40E-21	up	16	45202498	45229416	-	3321	protein_coding	CD200 antigen [Source:MGI Symbol;Acc:MGI:1196990]
ENSMUSG00000022706	329	344	301	316	541	502	548	509	Mrpl40	-0.59211	9.91E-10	1.08E-08	down	16	18690768	18695612	-	1761	protein_coding	mitochondrial ribosomal protein L40 [Source:MGI Symbol;Acc:MGI:1332635]
ENSMUSG00000034957	286	392	215	298	633	634	630	461	Cebpa	-0.875419	2.82E-09	2.86E-08	down	7	34818718	34821353	+	2636	protein_coding	CCAAT/enhancer binding protein (C/EBP), alpha [Source:MGI Symbol;Acc:MGI:99480]
ENSMUSG00000000223	558	1154	441	461	161	196	136	128	Drp2	2.17444	1.03E-10	1.28E-09	up	X	133000000	133000000	+	8553	protein_coding	dystrophin related protein 2 [Source:MGI Symbol;Acc:MGI:107432]
ENSMUSG00000026726	693	698	486	634	210	340	230	215	Cubn	1.4462	1.80E-21	6.46E-20	up	2	13281149	13496624	-	14935	protein_coding	cubilin (intrinsic factor-cobalamin receptor) [Source:MGI Symbol;Acc:MGI:1931256]
ENSMUSG00000003348	336	325	353	316	571	532	549	501	Mob3a	-0.580783	2.90E-09	2.93E-08	down	10	80521087	80537811	-	3254	protein_coding	MOB kinase activator 3A [Source:MGI Symbol;Acc:MGI:3050117]
ENSMUSG00000050737	315	250	296	289	616	547	585	608	Ptges	-0.92152	3.58E-16	7.83E-15	down	2	30779483	30819875	-	3931	protein_coding	prostaglandin E synthase [Source:MGI Symbol;Acc:MGI:1927593]
ENSMUSG00000091625	304	305	347	275	534	575	586	513	Lsm5	-0.729744	3.73E-11	4.94E-10	down	6	56678048	56681695	-	792	protein_coding	LSM5 homolog, U6 small nuclear RNA and mRNA degradation associated [Source:MGI Symbol;Acc:MGI:1913623]
ENSMUSG00000054752	493	563	553	482	379	426	357	316	Fsd1l	0.615774	9.06E-09	8.57E-08	up	4	53631471	53707009	+	9739	protein_coding	fibronectin type III and SPRY domain containing 1-like [Source:MGI Symbol;Acc:MGI:2442443]
ENSMUSG00000052812	503	643	498	509	317	340	237	253	Atad2b	1.02276	8.62E-17	2.01E-15	up	12	4967353	5097394	+	15110	protein_coding	ATPase family, AAA domain containing 2B [Source:MGI Symbol;Acc:MGI:2444798]
ENSMUSG00000039145	577	554	417	466	345	372	295	319	Camk1d	0.707977	7.40E-10	8.20E-09	up	2	5298268	5719326	-	7427	protein_coding	calcium/calmodulin-dependent protein kinase ID [Source:MGI Symbol;Acc:MGI:2442190]
ENSMUSG00000033282	647	687	576	628	221	398	191	223	Rpgrip1l	1.41279	1.71E-16	3.88E-15	up	8	91943658	92039890	-	14688	protein_coding	Rpgrip1-like [Source:MGI Symbol;Acc:MGI:1920563]
ENSMUSG00000034932	319	283	321	355	555	510	533	504	Mrpl54	-0.602329	4.70E-08	3.96E-07	down	10	81100547	81102768	-	825	protein_coding	mitochondrial ribosomal protein L54 [Source:MGI Symbol;Acc:MGI:1913297]
ENSMUSG00000087179	462	666	446	435	368	345	351	314	Gm14230	0.651918	3.34E-07	2.46E-06	up	2	157000000	157000000	-	7090	lncRNA	RIKEN cDNA 5730471H19 gene [Source:MGI Symbol;Acc:MGI:3642639]
ENSMUSG00000039239	572	690	536	500	265	233	221	184	Tgfb2	1.46032	7.97E-34	6.49E-32	up	1	186000000	186000000	-	5791	protein_coding	transforming growth factor, beta 2 [Source:MGI Symbol;Acc:MGI:98726]
ENSMUSG00000028364	935	307	715	915	304	293	262	274	Tnc	1.46661	4.59E-05	0.00023236	up	4	63878022	63965252	-	7772	protein_coding	tenascin C [Source:MGI Symbol;Acc:MGI:101922]
ENSMUSG00000034731	575	596	453	598	274	373	278	294	Dgkh	0.97738	1.12E-14	2.14E-13	up	14	78796190	78970216	-	16975	protein_coding	diacylglycerol kinase, eta [Source:MGI Symbol;Acc:MGI:2444188]
ENSMUSG00000045215	510	727	472	527	229	296	214	186	Asxl3	1.38492	5.47E-21	1.88E-19	up	18	22477303	22663284	+	15691	protein_coding	ASXL transcriptional regulator 3 [Source:MGI Symbol;Acc:MGI:2685175]
ENSMUSG00000022438	297	233	252	281	611	533	575	619	Parvb	-1.02499	4.29E-18	1.15E-16	down	15	84116244	84199889	+	4416	protein_coding	parvin, beta [Source:MGI Symbol;Acc:MGI:2153063]
ENSMUSG00000045795	329	282	250	337	592	541	475	473	Whamm	-0.680567	9.32E-09	8.79E-08	down	7	81221014	81246584	+	3176	protein_coding	WAS protein homolog associated with actin, golgi membranes and microtubules [Source:MGI Symbol;Acc:MGI:2142282]
ENSMUSG00000022914	500	630	491	592	265	307	290	278	Brwd1	1.06744	1.58E-20	5.21E-19	up	16	95793292	95883726	-	20280	protein_coding	bromodomain and WD repeat domain containing 1 [Source:MGI Symbol;Acc:MGI:1890651]
ENSMUSG00000071856	522	570	424	461	331	329	279	306	Mcc	0.777366	5.36E-13	8.61E-12	up	18	44558127	44945249	-	14577	protein_coding	mutated in colorectal cancers [Source:MGI Symbol;Acc:MGI:96930]
ENSMUSG00000026754	499	538	487	456	346	448	329	311	Golga1	0.579496	5.08E-07	3.67E-06	up	2	38906167	38955553	-	5573	protein_coding	golgi autoantigen, golgin subfamily a, 1 [Source:MGI Symbol;Acc:MGI:1924149]
ENSMUSG00000020707	275	277	277	259	601	686	566	513	Rnf135	-1.00545	2.74E-21	9.73E-20	down	11	80074677	80090583	+	2140	protein_coding	ring finger protein 135 [Source:MGI Symbol;Acc:MGI:1919206]
ENSMUSG00000029875	221	165	146	169	755	651	703	607	Ccdc184	-1.84146	4.14E-49	6.57E-47	down	15	98065039	98068015	+	2977	protein_coding	coiled-coil domain containing 184 [Source:MGI Symbol;Acc:MGI:2146066]
ENSMUSG00000027995	130	188	209	121	727	693	707	627	Tlr2	-1.97348	2.14E-39	2.33E-37	down	3	83743579	83749074	-	3014	protein_coding	toll-like receptor 2 [Source:MGI Symbol;Acc:MGI:1346060]
ENSMUSG00000067847	313	293	271	356	597	526	637	480	Romo1	-0.746792	2.09E-09	2.17E-08	down	2	156000000	156000000	+	747	protein_coding	reactive oxygen species modulator 1 [Source:MGI Symbol;Acc:MGI:1914317]
ENSMUSG00000034973	628	690	483	589	260	365	155	207	Dop1a	1.39302	2.45E-14	4.51E-13	up	9	86349207	86437976	+	20476	protein_coding	DOP1 leucine zipper like protein A [Source:MGI Symbol;Acc:MGI:1289294]
ENSMUSG00000020658	572	736	444	543	298	320	242	267	Efr3b	1.13487	3.33E-17	8.16E-16	up	12	4012554	4088915	-	10382	protein_coding	EFR3 homolog B [Source:MGI Symbol;Acc:MGI:2444851]
ENSMUSG00000025144	314	321	287	319	503	504	546	533	Cenpx	-0.6393	6.35E-10	7.09E-09	down	11	121000000	121000000	-	1077	protein_coding	centromere protein X [Source:MGI Symbol;Acc:MGI:894324]
ENSMUSG00000031239	610	441	775	628	367	311	310	372	Itm2a	0.971083	1.99E-09	2.07E-08	up	X	106000000	106000000	-	1744	protein_coding	integral membrane protein 2A [Source:MGI Symbol;Acc:MGI:107706]
ENSMUSG00000086968	582	557	442	543	308	368	313	343	4933431E20Rik	0.782609	4.80E-12	7.03E-11	up	3	108000000	108000000	-	6821	lncRNA	RIKEN cDNA 4933431E20 gene [Source:MGI Symbol;Acc:MGI:3584041]
ENSMUSG00000022672	685	736	572	713	155	261	116	131	Prkdc	2.14733	2.17E-32	1.61E-30	up	16	15455730	15660099	+	13187	protein_coding	protein kinase, DNA activated, catalytic polypeptide [Source:MGI Symbol;Acc:MGI:104779]
ENSMUSG00000010067	270	337	218	260	562	537	502	467	Rassf1	-0.820188	2.68E-12	4.03E-11	down	9	107000000	107000000	+	5845	protein_coding	Ras association (RalGDS/AF-6) domain family member 1 [Source:MGI Symbol;Acc:MGI:1928386]
ENSMUSG00000070031	291	265	295	258	559	613	527	525	Sp140	-0.889491	1.12E-17	2.88E-16	down	1	85528099	85572758	+	3328	protein_coding	Sp140 nuclear body protein [Source:MGI Symbol;Acc:MGI:3702467]
ENSMUSG00000025855	373	317	310	287	554	495	573	472	Prkar1b	-0.590648	1.20E-07	9.50E-07	down	5	139000000	139000000	-	3810	protein_coding	protein kinase, cAMP dependent regulatory, type I beta [Source:MGI Symbol;Acc:MGI:97759]
ENSMUSG00000053062	502	614	485	479	291	346	317	318	Jam2	0.817936	1.10E-13	1.90E-12	up	16	84571011	84622816	+	6045	protein_coding	junction adhesion molecule 2 [Source:MGI Symbol;Acc:MGI:1933820]
ENSMUSG00000020553	312	320	260	283	563	560	534	498	Pctp	-0.763306	4.07E-15	8.09E-14	down	11	89873491	89893720	-	2723	protein_coding	phosphatidylcholine transfer protein [Source:MGI Symbol;Acc:MGI:107375]
ENSMUSG00000049482	254	376	286	270	541	447	479	481	Ctu2	-0.606114	1.17E-06	8.00E-06	down	8	123000000	123000000	+	5164	protein_coding	cytosolic thiouridylase subunit 2 [Source:MGI Symbol;Acc:MGI:1914215]
ENSMUSG00000089762	259	373	278	265	499	479	536	382	Ier5l	-0.579389	1.46E-05	8.10E-05	down	2	30361549	30364231	-	2683	protein_coding	immediate early response 5-like [Source:MGI Symbol;Acc:MGI:1919750]
ENSMUSG00000035835	646	518	512	571	351	302	279	374	Plppr3	0.894043	1.15E-12	1.80E-11	up	10	79696309	79710468	-	4357	protein_coding	phospholipid phosphatase related 3 [Source:MGI Symbol;Acc:MGI:2388640]
ENSMUSG00000039232	162	171	174	190	724	559	596	641	Stx11	-1.73972	1.22E-46	1.72E-44	down	10	12813953	12840042	-	4209	protein_coding	syntaxin 11 [Source:MGI Symbol;Acc:MGI:1921982]
ENSMUSG00000038518	574	645	455	474	281	334	284	271	Jarid2	0.984787	1.45E-16	3.32E-15	up	13	44882950	45075119	+	9715	protein_coding	jumonji, AT rich interactive domain 2 [Source:MGI Symbol;Acc:MGI:104813]
ENSMUSG00000028480	243	201	248	213	550	549	550	611	Glipr2	-1.20858	9.58E-24	4.19E-22	down	4	43957401	43979118	+	2320	protein_coding	GLI pathogenesis-related 2 [Source:MGI Symbol;Acc:MGI:1917770]
ENSMUSG00000042793	621	510	424	516	358	343	350	327	Lgr6	0.698415	1.56E-09	1.65E-08	up	1	135000000	135000000	-	6851	protein_coding	leucine-rich repeat-containing G protein-coupled receptor 6 [Source:MGI Symbol;Acc:MGI:2441805]
ENSMUSG00000012609	547	541	433	506	321	377	278	262	Ttll5	0.825623	2.84E-12	4.26E-11	up	12	85871433	86108667	+	15875	protein_coding	tubulin tyrosine ligase-like family, member 5 [Source:MGI Symbol;Acc:MGI:2443657]
ENSMUSG00000020038	310	322	251	290	521	524	497	443	Cry1	-0.646859	3.14E-10	3.65E-09	down	10	84967564	85020928	-	3340	protein_coding	cryptochrome 1 (photolyase-like) [Source:MGI Symbol;Acc:MGI:1270841]
ENSMUSG00000079470	495	548	544	504	307	391	311	360	Utp14b	0.722793	1.85E-10	2.22E-09	up	1	78635755	78649229	+	7679	protein_coding	UTP14B small subunit processome component [Source:MGI Symbol;Acc:MGI:2445092]
ENSMUSG00000029469	571	577	517	620	283	378	214	283	Ift81	1.09664	5.00E-15	9.86E-14	up	5	123000000	123000000	-	5840	protein_coding	intraflagellar transport 81 [Source:MGI Symbol;Acc:MGI:1098597]
ENSMUSG00000018986	481	523	479	513	335	422	237	321	Slfn3	0.718475	1.89E-07	1.45E-06	up	11	83082156	83105980	+	3411	protein_coding	schlafen 3 [Source:MGI Symbol;Acc:MGI:1329005]
ENSMUSG00000019894	553	476	638	521	325	320	280	370	Slc6a15	0.871061	6.97E-11	8.93E-10	up	10	103000000	103000000	+	7752	protein_coding	solute carrier family 6 (neurotransmitter transporter), member 15 [Source:MGI Symbol;Acc:MGI:2143484]
ENSMUSG00000079469	611	591	514	531	288	325	252	263	Pigb	1.10695	2.19E-26	1.12E-24	up	9	72914701	72947660	-	10434	protein_coding	phosphatidylinositol glycan anchor biosynthesis, class B [Source:MGI Symbol;Acc:MGI:1891825]
ENSMUSG00000057894	551	567	486	525	295	405	227	281	Zfp329	0.932667	1.98E-11	2.68E-10	up	7	12538904	12552785	-	6732	protein_coding	zinc finger protein 329 [Source:MGI Symbol;Acc:MGI:1921283]
ENSMUSG00000016427	303	275	341	316	507	535	496	470	Ndufa1	-0.58488	1.36E-07	1.06E-06	down	X	36451241	36454816	-	419	protein_coding	NADH:ubiquinone oxidoreductase subunit A1 [Source:MGI Symbol;Acc:MGI:1929511]
ENSMUSG00000090272	304	293	303	308	505	629	501	492	Mndal	-0.701375	2.25E-10	2.67E-09	down	1	174000000	174000000	-	3591	protein_coding	myeloid nuclear differentiation antigen like [Source:MGI Symbol;Acc:MGI:3780953]
ENSMUSG00000064030	311	304	250	299	513	527	500	484	Pym1	-0.686575	1.05E-11	1.48E-10	down	10	129000000	129000000	+	1326	protein_coding	PYM homolog 1, exon junction complex associated factor [Source:MGI Symbol;Acc:MGI:1925678]
ENSMUSG00000030555	458	525	522	490	354	364	338	338	Ttc23	0.630757	2.22E-10	2.63E-09	up	7	67297158	67412660	+	8474	protein_coding	tetratricopeptide repeat domain 23 [Source:MGI Symbol;Acc:MGI:1914259]
ENSMUSG00000028030	496	487	505	518	328	388	252	287	Tbck	0.794664	8.72E-11	1.10E-09	up	3	132000000	133000000	+	12127	protein_coding	TBC1 domain containing kinase [Source:MGI Symbol;Acc:MGI:2445052]
ENSMUSG00000041975	483	532	507	404	378	329	333	319	Mettl8	0.615474	1.15E-08	1.07E-07	up	2	70794905	70885927	-	5594	protein_coding	methyltransferase like 8 [Source:MGI Symbol;Acc:MGI:2385142]
ENSMUSG00000004151	572	464	567	488	387	402	288	324	Etv1	0.696273	1.87E-08	1.68E-07	up	12	38829379	38920483	+	13296	protein_coding	ets variant 1 [Source:MGI Symbol;Acc:MGI:99254]
ENSMUSG00000046447	338	300	273	281	523	545	559	519	Camk2n1	-0.737983	8.48E-13	1.35E-11	down	4	138000000	138000000	+	4444	protein_coding	calcium/calmodulin-dependent protein kinase II inhibitor 1 [Source:MGI Symbol;Acc:MGI:1913509]
ENSMUSG00000037185	186	181	153	207	666	573	585	562	Krt80	-1.60061	1.05E-43	1.35E-41	down	15	101000000	101000000	-	6393	protein_coding	keratin 80 [Source:MGI Symbol;Acc:MGI:1921377]
ENSMUSG00000003452	470	562	546	483	279	362	256	261	Bicd1	0.946889	1.58E-14	2.97E-13	up	6	149000000	149000000	+	27373	protein_coding	BICD cargo adaptor 1 [Source:MGI Symbol;Acc:MGI:1101760]
ENSMUSG00000031778	263	222	231	235	629	517	550	503	Cx3cl1	-1.09451	2.79E-23	1.18E-21	down	8	95498637	95509055	+	3930	protein_coding	chemokine (C-X3-C motif) ligand 1 [Source:MGI Symbol;Acc:MGI:1097153]
ENSMUSG00000023912	733	685	581	711	215	207	131	214	Slc25a27	1.93429	2.38E-43	3.02E-41	up	17	43952782	43978105	-	3935	protein_coding	solute carrier family 25, member 27 [Source:MGI Symbol;Acc:MGI:1921261]
ENSMUSG00000027313	174	161	126	186	718	580	623	554	Chac1	-1.82123	2.39E-45	3.17E-43	down	2	119000000	119000000	+	1637	protein_coding	ChaC, cation transport regulator 1 [Source:MGI Symbol;Acc:MGI:1916315]
ENSMUSG00000038489	244	240	222	245	534	534	594	573	Polr2l	-1.123	1.23E-24	5.72E-23	down	7	141000000	141000000	-	1650	protein_coding	polymerase (RNA) II (DNA directed) polypeptide L [Source:MGI Symbol;Acc:MGI:1913741]
ENSMUSG00000026922	281	299	298	286	548	474	560	433	Agpat2	-0.67749	1.32E-09	1.41E-08	down	2	26483069	26494429	-	2130	protein_coding	1-acylglycerol-3-phosphate O-acyltransferase 2 (lysophosphatidic acid acyltransferase, beta) [Source:MGI Symbol;Acc:MGI:1914762]
ENSMUSG00000056919	604	638	523	526	166	328	150	147	Cep162	1.6512	1.93E-17	4.85E-16	up	9	87071630	87137589	-	11607	protein_coding	centrosomal protein 162 [Source:MGI Symbol;Acc:MGI:1925343]
ENSMUSG00000015672	275	301	317	260	462	504	513	500	Mrpl32	-0.66852	2.51E-09	2.57E-08	down	13	14782769	14787750	-	4982	protein_coding	mitochondrial ribosomal protein L32 [Source:MGI Symbol;Acc:MGI:2137226]
ENSMUSG00000040929	495	624	472	450	258	299	295	252	Rfx3	0.994816	6.52E-17	1.54E-15	up	19	27739121	27988566	-	11034	protein_coding	regulatory factor X, 3 (influences HLA class II expression) [Source:MGI Symbol;Acc:MGI:106582]
ENSMUSG00000037958	438	477	381	491	265	385	274	257	Nsrp1	0.711587	2.21E-07	1.67E-06	up	11	76935118	76969261	-	3628	protein_coding	nuclear speckle regulatory protein 1 [Source:MGI Symbol;Acc:MGI:2144305]
ENSMUSG00000002043	228	220	206	278	546	492	584	570	Trappc6a	-1.1225	3.31E-18	9.00E-17	down	7	19242320	19250070	+	1589	protein_coding	trafficking protein particle complex 6A [Source:MGI Symbol;Acc:MGI:1914341]
ENSMUSG00000000881	527	433	452	503	348	309	331	345	Dlg3	0.63532	1.54E-08	1.40E-07	up	X	99811328	99862016	+	5844	protein_coding	discs large MAGUK scaffold protein 3 [Source:MGI Symbol;Acc:MGI:1888986]
ENSMUSG00000021493	323	249	214	308	595	531	506	448	Pdlim7	-0.811062	1.11E-09	1.19E-08	down	13	55643608	55661489	-	4849	protein_coding	PDZ and LIM domain 7 [Source:MGI Symbol;Acc:MGI:1914649]
ENSMUSG00000040624	768	878	564	568	131	152	79	78	Plekhg1	2.773	6.35E-52	1.16E-49	up	10	3690364	3917303	+	8997	protein_coding	pleckstrin homology domain containing, family G (with RhoGef domain) member 1 [Source:MGI Symbol;Acc:MGI:2676551]
ENSMUSG00000049580	316	333	260	293	507	499	467	488	Tsku	-0.595756	3.45E-09	3.46E-08	down	7	97999875	98010535	-	3050	protein_coding	tsukushi, small leucine rich proteoglycan [Source:MGI Symbol;Acc:MGI:2443855]
ENSMUSG00000039701	593	693	736	627	172	224	161	190	Usp53	1.94056	5.35E-52	9.92E-50	up	3	123000000	123000000	-	12572	protein_coding	ubiquitin specific peptidase 53 [Source:MGI Symbol;Acc:MGI:2139607]
ENSMUSG00000036834	534	587	435	445	287	470	206	222	Plch1	0.873148	5.60E-06	3.40E-05	up	3	63603655	63806893	-	8637	protein_coding	phospholipase C, eta 1 [Source:MGI Symbol;Acc:MGI:2683547]
ENSMUSG00000047721	270	313	273	304	431	540	528	489	Bola2	-0.66723	1.58E-08	1.44E-07	down	7	126000000	126000000	+	4398	protein_coding	bolA-like 2 (E. coli) [Source:MGI Symbol;Acc:MGI:1913412]
ENSMUSG00000072620	255	270	328	321	527	453	485	462	Slfn2	-0.597677	1.30E-06	8.81E-06	down	11	82955938	82961504	+	1664	protein_coding	schlafen 2 [Source:MGI Symbol;Acc:MGI:1313258]
ENSMUSG00000080316	525	605	414	523	288	368	194	234	Spaca6	1.04654	4.40E-11	5.77E-10	up	17	18047420	18063271	+	7067	protein_coding	sperm acrosome associated 6 [Source:MGI Symbol;Acc:MGI:1922452]
ENSMUSG00000036403	581	574	497	519	242	338	185	218	Cep135	1.25873	2.62E-18	7.23E-17	up	5	76736545	76794313	+	7188	protein_coding	centrosomal protein 135 [Source:MGI Symbol;Acc:MGI:2681869]
ENSMUSG00000094441	496	589	541	505	265	366	200	280	Zfp955a	1.0542	4.66E-13	7.53E-12	up	17	33458692	33474119	-	3544	protein_coding	zinc finger protein 955A [Source:MGI Symbol;Acc:MGI:4834570]
ENSMUSG00000001053	271	283	168	242	576	516	501	468	N4bp3	-0.986404	1.27E-13	2.18E-12	down	11	51533890	51541669	-	2728	protein_coding	NEDD4 binding protein 3 [Source:MGI Symbol;Acc:MGI:2442218]
ENSMUSG00000026490	457	498	427	443	314	445	234	286	Cdc42bpa	0.629211	2.97E-05	0.000155991	up	1	180000000	180000000	+	21522	protein_coding	CDC42 binding protein kinase alpha [Source:MGI Symbol;Acc:MGI:2441841]
ENSMUSG00000024732	241	364	247	258	528	435	474	411	Ccdc86	-0.625007	2.29E-06	1.49E-05	down	19	10918845	10926630	-	5774	protein_coding	coiled-coil domain containing 86 [Source:MGI Symbol;Acc:MGI:1277220]
ENSMUSG00000051367	329	282	276	301	580	469	464	481	Six1	-0.632614	8.41E-09	7.99E-08	down	12	73086789	73100661	-	4383	protein_coding	sine oculis-related homeobox 1 [Source:MGI Symbol;Acc:MGI:102780]
ENSMUSG00000070284	284	321	261	289	513	444	515	428	Gmppb	-0.606491	2.43E-08	2.15E-07	down	9	108000000	108000000	+	2785	protein_coding	GDP-mannose pyrophosphorylase B [Source:MGI Symbol;Acc:MGI:2660880]
ENSMUSG00000026094	268	241	355	286	524	496	460	470	Stk17b	-0.642687	1.31E-06	8.87E-06	down	1	53794665	53824383	-	5185	protein_coding	serine/threonine kinase 17b (apoptosis-inducing) [Source:MGI Symbol;Acc:MGI:2138162]
ENSMUSG00000034235	478	460	433	431	350	362	290	306	Usp54	0.576395	1.04E-08	9.76E-08	up	14	20598980	20691131	-	9068	protein_coding	ubiquitin specific peptidase 54 [Source:MGI Symbol;Acc:MGI:1926037]
ENSMUSG00000066042	236	283	332	241	493	438	452	413	Med18	-0.601822	2.78E-06	1.78E-05	down	4	132000000	132000000	-	1998	protein_coding	mediator complex subunit 18 [Source:MGI Symbol;Acc:MGI:1914469]
ENSMUSG00000025019	479	477	397	460	321	380	224	297	Lcor	0.683967	4.11E-07	3.01E-06	up	19	41471076	41574975	+	12765	protein_coding	ligand dependent nuclear receptor corepressor [Source:MGI Symbol;Acc:MGI:2443930]
ENSMUSG00000038831	500	474	493	454	322	327	252	299	Ralgps1	0.793547	1.33E-13	2.28E-12	up	2	33023429	33261498	-	7657	protein_coding	Ral GEF with PH domain and SH3 binding motif 1 [Source:MGI Symbol;Acc:MGI:1922008]
ENSMUSG00000027281	407	508	494	411	286	410	250	285	Slx4ip	0.679445	2.84E-06	1.82E-05	up	2	137000000	137000000	+	5905	protein_coding	SLX4 interacting protein [Source:MGI Symbol;Acc:MGI:1921493]
ENSMUSG00000032251	292	272	304	293	499	439	456	506	Irak1bp1	-0.597762	8.86E-08	7.17E-07	down	9	82711593	82729740	+	2158	protein_coding	interleukin-1 receptor-associated kinase 1 binding protein 1 [Source:MGI Symbol;Acc:MGI:1929475]
ENSMUSG00000061898	424	615	357	432	290	302	239	244	Rbak	0.875053	8.85E-10	9.69E-09	up	5	143000000	143000000	-	4143	protein_coding	RB-associated KRAB zinc finger [Source:MGI Symbol;Acc:MGI:1927369]
ENSMUSG00000028927	586	621	499	517	271	196	200	180	Padi2	1.5061	4.79E-35	4.31E-33	up	4	141000000	141000000	+	5013	protein_coding	peptidyl arginine deiminase, type II [Source:MGI Symbol;Acc:MGI:1338892]
ENSMUSG00000042439	468	542	413	408	291	351	244	254	Zfp532	0.795743	2.16E-10	2.56E-09	up	18	65712983	65822514	+	8970	protein_coding	zinc finger protein 532 [Source:MGI Symbol;Acc:MGI:3036282]
ENSMUSG00000021767	501	518	365	402	307	352	275	297	Kat6b	0.645847	1.46E-07	1.14E-06	up	14	21531502	21722546	+	16826	protein_coding	K(lysine) acetyltransferase 6B [Source:MGI Symbol;Acc:MGI:1858746]
ENSMUSG00000032315	262	196	212	154	576	495	514	510	Cyp1a1	-1.23503	2.09E-19	6.31E-18	down	9	57595211	57611107	+	2787	protein_coding	cytochrome P450, family 1, subfamily a, polypeptide 1 [Source:MGI Symbol;Acc:MGI:88588]
ENSMUSG00000047497	599	487	548	570	233	281	144	188	Adamts12	1.50288	1.37E-21	4.97E-20	up	15	11064876	11349317	+	10921	protein_coding	a disintegrin-like and metallopeptidase (reprolysin type) with thrombospondin type 1 motif, 12 [Source:MGI Symbol;Acc:MGI:2146046]
ENSMUSG00000024829	257	227	263	299	500	479	470	424	Mrpl21	-0.723014	1.11E-09	1.20E-08	down	19	3332901	3342837	+	2011	protein_coding	mitochondrial ribosomal protein L21 [Source:MGI Symbol;Acc:MGI:2660674]
ENSMUSG00000043964	257	308	226	276	485	430	502	447	Orai3	-0.695354	2.13E-09	2.21E-08	down	7	127000000	127000000	+	2141	protein_coding	ORAI calcium release-activated calcium modulator 3 [Source:MGI Symbol;Acc:MGI:3039586]
ENSMUSG00000061186	492	413	492	491	305	393	257	271	Sfmbt2	0.742443	4.38E-08	3.71E-07	up	2	10375321	10600064	+	9128	protein_coding	Scm-like with four mbt domains 2 [Source:MGI Symbol;Acc:MGI:2447794]
ENSMUSG00000034601	525	675	532	603	167	252	167	191	2700049A03Rik	1.699	5.21E-34	4.32E-32	up	12	71183622	71290077	+	5879	protein_coding	RIKEN cDNA 2700049A03 gene [Source:MGI Symbol;Acc:MGI:1924217]
ENSMUSG00000049100	482	446	438	437	298	279	297	243	Pcdh10	0.804541	1.15E-14	2.20E-13	up	3	45332833	45390058	+	15888	protein_coding	protocadherin 10 [Source:MGI Symbol;Acc:MGI:1338042]
ENSMUSG00000060950	209	317	228	288	417	491	460	373	Trmt61a	-0.628274	7.92E-06	4.66E-05	down	12	112000000	112000000	+	2433	protein_coding	tRNA methyltransferase 61A [Source:MGI Symbol;Acc:MGI:2443487]
ENSMUSG00000045838	258	376	202	216	546	464	413	392	Ccdc9b	-0.678261	1.99E-05	0.000108033	down	2	119000000	119000000	-	4779	protein_coding	coiled-coil domain containing 9B [Source:MGI Symbol;Acc:MGI:2685199]
ENSMUSG00000036898	535	589	514	549	193	319	156	206	Zfp157	1.43864	1.08E-18	3.06E-17	up	5	138000000	138000000	+	8782	protein_coding	zinc finger protein 157 [Source:MGI Symbol;Acc:MGI:1919404]
ENSMUSG00000001507	322	259	202	267	601	435	420	459	Itga3	-0.753383	1.47E-07	1.14E-06	down	11	94935300	94967627	-	5710	protein_coding	integrin alpha 3 [Source:MGI Symbol;Acc:MGI:96602]
ENSMUSG00000044813	235	249	189	229	589	491	508	475	Shb	-1.08113	3.47E-22	1.34E-20	down	4	45423278	45532470	-	3199	protein_coding	src homology 2 domain-containing transforming protein B [Source:MGI Symbol;Acc:MGI:98294]
ENSMUSG00000101892	279	261	248	302	466	417	492	435	9130401M01Rik	-0.61928	9.26E-08	7.47E-07	down	15	57885655	57897721	-	2666	protein_coding	RIKEN cDNA 9130401M01 gene [Source:MGI Symbol;Acc:MGI:1923008]
ENSMUSG00000034947	186	229	212	220	559	553	543	430	Tmem106a	-1.18379	8.20E-24	3.60E-22	down	11	101000000	101000000	+	3138	protein_coding	transmembrane protein 106A [Source:MGI Symbol;Acc:MGI:1922056]
ENSMUSG00000020647	425	457	389	384	304	323	280	267	Ncoa1	0.607759	3.03E-09	3.05E-08	up	12	4297362	4527182	-	8576	protein_coding	nuclear receptor coactivator 1 [Source:MGI Symbol;Acc:MGI:1276523]
ENSMUSG00000025878	431	454	467	392	306	332	295	284	Uimc1	0.632637	1.84E-09	1.93E-08	up	13	55175693	55248113	-	5085	protein_coding	ubiquitin interaction motif containing 1 [Source:MGI Symbol;Acc:MGI:103185]
ENSMUSG00000051278	427	495	405	451	268	343	184	281	Zgrf1	0.838262	2.34E-08	2.08E-07	up	3	127000000	127000000	+	10553	protein_coding	zinc finger, GRF-type containing 1 [Source:MGI Symbol;Acc:MGI:1918893]
ENSMUSG00000056313	184	209	197	183	534	516	608	538	Tcim	-1.39645	1.89E-33	1.49E-31	down	8	24927196	24929000	-	1805	protein_coding	transcriptional and immune response regulator [Source:MGI Symbol;Acc:MGI:1916318]
ENSMUSG00000038535	464	528	527	475	210	301	172	227	Zfp280d	1.24689	6.50E-18	1.71E-16	up	9	72182142	72271059	+	19017	protein_coding	zinc finger protein 280D [Source:MGI Symbol;Acc:MGI:2384583]
ENSMUSG00000032839	238	265	263	257	538	559	425	481	Trpc1	-0.853527	2.77E-14	5.07E-13	down	9	95587135	95632428	-	8030	protein_coding	transient receptor potential cation channel, subfamily C, member 1 [Source:MGI Symbol;Acc:MGI:109528]
ENSMUSG00000036572	447	466	464	505	315	309	203	259	Upf3b	0.912004	1.76E-12	2.69E-11	up	X	36355331	36373975	-	3999	protein_coding	UPF3 regulator of nonsense transcripts homolog B (yeast) [Source:MGI Symbol;Acc:MGI:1915384]
ENSMUSG00000064128	501	477	453	497	285	399	185	238	Cenpj	0.920788	3.81E-08	3.26E-07	up	14	56764218	56812882	-	4874	protein_coding	centromere protein J [Source:MGI Symbol;Acc:MGI:2684927]
ENSMUSG00000025732	253	268	289	301	468	472	474	392	Mcrip2	-0.584488	3.22E-07	2.38E-06	down	17	26082672	26087738	-	1307	protein_coding	MAPK regulated corepressor interacting protein 2 [Source:MGI Symbol;Acc:MGI:1915491]
ENSMUSG00000040466	274	214	284	290	491	465	532	488	Blvrb	-0.780857	2.02E-09	2.10E-08	down	7	27147403	27165569	+	2782	protein_coding	biliverdin reductase B (flavin reductase (NADPH)) [Source:MGI Symbol;Acc:MGI:2385271]
ENSMUSG00000020884	216	287	262	254	461	453	493	463	Asgr1	-0.764877	5.31E-11	6.88E-10	down	11	69944911	69948720	+	1591	protein_coding	asialoglycoprotein receptor 1 [Source:MGI Symbol;Acc:MGI:88081]
ENSMUSG00000036430	277	354	221	240	432	466	490	372	Tbcc	-0.581486	2.35E-05	0.000125833	down	17	47201610	47202773	+	1164	protein_coding	tubulin-specific chaperone C [Source:MGI Symbol;Acc:MGI:1919976]
ENSMUSG00000027508	585	527	525	502	190	253	185	200	Pag1	1.48223	1.95E-35	1.77E-33	up	3	9752539	9898739	-	9580	protein_coding	phosphoprotein associated with glycosphingolipid microdomains 1 [Source:MGI Symbol;Acc:MGI:2443160]
ENSMUSG00000071369	429	497	375	392	311	369	284	250	Map3k5	0.592708	1.45E-06	9.75E-06	up	10	19810218	20018499	+	6086	protein_coding	mitogen-activated protein kinase kinase kinase 5 [Source:MGI Symbol;Acc:MGI:1346876]
ENSMUSG00000005362	446	413	446	409	312	329	300	307	Crbn	0.571255	2.51E-08	2.22E-07	up	6	107000000	107000000	-	6982	protein_coding	cereblon [Source:MGI Symbol;Acc:MGI:1913277]
ENSMUSG00000019726	596	679	495	596	137	229	116	128	Lyst	2.07	1.07E-34	9.37E-33	up	13	13764982	13953388	+	17459	protein_coding	lysosomal trafficking regulator [Source:MGI Symbol;Acc:MGI:107448]
ENSMUSG00000040040	533	520	512	467	223	296	200	228	Ift88	1.21512	2.05E-23	8.77E-22	up	14	57661519	57755393	+	4628	protein_coding	intraflagellar transport 88 [Source:MGI Symbol;Acc:MGI:98715]
ENSMUSG00000028108	283	274	189	221	476	495	413	445	Ecm1	-0.810134	6.77E-11	8.68E-10	down	3	95641459	95646881	-	2522	protein_coding	extracellular matrix protein 1 [Source:MGI Symbol;Acc:MGI:103060]
ENSMUSG00000031373	454	553	524	452	284	285	263	273	Car5b	0.955945	7.59E-19	2.20E-17	up	X	163000000	163000000	-	6354	protein_coding	carbonic anhydrase 5b, mitochondrial [Source:MGI Symbol;Acc:MGI:1926249]
ENSMUSG00000003849	238	236	329	236	430	486	426	414	Nqo1	-0.639786	2.89E-06	1.85E-05	down	8	108000000	108000000	-	1553	protein_coding	NAD(P)H dehydrogenase, quinone 1 [Source:MGI Symbol;Acc:MGI:103187]
ENSMUSG00000052477	184	234	246	206	569	457	520	542	Sp140l2	-1.1505	2.97E-19	8.88E-18	down	1	84970411	85248287	-	3827	protein_coding	RIKEN cDNA C130026I21 gene [Source:MGI Symbol;Acc:MGI:3612702]
ENSMUSG00000027875	468	768	550	478	218	189	214	136	Hmgcs2	1.69223	6.15E-25	2.91E-23	up	3	98187751	98218054	+	3290	protein_coding	3-hydroxy-3-methylglutaryl-Coenzyme A synthase 2 [Source:MGI Symbol;Acc:MGI:101939]
ENSMUSG00000037419	201	263	186	150	523	493	541	397	Endod1	-1.17956	7.18E-16	1.53E-14	down	9	14265286	14292803	-	4645	protein_coding	endonuclease domain containing 1 [Source:MGI Symbol;Acc:MGI:1919196]
ENSMUSG00000028982	251	247	259	249	476	465	482	457	Slc25a33	-0.789277	1.93E-14	3.59E-13	down	4	150000000	150000000	-	1887	protein_coding	solute carrier family 25, member 33 [Source:MGI Symbol;Acc:MGI:1917806]
ENSMUSG00000071451	239	274	307	274	439	464	466	414	Psmg4	-0.589941	4.39E-07	3.19E-06	down	13	34346947	34362156	+	555	protein_coding	proteasome (prosome, macropain) assembly chaperone 4 [Source:MGI Symbol;Acc:MGI:1916916]
ENSMUSG00000061533	437	470	354	441	267	369	275	244	Cep128	0.672192	4.43E-07	3.22E-06	up	12	90965266	91351183	-	14093	protein_coding	centrosomal protein 128 [Source:MGI Symbol;Acc:MGI:1922466]
ENSMUSG00000038046	271	294	251	264	453	438	481	429	Mrm3	-0.627187	1.65E-09	1.74E-08	down	11	76134541	76141445	+	1935	protein_coding	mitochondrial rRNA methyltransferase 3 [Source:MGI Symbol;Acc:MGI:1914640]
ENSMUSG00000057409	454	373	473	565	323	312	289	331	Zfp53	0.689069	9.75E-07	6.76E-06	up	17	21709260	21730735	+	3065	protein_coding	zinc finger protein 53 [Source:MGI Symbol;Acc:MGI:99200]
ENSMUSG00000039236	219	189	223	191	552	541	580	444	Isg20	-1.24939	4.89E-25	2.33E-23	down	7	78563172	78570144	+	1860	protein_coding	interferon-stimulated protein [Source:MGI Symbol;Acc:MGI:1928895]
ENSMUSG00000033597	511	529	368	454	288	299	256	293	Caskin1	0.821313	7.71E-12	1.10E-10	up	17	24707575	24727645	+	7566	protein_coding	CASK interacting protein 1 [Source:MGI Symbol;Acc:MGI:2442952]
ENSMUSG00000037640	550	631	491	584	161	251	138	145	Zfp60	1.81423	4.17E-31	2.85E-29	up	7	27430814	27453127	+	8390	protein_coding	zinc finger protein 60 [Source:MGI Symbol;Acc:MGI:99207]
ENSMUSG00000039089	434	470	395	351	352	330	279	215	L3mbtl3	0.604793	6.54E-06	3.91E-05	up	10	26150366	26251967	-	9713	protein_coding	L3MBTL3 histone methyl-lysine binding protein [Source:MGI Symbol;Acc:MGI:2143628]
ENSMUSG00000075419	243	282	171	228	526	441	459	410	Dolk	-0.880504	2.33E-11	3.13E-10	down	2	30174243	30176346	-	2104	protein_coding	dolichol kinase [Source:MGI Symbol;Acc:MGI:2677836]
ENSMUSG00000030616	639	654	544	581	132	202	150	155	Sytl2	2.03003	2.94E-56	6.35E-54	up	7	89951460	90059927	+	13948	protein_coding	synaptotagmin-like 2 [Source:MGI Symbol;Acc:MGI:1933366]
ENSMUSG00000024875	266	255	295	263	443	422	499	449	Yif1a	-0.636488	6.87E-08	5.65E-07	down	19	5138566	5142909	+	1889	protein_coding	Yip1 interacting factor homolog A (S. cerevisiae) [Source:MGI Symbol;Acc:MGI:1915340]
ENSMUSG00000037499	229	268	284	296	398	418	505	451	Nenf	-0.60714	7.57E-06	4.47E-05	down	1	191000000	191000000	-	742	protein_coding	neuron derived neurotrophic factor [Source:MGI Symbol;Acc:MGI:1913458]
ENSMUSG00000057948	191	227	142	170	617	545	496	523	Unc13d	-1.46906	1.67E-31	1.18E-29	down	11	116000000	116000000	-	4679	protein_coding	unc-13 homolog D [Source:MGI Symbol;Acc:MGI:1917700]
ENSMUSG00000050188	271	261	284	281	439	441	476	408	Lsm10	-0.571527	1.65E-07	1.28E-06	down	4	126000000	126000000	+	943	protein_coding	U7 snRNP-specific Sm-like protein LSM10 [Source:MGI Symbol;Acc:MGI:2151045]
ENSMUSG00000044786	255	235	243	274	432	423	442	448	Zfp36	-0.680784	1.61E-09	1.70E-08	down	7	28076209	28079678	-	3470	protein_coding	zinc finger protein 36 [Source:MGI Symbol;Acc:MGI:99180]
ENSMUSG00000030493	277	288	215	287	510	416	451	356	Faap24	-0.585327	4.26E-06	2.64E-05	down	7	35091577	35096261	-	1966	protein_coding	Fanconi anemia core complex associated protein 24 [Source:MGI Symbol;Acc:MGI:2142208]
ENSMUSG00000095253	477	489	539	452	222	326	201	205	Zfp799	1.15439	1.43E-15	2.97E-14	up	17	33034423	33049235	-	6382	protein_coding	zinc finger protein 799 [Source:MGI Symbol;Acc:MGI:2443934]
ENSMUSG00000027175	407	523	406	369	275	358	240	298	Tcp11l1	0.651571	1.81E-06	1.20E-05	up	2	104000000	105000000	-	6877	protein_coding	t-complex 11 like 1 [Source:MGI Symbol;Acc:MGI:2444263]
ENSMUSG00000039765	440	545	317	336	253	321	229	197	Cc2d2a	0.820975	6.68E-07	4.75E-06	up	5	43819688	43898314	+	6809	protein_coding	coiled-coil and C2 domain containing 2A [Source:MGI Symbol;Acc:MGI:1924487]
ENSMUSG00000047604	277	282	228	232	439	402	452	429	Frat2	-0.648379	6.24E-09	6.02E-08	down	19	41834411	41836571	-	2161	protein_coding	frequently rearranged in advanced T cell lymphomas 2 [Source:MGI Symbol;Acc:MGI:2673967]
ENSMUSG00000078452	263	234	301	228	453	498	445	433	Raet1a	-0.718683	3.18E-09	3.20E-08	down	10	22236451	22250038	+	1441	protein_coding	retinoic acid early transcript delta [Source:MGI Symbol;Acc:MGI:1861032]
ENSMUSG00000040265	667	838	542	531	97	73	101	87	Dnm3	2.9525	1.46E-78	6.98E-76	up	1	162000000	162000000	-	24452	protein_coding	dynamin 3 [Source:MGI Symbol;Acc:MGI:1341299]
ENSMUSG00000024174	448	420	381	389	244	374	250	261	Pot1b	0.649552	2.19E-06	1.43E-05	up	17	55958951	56019628	-	5268	protein_coding	protection of telomeres 1B [Source:MGI Symbol;Acc:MGI:1920086]
ENSMUSG00000033632	408	429	468	371	248	338	287	299	AW554918	0.627398	1.10E-06	7.54E-06	up	18	25302056	25600378	+	7013	protein_coding	expressed sequence AW554918 [Source:MGI Symbol;Acc:MGI:2147376]
ENSMUSG00000051950	390	428	443	429	255	299	270	285	B3glct	0.720436	2.33E-10	2.76E-09	up	5	150000000	150000000	+	4798	protein_coding	beta-3-glucosyltransferase [Source:MGI Symbol;Acc:MGI:2685903]
ENSMUSG00000025059	234	162	296	239	484	443	485	444	Gk	-0.875435	5.51E-08	4.60E-07	down	X	84745543	84820425	-	7743	protein_coding	glycerol kinase [Source:MGI Symbol;Acc:MGI:106594]
ENSMUSG00000028680	218	181	226	187	554	428	494	462	Plk3	-1.13988	3.16E-19	9.42E-18	down	4	117000000	117000000	-	2531	protein_coding	polo like kinase 3 [Source:MGI Symbol;Acc:MGI:109604]
ENSMUSG00000032561	357	496	405	369	230	333	234	235	Acp3	0.76849	8.52E-08	6.91E-07	up	9	104000000	104000000	-	7330	protein_coding	acid phosphatase, prostate [Source:MGI Symbol;Acc:MGI:1928480]
ENSMUSG00000078570	272	252	219	304	469	355	484	396	1110065P20Rik	-0.590188	2.37E-05	0.000126836	down	4	125000000	125000000	-	2069	protein_coding	RIKEN cDNA 1110065P20 gene [Source:MGI Symbol;Acc:MGI:1916170]
ENSMUSG00000026048	415	420	418	398	314	343	248	246	Ercc5	0.637677	4.02E-08	3.43E-07	up	1	44186904	44220420	+	5864	protein_coding	excision repair cross-complementing rodent repair deficiency, complementation group 5 [Source:MGI Symbol;Acc:MGI:103582]
ENSMUSG00000027654	238	273	224	246	429	404	411	426	Fam83d	-0.657143	9.66E-10	1.05E-08	down	2	159000000	159000000	+	3991	protein_coding	family with sequence similarity 83, member D [Source:MGI Symbol;Acc:MGI:1919128]
ENSMUSG00000062519	392	553	444	428	213	287	203	222	Zfp398	1.0855	2.47E-15	5.02E-14	up	6	47812595	47850471	+	11758	protein_coding	zinc finger protein 398 [Source:MGI Symbol;Acc:MGI:1917856]
ENSMUSG00000017639	499	477	408	421	264	285	247	259	Rab11fip4	0.885648	5.10E-17	1.22E-15	up	11	79482038	79588849	+	7451	protein_coding	RAB11 family interacting protein 4 (class II) [Source:MGI Symbol;Acc:MGI:2442920]
ENSMUSG00000037060	218	277	193	218	418	393	483	389	Cavin3	-0.785922	1.31E-09	1.40E-08	down	7	105000000	105000000	-	1662	protein_coding	caveolae associated 3 [Source:MGI Symbol;Acc:MGI:1923422]
ENSMUSG00000036067	275	321	251	254	521	409	464	384	Slc2a6	-0.579132	1.02E-06	7.04E-06	down	2	26911375	26918010	-	3211	protein_coding	solute carrier family 2 (facilitated glucose transporter), member 6 [Source:MGI Symbol;Acc:MGI:2443286]
ENSMUSG00000042694	222	321	225	250	431	443	431	352	Stn1	-0.591369	3.74E-06	2.34E-05	down	19	47489472	47525946	-	4045	protein_coding	STN1, CST complex subunit [Source:MGI Symbol;Acc:MGI:1915581]
ENSMUSG00000047747	590	634	437	499	181	191	118	153	Rnf150	1.85984	4.86E-38	4.95E-36	up	8	83589985	83817897	+	17242	protein_coding	ring finger protein 150 [Source:MGI Symbol;Acc:MGI:2443860]
ENSMUSG00000003355	301	243	314	243	423	427	481	438	Fkbp11	-0.571882	8.79E-06	5.10E-05	down	15	98622247	98626079	-	2706	protein_coding	FK506 binding protein 11 [Source:MGI Symbol;Acc:MGI:1913370]
ENSMUSG00000055884	434	452	431	415	241	339	205	220	Fancm	0.901537	5.87E-11	7.57E-10	up	12	65122377	65178832	+	10440	protein_coding	Fanconi anemia, complementation group M [Source:MGI Symbol;Acc:MGI:2442306]
ENSMUSG00000028256	475	450	390	407	279	302	214	222	Odf2l	0.874722	3.17E-13	5.20E-12	up	3	145000000	145000000	+	11140	protein_coding	outer dense fiber of sperm tails 2-like [Source:MGI Symbol;Acc:MGI:1098600]
ENSMUSG00000015652	209	214	243	206	538	441	485	458	Steap1	-1.02546	1.01E-18	2.89E-17	down	5	5786317	5799326	-	1377	protein_coding	six transmembrane epithelial antigen of the prostate 1 [Source:MGI Symbol;Acc:MGI:1917608]
ENSMUSG00000110185	396	449	433	430	262	316	237	292	Igip	0.738486	4.48E-10	5.11E-09	up	18	36431732	36434570	+	2839	protein_coding	IgA inducing protein [Source:MGI Symbol;Acc:MGI:1924271]
ENSMUSG00000038122	470	472	497	497	211	336	197	214	Tbc1d32	1.13256	3.86E-14	6.97E-13	up	10	55890389	56104785	-	10556	protein_coding	TBC1 domain family, member 32 [Source:MGI Symbol;Acc:MGI:2442827]
ENSMUSG00000020375	402	435	348	406	327	270	285	243	Rufy1	0.613586	5.30E-08	4.43E-07	up	11	50280113	50321952	-	2764	protein_coding	RUN and FYVE domain containing 1 [Source:MGI Symbol;Acc:MGI:2429762]
ENSMUSG00000003680	310	271	189	252	428	443	443	355	Taf6l	-0.597272	1.05E-05	6.03E-05	down	19	8751851	8763781	-	5017	protein_coding	TATA-box binding protein associated factor 6 like [Source:MGI Symbol;Acc:MGI:2444957]
ENSMUSG00000028698	491	607	433	413	207	226	225	216	Pik3r3	1.25948	1.66E-23	7.16E-22	up	4	116000000	116000000	+	5300	protein_coding	phosphoinositide-3-kinase regulatory subunit 3 [Source:MGI Symbol;Acc:MGI:109277]
ENSMUSG00000047649	228	280	219	202	407	420	429	374	Polr1g	-0.701567	1.74E-09	1.83E-08	down	7	19089939	19093408	-	2492	protein_coding	CD3E antigen, epsilon polypeptide associated protein [Source:MGI Symbol;Acc:MGI:1917583]
ENSMUSG00000038156	556	610	493	554	189	167	112	139	Spon1	1.98208	7.84E-51	1.36E-48	up	7	113000000	114000000	+	10382	protein_coding	spondin 1, (f-spondin) extracellular matrix protein [Source:MGI Symbol;Acc:MGI:2385287]
ENSMUSG00000045160	191	225	214	240	476	429	491	423	Bola3	-0.950443	1.59E-15	3.29E-14	down	6	83326129	83337118	+	3211	protein_coding	bolA-like 3 (E. coli) [Source:MGI Symbol;Acc:MGI:1925903]
ENSMUSG00000024883	188	172	146	184	555	499	449	423	Rin1	-1.36538	8.22E-30	5.26E-28	down	19	5100509	5107099	+	4820	protein_coding	Ras and Rab interactor 1 [Source:MGI Symbol;Acc:MGI:2385695]
ENSMUSG00000038267	216	186	173	200	503	421	401	436	Slc22a23	-1.0704	2.01E-19	6.09E-18	down	13	34363141	34529165	-	6386	protein_coding	solute carrier family 22, member 23 [Source:MGI Symbol;Acc:MGI:1920352]
ENSMUSG00000015659	402	362	443	401	291	322	225	270	Serac1	0.655493	3.46E-07	2.54E-06	up	17	6092471	6130016	-	4576	protein_coding	serine active site containing 1 [Source:MGI Symbol;Acc:MGI:2447813]
ENSMUSG00000053641	538	524	460	624	157	238	123	189	Dennd4a	1.71664	1.27E-24	5.88E-23	up	9	64718622	64826949	+	16643	protein_coding	DENN/MADD domain containing 4A [Source:MGI Symbol;Acc:MGI:2142979]
ENSMUSG00000053192	237	257	250	213	383	398	441	401	Mllt11	-0.652386	2.04E-08	1.83E-07	down	3	95126446	95139482	-	2385	protein_coding	myeloid/lymphoid or mixed-lineage leukemia; translocated to, 11 [Source:MGI Symbol;Acc:MGI:1929671]
ENSMUSG00000027968	350	423	352	341	262	328	252	196	Larp7	0.613279	6.99E-06	4.16E-05	up	3	127000000	127000000	-	2366	protein_coding	La ribonucleoprotein domain family, member 7 [Source:MGI Symbol;Acc:MGI:107634]
ENSMUSG00000020407	88	52	98	107	634	525	505	578	Upp1	-2.57954	9.78E-49	1.53E-46	down	11	9068103	9086170	+	1961	protein_coding	uridine phosphorylase 1 [Source:MGI Symbol;Acc:MGI:1097668]
ENSMUSG00000056413	167	99	114	165	589	493	558	525	Adap1	-1.87495	5.41E-32	3.88E-30	down	5	139000000	139000000	-	3292	protein_coding	ArfGAP with dual PH domains 1 [Source:MGI Symbol;Acc:MGI:2442201]
ENSMUSG00000048280	414	501	399	353	261	301	234	253	Zfp738	0.778398	1.62E-10	1.96E-09	up	13	67806804	67835190	-	15129	protein_coding	zinc finger protein 738 [Source:MGI Symbol;Acc:MGI:3040706]
ENSMUSG00000063281	449	461	399	418	187	322	141	200	Zfp35	1.13821	3.05E-10	3.55E-09	up	18	24122689	24138433	+	3040	protein_coding	zinc finger protein 35 [Source:MGI Symbol;Acc:MGI:99179]
ENSMUSG00000030309	437	390	397	411	274	325	244	336	Caprin2	0.583064	4.59E-06	2.83E-05	up	6	149000000	149000000	-	14140	protein_coding	caprin family member 2 [Source:MGI Symbol;Acc:MGI:2448541]
ENSMUSG00000042111	208	241	199	225	439	405	464	367	Ccdc115	-0.827955	1.84E-12	2.81E-11	down	1	34475751	34478753	-	2543	protein_coding	coiled-coil domain containing 115 [Source:MGI Symbol;Acc:MGI:1916918]
ENSMUSG00000070394	226	200	186	250	448	448	506	384	Tmem256	-0.936998	1.11E-12	1.73E-11	down	11	69729340	69730444	+	1105	protein_coding	transmembrane protein 256 [Source:MGI Symbol;Acc:MGI:1916436]
ENSMUSG00000041731	504	376	451	476	288	251	254	297	Pgm5	0.843213	1.02E-10	1.27E-09	up	19	24660380	24839219	-	3611	protein_coding	phosphoglucomutase 5 [Source:MGI Symbol;Acc:MGI:1925668]
ENSMUSG00000026447	389	404	345	424	329	235	261	282	Pik3c2b	0.609805	1.03E-06	7.09E-06	up	1	133000000	133000000	+	9592	protein_coding	phosphatidylinositol-4-phosphate 3-kinase catalytic subunit type 2 beta [Source:MGI Symbol;Acc:MGI:2685045]
ENSMUSG00000019986	520	397	465	508	257	256	190	209	Ahi1	1.17058	1.30E-18	3.67E-17	up	10	20828446	20956328	+	7040	protein_coding	Abelson helper integration site 1 [Source:MGI Symbol;Acc:MGI:87971]
ENSMUSG00000023262	221	229	271	242	409	384	404	399	Acy1	-0.614576	2.19E-07	1.65E-06	down	9	106000000	106000000	-	2966	protein_coding	aminoacylase 1 [Source:MGI Symbol;Acc:MGI:87913]
ENSMUSG00000042496	424	358	396	373	284	281	245	260	Prdm10	0.650336	4.68E-09	4.58E-08	up	9	31191834	31293019	+	9259	protein_coding	PR domain containing 10 [Source:MGI Symbol;Acc:MGI:2682952]
ENSMUSG00000063810	570	475	515	583	104	233	83	146	Alms1	2.03876	2.84E-10	3.32E-09	up	6	85564513	85679735	+	20273	protein_coding	ALMS1, centrosome and basal body associated [Source:MGI Symbol;Acc:MGI:1934606]
ENSMUSG00000042063	382	436	345	411	246	361	192	255	Zfp386	0.692848	9.88E-06	5.68E-05	up	12	116000000	116000000	+	8753	protein_coding	zinc finger protein 386 (Kruppel-like) [Source:MGI Symbol;Acc:MGI:1930708]
ENSMUSG00000045538	213	230	259	220	395	404	430	366	Ddx28	-0.676793	1.29E-08	1.19E-07	down	8	107000000	107000000	-	2262	protein_coding	DEAD box helicase 28 [Source:MGI Symbol;Acc:MGI:1919236]
ENSMUSG00000048410	351	407	397	362	248	323	243	215	Zfp407	0.675829	1.43E-07	1.12E-06	up	18	84146152	84607850	-	15170	protein_coding	zinc finger protein 407 [Source:MGI Symbol;Acc:MGI:2685179]
ENSMUSG00000063851	400	431	361	335	258	291	252	208	Rnf183	0.710327	2.33E-09	2.41E-08	up	4	62345777	62353489	-	1524	protein_coding	ring finger protein 183 [Source:MGI Symbol;Acc:MGI:1923322]
ENSMUSG00000102976	417	401	512	423	209	267	157	203	Zc3h11a	1.18781	5.34E-15	1.05E-13	up	1	134000000	134000000	-	6031	protein_coding	zinc finger CCCH type containing 11A [Source:MGI Symbol;Acc:MGI:1917829]
ENSMUSG00000039427	231	270	212	244	415	398	441	331	Alg1	-0.6156	3.37E-07	2.48E-06	down	16	5051485	5062776	+	2682	protein_coding	asparagine-linked glycosylation 1 (beta-1,4-mannosyltransferase) [Source:MGI Symbol;Acc:MGI:2384774]
ENSMUSG00000086784	218	224	244	288	419	438	382	333	Isoc2a	-0.571146	1.36E-05	7.62E-05	down	7	4880152	4899972	+	2244	protein_coding	isochorismatase domain containing 2a [Source:MGI Symbol;Acc:MGI:3609243]
ENSMUSG00000021256	438	429	378	401	287	253	267	242	Vash1	0.762354	2.18E-13	3.65E-12	up	12	86725474	86738865	+	2599	protein_coding	vasohibin 1 [Source:MGI Symbol;Acc:MGI:2442543]
ENSMUSG00000022144	209	137	170	173	522	433	414	471	Gdnf	-1.30194	1.20E-20	3.99E-19	down	15	7840327	7867056	+	3674	protein_coding	glial cell line derived neurotrophic factor [Source:MGI Symbol;Acc:MGI:107430]
ENSMUSG00000002688	408	421	339	348	278	307	210	252	Prkd1	0.646514	1.79E-07	1.38E-06	up	12	50388014	50695881	-	3653	protein_coding	protein kinase D1 [Source:MGI Symbol;Acc:MGI:99879]
ENSMUSG00000051527	511	407	443	437	244	264	224	241	Usp29	0.999692	5.22E-18	1.39E-16	up	7	6733577	6970218	+	18078	protein_coding	ubiquitin specific peptidase 29 [Source:MGI Symbol;Acc:MGI:1888998]
ENSMUSG00000022833	395	365	390	372	227	312	241	252	Ccdc14	0.673972	5.84E-08	4.86E-07	up	16	34510986	34545572	+	9141	protein_coding	coiled-coil domain containing 14 [Source:MGI Symbol;Acc:MGI:2443448]
ENSMUSG00000028080	412	447	425	459	188	279	192	160	Lrba	1.20717	1.05E-16	2.44E-15	up	3	86131987	86689999	+	19324	protein_coding	LPS-responsive beige-like anchor [Source:MGI Symbol;Acc:MGI:1933162]
ENSMUSG00000029771	202	108	131	108	554	519	446	459	Irf5	-1.73486	9.79E-25	4.57E-23	down	6	29526624	29541870	+	2905	protein_coding	interferon regulatory factor 5 [Source:MGI Symbol;Acc:MGI:1350924]
ENSMUSG00000039031	477	452	516	514	157	261	136	143	Arhgap18	1.61208	3.56E-21	1.25E-19	up	10	26629417	26794644	+	6602	protein_coding	Rho GTPase activating protein 18 [Source:MGI Symbol;Acc:MGI:1921160]
ENSMUSG00000026946	217	225	264	199	451	422	424	340	Nmi	-0.738105	5.90E-09	5.70E-08	down	2	51838499	51863506	-	2001	protein_coding	N-myc (and STAT) interactor [Source:MGI Symbol;Acc:MGI:1928368]
ENSMUSG00000107709	336	418	353	334	268	323	258	194	9430018G01Rik	0.581869	2.19E-05	0.000118041	up	6	43444913	43451252	+	3758	lncRNA	RIKEN cDNA 9430018G01 gene [Source:MGI Symbol;Acc:MGI:2442776]
ENSMUSG00000040389	393	367	414	317	256	311	244	240	Wdr47	0.619262	9.23E-07	6.41E-06	up	3	108000000	109000000	+	4859	protein_coding	WD repeat domain 47 [Source:MGI Symbol;Acc:MGI:2139593]
ENSMUSG00000040829	259	270	121	274	469	445	346	361	Zmynd15	-0.69915	0.000262309	0.00113707	down	11	70350259	70357028	+	4409	protein_coding	zinc finger, MYND-type containing 15 [Source:MGI Symbol;Acc:MGI:3603821]
ENSMUSG00000051379	607	672	539	511	83	148	75	82	Flrt3	2.69842	3.61E-57	7.97E-55	up	2	140000000	141000000	-	4865	protein_coding	fibronectin leucine rich transmembrane protein 3 [Source:MGI Symbol;Acc:MGI:1918686]
ENSMUSG00000026107	187	149	160	178	571	416	471	392	Nabp1	-1.339	2.83E-22	1.10E-20	down	1	51505021	51517584	-	8498	protein_coding	nucleic acid binding protein 1 [Source:MGI Symbol;Acc:MGI:1923258]
ENSMUSG00000074733	476	514	386	412	181	279	152	154	Zfp950	1.33731	3.99E-16	8.68E-15	up	19	61042278	61129278	-	10615	protein_coding	zinc finger protein 950 [Source:MGI Symbol;Acc:MGI:2652824]
ENSMUSG00000060572	349	438	352	359	252	266	310	237	Mfap2	0.601589	1.23E-06	8.39E-06	up	4	141000000	141000000	+	1211	protein_coding	microfibrillar-associated protein 2 [Source:MGI Symbol;Acc:MGI:99559]
ENSMUSG00000051166	592	443	466	569	152	219	112	176	Eml5	1.76731	7.29E-25	3.43E-23	up	12	98753064	98867743	-	12031	protein_coding	echinoderm microtubule associated protein like 5 [Source:MGI Symbol;Acc:MGI:2442513]
ENSMUSG00000009687	408	335	418	315	248	284	244	269	Fxyd5	0.611324	3.55E-06	2.23E-05	up	7	30732147	30741906	-	4192	protein_coding	FXYD domain-containing ion transport regulator 5 [Source:MGI Symbol;Acc:MGI:1201785]
ENSMUSG00000035173	389	365	370	361	265	323	208	243	Ccdc186	0.631456	7.40E-07	5.23E-06	up	19	56775913	56810622	-	6899	protein_coding	coiled-coil domain containing 186 [Source:MGI Symbol;Acc:MGI:2445022]
ENSMUSG00000029673	511	522	369	464	147	181	140	154	Auts2	1.69422	4.78E-37	4.60E-35	up	5	131000000	133000000	-	22884	protein_coding	autism susceptibility candidate 2 [Source:MGI Symbol;Acc:MGI:1919847]
ENSMUSG00000014850	399	504	424	429	190	230	163	175	Msh3	1.32569	5.10E-26	2.52E-24	up	13	92348380	92491511	-	11254	protein_coding	mutS homolog 3 [Source:MGI Symbol;Acc:MGI:109519]
ENSMUSG00000036432	206	234	194	239	447	355	412	351	Siah2	-0.728361	4.07E-09	4.03E-08	down	3	58582359	58599821	-	2999	protein_coding	siah E3 ubiquitin protein ligase 2 [Source:MGI Symbol;Acc:MGI:108062]
ENSMUSG00000031433	347	381	428	376	240	276	217	257	Rbm41	0.744663	2.88E-09	2.92E-08	up	X	139000000	139000000	-	6638	protein_coding	RNA binding motif protein 41 [Source:MGI Symbol;Acc:MGI:2444923]
ENSMUSG00000043154	466	438	501	439	178	304	175	143	Ppp2r3a	1.32592	5.57E-14	9.86E-13	up	9	101000000	101000000	-	12455	protein_coding	protein phosphatase 2, regulatory subunit B'', alpha [Source:MGI Symbol;Acc:MGI:2442104]
ENSMUSG00000022235	373	344	451	393	281	228	269	277	Cmbl	0.680312	4.72E-07	3.42E-06	up	15	31565535	31590265	+	1424	protein_coding	carboxymethylenebutenolidase-like (Pseudomonas) [Source:MGI Symbol;Acc:MGI:1916824]
ENSMUSG00000036613	203	255	213	198	423	343	415	309	Eipr1	-0.665256	4.22E-07	3.08E-06	down	12	28801802	28919864	+	4998	protein_coding	EARP complex and GARP complex interacting protein 1 [Source:MGI Symbol;Acc:MGI:1289332]
ENSMUSG00000052534	414	456	377	376	258	307	216	242	Pbx1	0.778347	5.54E-11	7.18E-10	up	1	168000000	168000000	-	13844	protein_coding	pre B cell leukemia homeobox 1 [Source:MGI Symbol;Acc:MGI:97495]
ENSMUSG00000020941	187	176	169	202	470	429	399	395	Map3k14	-1.0904	2.87E-21	1.02E-19	down	11	103000000	103000000	-	6550	protein_coding	mitogen-activated protein kinase kinase kinase 14 [Source:MGI Symbol;Acc:MGI:1858204]
ENSMUSG00000031709	159	184	91	142	562	488	395	407	Tbc1d9	-1.57361	1.78E-21	6.39E-20	down	8	83891981	83999563	+	5887	protein_coding	TBC1 domain family, member 9 [Source:MGI Symbol;Acc:MGI:1918560]
ENSMUSG00000043183	422	475	440	412	138	251	132	134	Simc1	1.53352	9.98E-19	2.86E-17	up	13	54651592	54699103	+	5675	protein_coding	SUMO-interacting motifs containing 1 [Source:MGI Symbol;Acc:MGI:2442599]
ENSMUSG00000022528	131	116	127	120	468	368	510	443	Hes1	-1.74577	2.40E-34	2.06E-32	down	16	29883202	29886614	+	2037	protein_coding	hes family bHLH transcription factor 1 [Source:MGI Symbol;Acc:MGI:104853]
ENSMUSG00000027661	384	484	274	353	292	243	230	209	Slc2a10	0.728036	1.03E-06	7.09E-06	up	2	165000000	165000000	+	3570	protein_coding	solute carrier family 2 (facilitated glucose transporter), member 10 [Source:MGI Symbol;Acc:MGI:2156687]
ENSMUSG00000036833	387	398	299	357	275	264	205	252	Pnpla7	0.644417	1.80E-07	1.38E-06	up	2	24866045	24944069	+	7496	protein_coding	patatin-like phospholipase domain containing 7 [Source:MGI Symbol;Acc:MGI:2385325]
ENSMUSG00000087141	209	180	214	180	331	408	375	396	Plcxd2	-0.836294	2.53E-10	2.98E-09	down	16	45779626	45830581	-	7140	protein_coding	phosphatidylinositol-specific phospholipase C, X domain containing 2 [Source:MGI Symbol;Acc:MGI:3647874]
ENSMUSG00000020589	548	523	527	516	131	129	104	121	Cyria	2.23817	3.15E-82	1.78E-79	up	12	12312140	12430966	+	12596	protein_coding	CYFIP related Rac1 interactor A [Source:MGI Symbol;Acc:MGI:1261783]
ENSMUSG00000024885	214	280	163	204	399	415	405	344	Aldh3b1	-0.752093	4.92E-08	4.14E-07	down	19	3963491	3979808	-	2046	protein_coding	aldehyde dehydrogenase 3 family, member B1 [Source:MGI Symbol;Acc:MGI:1914939]
ENSMUSG00000069670	345	376	414	349	264	248	232	254	Nkain2	0.686575	4.16E-09	4.10E-08	up	10	31565306	32766458	-	4710	protein_coding	Na+/K+ transporting ATPase interacting 2 [Source:MGI Symbol;Acc:MGI:1923447]
ENSMUSG00000021567	201	198	152	152	456	443	428	368	Nkd2	-1.15834	2.82E-21	9.99E-20	down	13	73966653	73995750	-	4826	protein_coding	naked cuticle 2 [Source:MGI Symbol;Acc:MGI:1919543]
ENSMUSG00000000127	353	381	327	367	227	349	185	203	Fer	0.684247	2.57E-05	0.000136637	up	17	64170057	64446491	+	4680	protein_coding	fer (fms/fps related) protein kinase [Source:MGI Symbol;Acc:MGI:105917]
ENSMUSG00000074634	326	348	373	398	261	265	268	249	Tmem267	0.585462	8.39E-07	5.87E-06	up	13	120000000	120000000	+	5419	protein_coding	transmembrane protein 267 [Source:MGI Symbol;Acc:MGI:3648543]
ENSMUSG00000048482	192	263	228	178	409	375	376	409	Bdnf	-0.756537	6.76E-09	6.48E-08	down	2	110000000	110000000	+	6217	protein_coding	brain derived neurotrophic factor [Source:MGI Symbol;Acc:MGI:88145]
ENSMUSG00000022537	516	531	369	405	194	261	189	146	Tmem44	1.31695	2.15E-17	5.37E-16	up	16	30330673	30369660	-	8893	protein_coding	transmembrane protein 44 [Source:MGI Symbol;Acc:MGI:1924489]
ENSMUSG00000040026	81	67	59	43	575	505	590	544	Saa3	-3.03865	3.61E-86	2.27E-83	down	7	46361422	46365124	-	2606	protein_coding	serum amyloid A 3 [Source:MGI Symbol;Acc:MGI:98223]
ENSMUSG00000020785	203	220	239	212	397	423	372	371	Camkk1	-0.723855	1.83E-10	2.20E-09	down	11	72909834	72932899	+	3728	protein_coding	calcium/calmodulin-dependent protein kinase kinase 1, alpha [Source:MGI Symbol;Acc:MGI:1891766]
ENSMUSG00000021557	386	386	366	353	225	246	211	194	Agtpbp1	0.881156	8.86E-16	1.88E-14	up	13	59593556	59733041	-	21824	protein_coding	ATP/GTP binding protein 1 [Source:MGI Symbol;Acc:MGI:2159437]
ENSMUSG00000037594	239	235	186	176	413	336	379	378	Clba1	-0.740791	5.70E-09	5.52E-08	down	12	113000000	113000000	+	1960	protein_coding	clathrin binding box of aftiphilin containing 1 [Source:MGI Symbol;Acc:MGI:2443738]
ENSMUSG00000063972	380	380	344	371	229	257	228	248	Nr6a1	0.727835	3.38E-11	4.48E-10	up	2	38613382	38817700	-	10824	protein_coding	nuclear receptor subfamily 6, group A, member 1 [Source:MGI Symbol;Acc:MGI:1352459]
ENSMUSG00000062949	364	356	356	358	234	247	243	236	Atp11c	0.691435	1.38E-10	1.68E-09	up	X	59268650	59636304	-	7312	protein_coding	ATPase, class VI, type 11C [Source:MGI Symbol;Acc:MGI:1859661]
ENSMUSG00000074749	384	325	380	353	263	297	229	260	Kiz	0.574589	2.19E-06	1.43E-05	up	2	147000000	147000000	+	2278	protein_coding	kizuna centrosomal protein [Source:MGI Symbol;Acc:MGI:2684960]
ENSMUSG00000026004	340	374	344	388	241	236	196	208	Kansl1l	0.830179	5.97E-13	9.56E-12	up	1	66758407	66856721	-	6664	protein_coding	KAT8 regulatory NSL complex subunit 1-like [Source:MGI Symbol;Acc:MGI:1915941]
ENSMUSG00000022231	359	471	341	306	211	293	224	199	Sema5a	0.781342	1.27E-07	9.99E-07	up	15	32244956	32696487	+	18686	protein_coding	sema domain, seven thrombospondin repeats (type 1 and type 1-like), transmembrane domain (TM) and short cytoplasmic domain, (semaphorin) 5A [Source:MGI Symbol;Acc:MGI:107556]
ENSMUSG00000075266	196	181	196	161	406	382	407	405	Cenpw	-1.01296	1.33E-17	3.40E-16	down	10	30070565	30076556	-	4211	protein_coding	centromere protein W [Source:MGI Symbol;Acc:MGI:1913561]
ENSMUSG00000021575	204	211	206	213	451	363	378	326	Ahrr	-0.747641	4.15E-10	4.76E-09	down	13	74359237	74440450	-	9441	protein_coding	aryl-hydrocarbon receptor repressor [Source:MGI Symbol;Acc:MGI:1333776]
ENSMUSG00000072941	229	199	148	164	473	376	414	437	Sod3	-1.09205	2.25E-15	4.59E-14	down	5	52521133	52528760	+	3738	protein_coding	superoxide dismutase 3, extracellular [Source:MGI Symbol;Acc:MGI:103181]
ENSMUSG00000038425	399	373	373	378	304	272	190	183	Poli	0.803953	1.60E-08	1.46E-07	up	18	70641751	70663691	-	4036	protein_coding	polymerase (DNA directed), iota [Source:MGI Symbol;Acc:MGI:1347081]
ENSMUSG00000040687	416	390	277	356	261	226	240	229	Madd	0.699381	6.16E-08	5.11E-07	up	2	90967705	91014182	-	9086	protein_coding	MAP-kinase activating death domain [Source:MGI Symbol;Acc:MGI:2444672]
ENSMUSG00000029073	211	239	206	213	382	342	334	337	Cptp	-0.570307	2.22E-07	1.68E-06	down	4	156000000	156000000	-	2709	protein_coding	ceramide-1-phosphate transfer protein [Source:MGI Symbol;Acc:MGI:1933107]
ENSMUSG00000025505	327	400	340	349	243	259	258	219	Tmem80	0.64451	1.48E-08	1.36E-07	up	7	141000000	141000000	+	3178	protein_coding	transmembrane protein 80 [Source:MGI Symbol;Acc:MGI:1918698]
ENSMUSG00000027865	328	372	370	351	274	262	205	221	Gdap2	0.679536	1.01E-08	9.47E-08	up	3	100000000	100000000	+	4794	protein_coding	ganglioside-induced differentiation-associated-protein 2 [Source:MGI Symbol;Acc:MGI:1338001]
ENSMUSG00000087174	386	433	426	385	189	218	135	156	5530601H04Rik	1.34084	5.63E-23	2.30E-21	up	X	104000000	104000000	-	10676	lncRNA	RIKEN cDNA 5530601H04 gene [Source:MGI Symbol;Acc:MGI:1918695]
ENSMUSG00000028671	198	132	191	196	445	350	396	352	Gale	-0.986804	6.48E-11	8.34E-10	down	4	136000000	136000000	+	2370	protein_coding	galactose-4-epimerase, UDP [Source:MGI Symbol;Acc:MGI:1921496]
ENSMUSG00000015243	455	654	377	428	157	154	116	113	Abca1	1.93569	3.70E-33	2.87E-31	up	4	53030787	53159895	-	10363	protein_coding	ATP-binding cassette, sub-family A (ABC1), member 1 [Source:MGI Symbol;Acc:MGI:99607]
ENSMUSG00000053604	182	219	197	222	372	348	395	402	Rpia	-0.777363	7.50E-10	8.29E-09	down	6	70742704	70769216	-	5359	protein_coding	ribose 5-phosphate isomerase A [Source:MGI Symbol;Acc:MGI:103254]
ENSMUSG00000047146	440	451	435	475	125	209	132	138	Tet1	1.69128	1.49E-29	9.40E-28	up	10	62640349	62744775	-	15457	protein_coding	tet methylcytosine dioxygenase 1 [Source:MGI Symbol;Acc:MGI:1098693]
ENSMUSG00000029304	78	70	106	66	556	524	434	541	Spp1	-2.56699	1.25E-59	2.91E-57	down	5	105000000	105000000	+	1648	protein_coding	secreted phosphoprotein 1 [Source:MGI Symbol;Acc:MGI:98389]
ENSMUSG00000006764	317	345	364	315	245	264	205	199	Tph2	0.671481	4.29E-08	3.64E-07	up	10	115000000	115000000	-	2879	protein_coding	tryptophan hydroxylase 2 [Source:MGI Symbol;Acc:MGI:2651811]
ENSMUSG00000010054	217	199	200	170	377	331	404	331	Tusc2	-0.765353	1.33E-09	1.42E-08	down	9	107000000	107000000	+	1785	protein_coding	tumor suppressor 2, mitochondrial calcium regulator [Source:MGI Symbol;Acc:MGI:1931086]
ENSMUSG00000062382	203	165	151	228	420	338	362	299	Ftl1-ps2	-0.808031	7.91E-08	6.46E-07	down	13	74547813	74555465	+	1223	protein_coding	ferritin light polypeptide 1, pseudogene 1 [Source:MGI Symbol;Acc:MGI:3779109]
ENSMUSG00000036617	315	458	275	326	281	224	246	230	Etl4	0.594036	4.36E-05	0.000221891	up	2	19914591	20815524	+	16148	protein_coding	enhancer trap locus 4 [Source:MGI Symbol;Acc:MGI:95454]
ENSMUSG00000066720	201	137	195	196	424	398	397	420	Cldn9	-1.05297	7.19E-14	1.26E-12	down	17	23901558	23903000	-	1443	protein_coding	claudin 9 [Source:MGI Symbol;Acc:MGI:1913100]
ENSMUSG00000024678	104	70	131	136	523	454	507	457	Ms4a4d	-2.0167	1.08E-30	7.30E-29	down	19	11514165	11535831	+	1513	protein_coding	membrane-spanning 4-domains, subfamily A, member 4D [Source:MGI Symbol;Acc:MGI:1913857]
ENSMUSG00000037434	160	197	166	165	349	340	375	320	Slc30a1	-0.897476	1.87E-13	3.16E-12	down	1	192000000	192000000	+	5244	protein_coding	solute carrier family 30 (zinc transporter), member 1 [Source:MGI Symbol;Acc:MGI:1345281]
ENSMUSG00000027799	385	353	320	330	220	314	181	180	Nbea	0.750127	1.47E-06	9.91E-06	up	3	55532616	56091122	-	31361	protein_coding	neurobeachin [Source:MGI Symbol;Acc:MGI:1347075]
ENSMUSG00000035245	359	305	293	319	236	274	197	215	Eogt	0.583618	4.09E-06	2.54E-05	up	6	97086985	97126143	-	4900	protein_coding	EGF domain-specific O-linked N-acetylglucosamine (GlcNAc) transferase [Source:MGI Symbol;Acc:MGI:2141669]
ENSMUSG00000036136	73	25	58	60	447	484	504	505	Fam110c	-3.05226	1.52E-50	2.60E-48	down	12	31123860	31130250	+	3088	protein_coding	family with sequence similarity 110, member C [Source:MGI Symbol;Acc:MGI:1918813]
ENSMUSG00000028354	274	420	294	285	235	239	222	219	Fmn2	0.585122	2.40E-05	0.00012809	up	1	174000000	175000000	+	7960	protein_coding	formin 2 [Source:MGI Symbol;Acc:MGI:1859252]
ENSMUSG00000022074	181	175	174	195	460	411	367	379	Tnfrsf10b	-1.04121	6.06E-19	1.78E-17	down	14	70004921	70021860	+	5451	protein_coding	tumor necrosis factor receptor superfamily, member 10b [Source:MGI Symbol;Acc:MGI:1341090]
ENSMUSG00000047193	495	536	357	509	104	174	72	80	Dync2h1	2.25915	5.18E-28	2.95E-26	up	9	6928503	7184446	-	16348	protein_coding	dynein cytoplasmic 2 heavy chain 1 [Source:MGI Symbol;Acc:MGI:107736]
ENSMUSG00000033906	374	318	382	347	264	272	202	209	Zdhhc15	0.704505	4.44E-08	3.75E-07	up	X	104000000	104000000	-	5509	protein_coding	zinc finger, DHHC domain containing 15 [Source:MGI Symbol;Acc:MGI:1915336]
ENSMUSG00000054715	303	380	366	313	224	261	243	200	Zscan22	0.667083	1.52E-07	1.18E-06	up	7	12631742	12643010	+	3501	protein_coding	zinc finger and SCAN domain containing 22 [Source:MGI Symbol;Acc:MGI:2443312]
ENSMUSG00000068335	233	234	133	170	399	370	378	341	Dok1	-0.843793	1.80E-08	1.62E-07	down	6	83007915	83010452	-	1977	protein_coding	docking protein 1 [Source:MGI Symbol;Acc:MGI:893587]
ENSMUSG00000035919	315	347	396	337	255	226	255	249	Bbs9	0.615729	8.56E-07	5.98E-06	up	9	22387011	22799576	+	6243	protein_coding	Bardet-Biedl syndrome 9 (human) [Source:MGI Symbol;Acc:MGI:2442833]
ENSMUSG00000011148	208	164	191	207	387	307	349	374	Adss1	-0.76633	1.89E-08	1.70E-07	down	12	113000000	113000000	+	2090	protein_coding	adenylosuccinate synthetase like 1 [Source:MGI Symbol;Acc:MGI:87947]
ENSMUSG00000068196	174	84	115	153	481	425	442	438	Col8a1	-1.64748	1.35E-20	4.48E-19	down	16	57444621	57575100	-	7833	protein_coding	collagen, type VIII, alpha 1 [Source:MGI Symbol;Acc:MGI:88463]
ENSMUSG00000024238	456	458	389	432	144	225	122	161	Zeb1	1.52508	5.32E-23	2.18E-21	up	18	5591860	5775467	+	10266	protein_coding	zinc finger E-box binding homeobox 1 [Source:MGI Symbol;Acc:MGI:1344313]
ENSMUSG00000028576	359	398	307	331	177	313	188	151	Ift74	0.8657	1.28E-06	8.68E-06	up	4	94502728	94581466	+	2656	protein_coding	intraflagellar transport 74 [Source:MGI Symbol;Acc:MGI:1914944]
ENSMUSG00000055917	332	342	372	353	240	299	211	227	Zfp277	0.634764	6.01E-07	4.30E-06	up	12	40365045	40495901	-	12234	protein_coding	zinc finger protein 277 [Source:MGI Symbol;Acc:MGI:1890393]
ENSMUSG00000074909	326	338	325	396	222	307	162	209	Ranbp6	0.741121	5.40E-06	3.28E-05	up	19	29785800	29790374	-	4575	protein_coding	RAN binding protein 6 [Source:MGI Symbol;Acc:MGI:2683212]
ENSMUSG00000033773	366	359	373	360	235	262	124	167	Rpap2	1.01045	4.22E-09	4.16E-08	up	5	108000000	108000000	+	4136	protein_coding	RNA polymerase II associated protein 2 [Source:MGI Symbol;Acc:MGI:2141142]
ENSMUSG00000038065	355	379	369	347	291	234	225	234	Mturn	0.674124	2.23E-09	2.31E-08	up	6	54658609	54680836	+	5695	protein_coding	maturin, neural progenitor differentiation regulator homolog (Xenopus) [Source:MGI Symbol;Acc:MGI:1915485]
ENSMUSG00000059423	307	414	315	344	222	279	211	196	Zfp933	0.716958	1.03E-07	8.24E-07	up	4	148000000	148000000	-	4270	protein_coding	zinc finger protein 933 [Source:MGI Symbol;Acc:MGI:1922865]
ENSMUSG00000034898	367	542	239	322	161	221	132	150	Filip1	1.25166	5.82E-10	6.54E-09	up	9	79712376	79920133	-	5221	protein_coding	filamin A interacting protein 1 [Source:MGI Symbol;Acc:MGI:1917848]
ENSMUSG00000057982	366	355	371	360	174	258	181	176	Zfp809	0.995349	4.73E-13	7.63E-12	up	9	22137010	22154650	+	2960	protein_coding	zinc finger protein 809 [Source:MGI Symbol;Acc:MGI:2143362]
ENSMUSG00000015224	411	576	433	383	120	130	110	77	Cyp2j9	2.15787	1.85E-42	2.26E-40	up	4	96456666	96479815	-	3337	protein_coding	cytochrome P450, family 2, subfamily j, polypeptide 9 [Source:MGI Symbol;Acc:MGI:1921769]
ENSMUSG00000051550	434	353	253	425	220	237	193	182	Zfp579	0.930255	5.81E-09	5.62E-08	up	7	4986482	4999157	-	4159	protein_coding	zinc finger protein 579 [Source:MGI Symbol;Acc:MGI:1915740]
ENSMUSG00000035877	426	428	273	349	168	210	217	169	Zhx3	1.05589	4.16E-12	6.15E-11	up	2	161000000	161000000	-	13259	protein_coding	zinc fingers and homeoboxes 3 [Source:MGI Symbol;Acc:MGI:2444772]
ENSMUSG00000046733	194	173	209	196	454	311	324	377	Gprc5a	-0.808252	1.98E-08	1.78E-07	down	6	135000000	135000000	+	2083	protein_coding	G protein-coupled receptor, family C, group 5, member A [Source:MGI Symbol;Acc:MGI:1891250]
ENSMUSG00000031755	310	385	303	313	221	247	198	222	Bbs2	0.672841	2.66E-08	2.34E-07	up	8	94794582	94825556	-	3311	protein_coding	Bardet-Biedl syndrome 2 (human) [Source:MGI Symbol;Acc:MGI:2135267]
ENSMUSG00000062646	363	383	337	336	181	246	148	198	Ganc	0.988789	2.25E-12	3.41E-11	up	2	120000000	120000000	+	9096	protein_coding	glucosidase, alpha; neutral C [Source:MGI Symbol;Acc:MGI:1923301]
ENSMUSG00000028706	308	326	326	311	280	228	180	206	Nsun4	0.625499	1.53E-06	1.03E-05	up	4	116000000	116000000	-	5993	protein_coding	NOL1/NOP2/Sun domain family, member 4 [Source:MGI Symbol;Acc:MGI:1919431]
ENSMUSG00000024371	110	106	114	109	480	399	452	370	C2	-1.83887	3.05E-44	3.95E-42	down	17	35081580	35117241	-	3872	protein_coding	complement component 2 (within H-2S) [Source:MGI Symbol;Acc:MGI:88226]
ENSMUSG00000054321	346	295	401	316	224	266	198	185	Taf4b	0.757465	1.86E-07	1.43E-06	up	18	14916302	15033416	+	5149	protein_coding	TATA-box binding protein associated factor 4b [Source:MGI Symbol;Acc:MGI:2152345]
ENSMUSG00000022623	388	337	271	429	226	258	196	256	Shank3	0.718275	3.16E-06	2.01E-05	up	15	89383826	89444464	+	9236	protein_coding	SH3 and multiple ankyrin repeat domains 3 [Source:MGI Symbol;Acc:MGI:1930016]
ENSMUSG00000031070	362	329	343	324	270	215	175	203	Mrgprf	0.771294	2.62E-09	2.68E-08	up	7	145000000	145000000	+	2214	protein_coding	MAS-related GPR, member F [Source:MGI Symbol;Acc:MGI:2384823]
ENSMUSG00000025185	185	217	151	229	426	343	339	285	Loxl4	-0.7166	1.25E-06	8.52E-06	down	19	42582421	42601252	-	4213	protein_coding	lysyl oxidase-like 4 [Source:MGI Symbol;Acc:MGI:1914823]
ENSMUSG00000031283	401	359	458	372	229	241	177	200	Chrdl1	1.02709	1.31E-14	2.49E-13	up	X	142000000	142000000	-	6758	protein_coding	chordin-like 1 [Source:MGI Symbol;Acc:MGI:1933172]
ENSMUSG00000042116	372	362	292	366	251	198	189	256	Vwa1	0.748938	5.15E-08	4.32E-07	up	4	156000000	156000000	-	3623	protein_coding	von Willebrand factor A domain containing 1 [Source:MGI Symbol;Acc:MGI:2179729]
ENSMUSG00000018821	170	151	173	189	389	358	360	351	Avpi1	-0.978531	2.30E-15	4.69E-14	down	19	42111712	42117498	-	1236	protein_coding	arginine vasopressin-induced 1 [Source:MGI Symbol;Acc:MGI:1916784]
ENSMUSG00000039607	324	393	343	311	154	196	173	141	Rbms3	1.15803	2.05E-18	5.70E-17	up	9	116000000	118000000	-	11096	protein_coding	RNA binding motif, single stranded interacting protein [Source:MGI Symbol;Acc:MGI:2444477]
ENSMUSG00000045287	341	337	270	327	246	230	228	213	Rtn4rl1	0.587496	3.67E-07	2.70E-06	up	11	75084609	75158595	+	3525	protein_coding	reticulon 4 receptor-like 1 [Source:MGI Symbol;Acc:MGI:2661375]
ENSMUSG00000001166	172	158	192	185	363	344	352	337	Oas1c	-0.866295	2.42E-12	3.66E-11	down	5	121000000	121000000	-	2405	protein_coding	2'-5' oligoadenylate synthetase 1C [Source:MGI Symbol;Acc:MGI:2149633]
ENSMUSG00000033446	143	172	198	155	363	386	375	358	Lpar6	-1.03572	3.82E-15	7.62E-14	down	14	73475335	73480734	+	5400	protein_coding	lysophosphatidic acid receptor 6 [Source:MGI Symbol;Acc:MGI:1914418]
ENSMUSG00000032491	176	160	176	178	339	369	376	331	Nradd	-0.922756	4.88E-14	8.71E-13	down	9	110000000	110000000	-	1817	protein_coding	neurotrophin receptor associated death domain [Source:MGI Symbol;Acc:MGI:1914419]
ENSMUSG00000026768	152	93	149	105	503	410	361	394	Itga8	-1.62164	1.68E-22	6.60E-21	down	2	12111443	12306733	-	7368	protein_coding	integrin alpha 8 [Source:MGI Symbol;Acc:MGI:109442]
ENSMUSG00000024232	189	200	197	179	314	334	376	316	Bambi	-0.698021	1.80E-08	1.62E-07	down	18	3507923	3516404	+	5074	protein_coding	BMP and activin membrane-bound inhibitor [Source:MGI Symbol;Acc:MGI:1915260]
ENSMUSG00000008822	212	170	193	192	364	341	347	356	Acyp1	-0.763226	3.00E-10	3.50E-09	down	12	85319172	85335212	-	1380	protein_coding	acylphosphatase 1, erythrocyte (common) type [Source:MGI Symbol;Acc:MGI:1913454]
ENSMUSG00000040133	122	169	126	118	457	376	360	290	Gpr176	-1.35569	1.77E-19	5.40E-18	down	2	118000000	118000000	-	3899	protein_coding	G protein-coupled receptor 176 [Source:MGI Symbol;Acc:MGI:2685858]
ENSMUSG00000064147	183	128	167	193	390	384	345	339	Rab44	-1.00129	1.74E-12	2.66E-11	down	17	29333119	29367954	+	5065	protein_coding	RAB44, member RAS oncogene family [Source:MGI Symbol;Acc:MGI:3045302]
ENSMUSG00000052446	365	412	415	417	142	213	104	113	Zfp961	1.61355	3.68E-20	1.18E-18	up	8	72704882	72747636	+	4334	protein_coding	zinc finger protein 961 [Source:MGI Symbol;Acc:MGI:3583954]
ENSMUSG00000033458	360	388	290	299	195	218	202	167	Fan1	0.883943	3.82E-12	5.65E-11	up	7	63996506	64023843	-	6070	protein_coding	FANCD2/FANCI-associated nuclease 1 [Source:MGI Symbol;Acc:MGI:3045266]
ENSMUSG00000026721	337	336	343	379	224	230	176	168	Rabgap1l	0.92464	4.95E-13	7.97E-12	up	1	160000000	161000000	-	23232	protein_coding	RAB GTPase activating protein 1-like [Source:MGI Symbol;Acc:MGI:1352507]
ENSMUSG00000038608	462	619	436	483	33	85	38	41	Dock10	3.45523	2.61E-60	6.18E-58	up	1	80478790	80736244	-	18267	protein_coding	dedicator of cytokinesis 10 [Source:MGI Symbol;Acc:MGI:2146320]
ENSMUSG00000035048	183	177	184	204	279	353	336	316	Anapc13	-0.667276	5.46E-07	3.93E-06	down	9	103000000	103000000	+	2377	protein_coding	anaphase promoting complex subunit 13 [Source:MGI Symbol;Acc:MGI:1916260]
ENSMUSG00000039476	102	144	69	117	372	402	484	342	Prrx2	-1.78355	4.38E-23	1.81E-21	down	2	30724984	30771263	+	1961	protein_coding	paired related homeobox 2 [Source:MGI Symbol;Acc:MGI:98218]
ENSMUSG00000048126	448	355	289	321	154	154	168	173	Col6a3	1.22867	6.48E-17	1.54E-15	up	1	90693645	90771693	-	11963	protein_coding	collagen, type VI, alpha 3 [Source:MGI Symbol;Acc:MGI:88461]
ENSMUSG00000017002	161	113	179	186	353	320	369	412	Slpi	-1.07145	3.78E-10	4.36E-09	down	2	164000000	164000000	-	1180	protein_coding	secretory leukocyte peptidase inhibitor [Source:MGI Symbol;Acc:MGI:109297]
ENSMUSG00000025347	6	8	11	7	534	474	497	454	Tmt1b	-5.82234	8.65E-97	6.81E-94	down	10	129000000	129000000	-	1230	protein_coding	methyltransferase like 7B [Source:MGI Symbol;Acc:MGI:1918914]
ENSMUSG00000025962	266	344	317	277	235	287	143	145	Fastkd2	0.694686	0.000206363	0.000917092	up	1	63769773	63793814	+	5873	protein_coding	FAST kinase domains 2 [Source:MGI Symbol;Acc:MGI:1922869]
ENSMUSG00000022996	166	110	103	125	477	379	366	367	Wnt10b	-1.54194	4.79E-24	2.13E-22	down	15	98668593	98676031	-	3401	protein_coding	wingless-type MMTV integration site family, member 10B [Source:MGI Symbol;Acc:MGI:108061]
ENSMUSG00000021520	175	182	233	209	308	324	406	322	Uqcrb	-0.653681	1.62E-05	8.95E-05	down	13	67048681	67053442	-	876	protein_coding	ubiquinol-cytochrome c reductase binding protein [Source:MGI Symbol;Acc:MGI:1914780]
ENSMUSG00000009772	169	128	155	159	393	305	327	331	Nuak2	-1.03426	7.36E-14	1.29E-12	down	1	132000000	132000000	+	3920	protein_coding	NUAK family, SNF1-like kinase, 2 [Source:MGI Symbol;Acc:MGI:1921387]
ENSMUSG00000024846	201	140	179	218	355	283	373	349	Cst6	-0.76773	1.88E-06	1.24E-05	down	19	5394733	5399602	-	4090	protein_coding	cystatin E/M [Source:MGI Symbol;Acc:MGI:1920970]
ENSMUSG00000078572	163	176	214	202	348	296	333	319	Ndufaf8	-0.663738	1.14E-06	7.84E-06	down	11	120000000	120000000	+	834	protein_coding	NADH:ubiquinone oxidoreductase complex assembly factor 8 [Source:MGI Symbol;Acc:MGI:1913676]
ENSMUSG00000027679	167	184	220	187	347	303	332	290	Dnajc19	-0.630574	1.88E-06	1.24E-05	down	3	34110169	34135470	-	4027	protein_coding	DnaJ heat shock protein family (Hsp40) member C19 [Source:MGI Symbol;Acc:MGI:1914963]
ENSMUSG00000030469	326	391	311	237	207	245	185	206	Zfp719	0.694244	2.02E-06	1.33E-05	up	7	43229034	43242659	+	4706	protein_coding	zinc finger protein 719 [Source:MGI Symbol;Acc:MGI:2444708]
ENSMUSG00000028789	202	139	192	220	356	279	370	345	Azin2	-0.727081	8.88E-06	5.15E-05	down	4	129000000	129000000	-	4024	protein_coding	antizyme inhibitor 2 [Source:MGI Symbol;Acc:MGI:2442093]
ENSMUSG00000031762	85	107	170	148	384	316	353	333	Mt2	-1.32044	3.47E-12	5.15E-11	down	8	94899292	94900196	+	588	protein_coding	metallothionein 2 [Source:MGI Symbol;Acc:MGI:97172]
ENSMUSG00000062040	297	389	302	277	186	265	188	150	Zfp27	0.794441	5.66E-07	4.06E-06	up	7	29592758	29605997	-	4224	protein_coding	zinc finger protein 27 [Source:MGI Symbol;Acc:MGI:99174]
ENSMUSG00000073678	369	343	428	439	135	166	149	133	Pgap1	1.5551	2.20E-27	1.19E-25	up	1	54512153	54596843	-	16611	protein_coding	post-GPI attachment to proteins 1 [Source:MGI Symbol;Acc:MGI:2443342]
ENSMUSG00000025262	344	338	315	287	190	225	171	217	Fam120c	0.787572	6.42E-10	7.16E-09	up	X	150000000	150000000	+	5823	protein_coding	family with sequence similarity 120, member C [Source:MGI Symbol;Acc:MGI:2387687]
ENSMUSG00000101609	422	453	369	567	49	131	51	71	Kcnq1ot1	2.70126	1.00E-14	1.92E-13	up	7	143000000	143000000	-	93092	lncRNA	KCNQ1 overlapping transcript 1 [Source:MGI Symbol;Acc:MGI:1926855]
ENSMUSG00000047085	308	446	265	270	175	205	208	181	Lrrc4b	0.848726	9.27E-08	7.48E-07	up	7	44078442	44112775	+	2929	protein_coding	leucine rich repeat containing 4B [Source:MGI Symbol;Acc:MGI:3027390]
ENSMUSG00000008384	107	157	146	131	347	318	415	293	Sertad1	-1.23158	4.35E-15	8.62E-14	down	7	27186335	27189741	+	1344	protein_coding	SERTA domain containing 1 [Source:MGI Symbol;Acc:MGI:1913438]
ENSMUSG00000021668	355	374	390	419	153	234	88	125	Polk	1.48228	3.18E-13	5.22E-12	up	13	96617198	96679087	-	5553	protein_coding	polymerase (DNA directed), kappa [Source:MGI Symbol;Acc:MGI:1349767]
ENSMUSG00000022064	313	423	267	310	160	271	132	187	Pibf1	0.917137	1.39E-06	9.41E-06	up	14	99336860	99491929	+	9797	protein_coding	progesterone immunomodulatory binding factor 1 [Source:MGI Symbol;Acc:MGI:1261910]
ENSMUSG00000019832	95	162	142	117	438	366	373	333	Rab32	-1.43448	1.08E-20	3.61E-19	down	10	10420746	10434009	-	2339	protein_coding	RAB32, member RAS oncogene family [Source:MGI Symbol;Acc:MGI:1915094]
ENSMUSG00000027611	162	126	151	183	415	332	383	305	Procr	-1.08738	3.12E-13	5.13E-12	down	2	156000000	156000000	+	2031	protein_coding	protein C receptor, endothelial [Source:MGI Symbol;Acc:MGI:104596]
ENSMUSG00000038059	132	174	180	180	323	359	371	322	Smim3	-0.932069	2.63E-11	3.53E-10	down	18	60607263	60635059	-	6828	protein_coding	small integral membrane protein 3 [Source:MGI Symbol;Acc:MGI:1917088]
ENSMUSG00000033883	359	347	267	327	171	237	113	157	Zfp267	1.05439	1.66E-09	1.75E-08	up	3	36205166	36224491	+	6800	protein_coding	zinc finger protein 267 [Source:MGI Symbol;Acc:MGI:1098769]
ENSMUSG00000038508	160	126	146	126	392	296	319	296	Gdf15	-1.1077	3.76E-15	7.52E-14	down	8	71082043	71085106	-	1852	protein_coding	growth differentiation factor 15 [Source:MGI Symbol;Acc:MGI:1346047]
ENSMUSG00000037370	430	442	406	415	101	101	85	124	Enpp1	2.15259	1.75E-57	3.93E-55	up	10	24513812	24588057	-	10257	protein_coding	ectonucleotide pyrophosphatase/phosphodiesterase 1 [Source:MGI Symbol;Acc:MGI:97370]
ENSMUSG00000021023	309	361	350	345	132	175	170	125	Prorp	1.29469	3.30E-20	1.06E-18	up	12	55346362	55429318	+	4452	protein_coding	protein only RNase P catalytic subunit [Source:MGI Symbol;Acc:MGI:1913382]
ENSMUSG00000030287	351	328	261	360	206	260	156	161	Itpr2	0.849037	9.65E-08	7.76E-07	up	6	146000000	146000000	-	14802	protein_coding	inositol 1,4,5-triphosphate receptor 2 [Source:MGI Symbol;Acc:MGI:99418]
ENSMUSG00000039233	286	318	254	306	212	246	170	177	Tbce	0.647176	1.50E-06	1.01E-05	up	13	14172534	14214223	-	4540	protein_coding	tubulin-specific chaperone E [Source:MGI Symbol;Acc:MGI:1917680]
ENSMUSG00000021676	411	337	338	417	133	222	107	137	Iqgap2	1.44561	2.55E-15	5.15E-14	up	13	95763682	96028991	-	6910	protein_coding	IQ motif containing GTPase activating protein 2 [Source:MGI Symbol;Acc:MGI:2449975]
ENSMUSG00000020424	138	126	100	147	407	294	365	403	Castor1	-1.41387	3.63E-19	1.08E-17	down	11	4168225	4172409	+	1574	protein_coding	cytosolic arginine sensor for mTORC1 subunit 1 [Source:MGI Symbol;Acc:MGI:1919212]
ENSMUSG00000050954	378	375	296	262	176	197	149	145	Zfp169	1.08606	3.36E-14	6.07E-13	up	13	48641123	48666927	-	8017	protein_coding	zinc finger protein 169 [Source:MGI Symbol;Acc:MGI:1915161]
ENSMUSG00000021488	301	427	352	337	122	211	112	100	Nsd1	1.49593	5.72E-15	1.12E-13	up	13	55357595	55466138	+	17483	protein_coding	nuclear receptor-binding SET-domain protein 1 [Source:MGI Symbol;Acc:MGI:1276545]
ENSMUSG00000036206	208	167	168	200	344	298	307	259	Sh3bp4	-0.58503	9.64E-06	5.55E-05	down	1	88998137	89082790	+	5112	protein_coding	SH3-domain binding protein 4 [Source:MGI Symbol;Acc:MGI:2138297]
ENSMUSG00000109714	389	331	330	337	127	184	164	196	Gm35021	1.15475	2.24E-14	4.13E-13	up	8	36190804	36224671	+	3833	lncRNA	predicted gene, 35021 [Source:MGI Symbol;Acc:MGI:5594180]
ENSMUSG00000072437	122	157	145	146	338	324	353	271	Nanos1	-1.05956	6.24E-15	1.21E-13	down	19	60744425	60748352	+	3928	protein_coding	nanos C2HC-type zinc finger 1 [Source:MGI Symbol;Acc:MGI:2669254]
ENSMUSG00000019768	315	435	287	321	157	191	153	147	Esr1	1.17678	2.95E-16	6.56E-15	up	10	4561593	4955614	+	13661	protein_coding	estrogen receptor 1 (alpha) [Source:MGI Symbol;Acc:MGI:1352467]
ENSMUSG00000022723	393	351	332	360	120	181	131	146	Crybg3	1.42455	8.89E-24	3.90E-22	up	16	59311138	59421342	-	12711	protein_coding	beta-gamma crystallin domain containing 3 [Source:MGI Symbol;Acc:MGI:2676311]
ENSMUSG00000021265	427	347	208	267	199	213	184	178	Slc25a29	0.796603	5.80E-06	3.51E-05	up	12	109000000	109000000	-	2606	protein_coding	solute carrier family 25 (mitochondrial carrier, palmitoylcarnitine transporter), member 29 [Source:MGI Symbol;Acc:MGI:2444911]
ENSMUSG00000104713	186	164	141	153	318	384	293	289	Gbp6	-0.882386	5.00E-11	6.51E-10	down	5	105000000	105000000	-	5954	protein_coding	guanylate binding protein 6 [Source:MGI Symbol;Acc:MGI:2140937]
ENSMUSG00000031107	145	172	179	159	318	288	307	314	Rbmx2	-0.793165	7.40E-10	8.20E-09	down	X	47783881	47799600	+	1872	protein_coding	RNA binding motif protein, X-linked 2 [Source:MGI Symbol;Acc:MGI:1919414]
ENSMUSG00000049872	253	428	296	183	235	203	183	175	Calhm5	0.65153	0.00078947	0.0030638	up	10	33963811	33972515	-	5323	protein_coding	calcium homeostasis modulator family member 5 [Source:MGI Symbol;Acc:MGI:2143897]
ENSMUSG00000044712	362	300	330	303	171	221	185	192	Slc38a6	0.864254	4.26E-11	5.60E-10	up	12	73333553	73400823	+	7783	protein_coding	solute carrier family 38, member 6 [Source:MGI Symbol;Acc:MGI:3648156]
ENSMUSG00000073910	309	370	310	289	229	195	169	159	Mob3b	0.879979	1.10E-11	1.54E-10	up	4	34949074	35157484	-	6200	protein_coding	MOB kinase activator 3B [Source:MGI Symbol;Acc:MGI:2664539]
ENSMUSG00000034442	298	328	385	317	135	280	127	141	Trmt5	1.08034	2.39E-07	1.80E-06	up	12	73326785	73333484	-	2139	protein_coding	TRM5 tRNA methyltransferase 5 [Source:MGI Symbol;Acc:MGI:1923607]
ENSMUSG00000030465	458	502	388	424	91	83	48	106	Psd3	2.54264	2.02E-48	3.07E-46	up	8	68141734	68664679	-	17632	protein_coding	pleckstrin and Sec7 domain containing 3 [Source:MGI Symbol;Acc:MGI:1918215]
ENSMUSG00000024776	182	149	190	183	311	314	302	258	Stambpl1	-0.633776	1.98E-06	1.30E-05	down	19	34169629	34217733	+	5557	protein_coding	STAM binding protein like 1 [Source:MGI Symbol;Acc:MGI:1923880]
ENSMUSG00000019971	431	433	296	413	74	183	53	73	Cep290	2.15715	4.31E-08	3.65E-07	up	10	100000000	100000000	+	11617	protein_coding	centrosomal protein 290 [Source:MGI Symbol;Acc:MGI:2384917]
ENSMUSG00000024039	400	365	294	368	156	161	149	169	Cbs	1.27782	1.03E-22	4.14E-21	up	17	31827868	31856212	-	7485	protein_coding	cystathionine beta-synthase [Source:MGI Symbol;Acc:MGI:88285]
ENSMUSG00000044197	370	274	305	280	187	167	179	217	Gpr146	0.82187	2.01E-08	1.80E-07	up	5	139000000	139000000	+	6786	protein_coding	G protein-coupled receptor 146 [Source:MGI Symbol;Acc:MGI:1933113]
ENSMUSG00000032387	152	143	162	168	353	325	323	264	Rbpms2	-0.899329	9.89E-12	1.40E-10	down	9	65536930	65567810	+	2506	protein_coding	RNA binding protein with multiple splicing 2 [Source:MGI Symbol;Acc:MGI:1919223]
ENSMUSG00000074796	351	451	230	261	189	163	161	146	Slc4a11	1.07739	7.11E-10	7.90E-09	up	2	131000000	131000000	-	4998	protein_coding	solute carrier family 4, sodium bicarbonate transporter-like, member 11 [Source:MGI Symbol;Acc:MGI:2138987]
ENSMUSG00000036864	340	327	280	292	155	207	172	153	Proser3	0.962147	2.63E-13	4.37E-12	up	7	30238559	30251724	-	4717	protein_coding	proline and serine rich 3 [Source:MGI Symbol;Acc:MGI:2681861]
ENSMUSG00000040759	200	350	284	221	157	148	159	148	Cmtm5	0.894716	1.25E-07	9.85E-07	up	14	55173718	55176731	+	1210	protein_coding	CKLF-like MARVEL transmembrane domain containing 5 [Source:MGI Symbol;Acc:MGI:2447164]
ENSMUSG00000063531	166	178	164	156	279	280	289	320	Sema3e	-0.705975	4.12E-08	3.51E-07	down	5	14075290	14306703	+	9285	protein_coding	sema domain, immunoglobulin domain (Ig), short basic domain, secreted, (semaphorin) 3E [Source:MGI Symbol;Acc:MGI:1340034]
ENSMUSG00000029570	124	138	110	135	360	307	353	302	Lfng	-1.27051	9.20E-22	3.39E-20	down	5	141000000	141000000	+	2505	protein_coding	LFNG O-fucosylpeptide 3-beta-N-acetylglucosaminyltransferase [Source:MGI Symbol;Acc:MGI:1095413]
ENSMUSG00000004187	408	294	247	321	243	196	179	210	Kifc2	0.729304	2.34E-06	1.52E-05	up	15	76544058	76552396	+	3932	protein_coding	kinesin family member C2 [Source:MGI Symbol;Acc:MGI:109187]
ENSMUSG00000056596	144	210	171	159	298	299	308	282	Trnp1	-0.684801	3.05E-07	2.27E-06	down	4	133000000	133000000	-	1654	protein_coding	TMF1-regulated nuclear protein 1 [Source:MGI Symbol;Acc:MGI:1916789]
ENSMUSG00000047789	274	316	282	291	203	178	150	202	Slc38a9	0.778299	3.25E-09	3.26E-08	up	13	113000000	113000000	+	16704	protein_coding	solute carrier family 38, member 9 [Source:MGI Symbol;Acc:MGI:1918839]
ENSMUSG00000117284	290	333	265	282	151	231	148	191	Gm7072	0.807934	1.26E-07	9.93E-07	up	17	22504852	22533818	-	3474	protein_coding	predicted gene 7072 [Source:MGI Symbol;Acc:MGI:3648314]
ENSMUSG00000025665	292	262	337	266	196	227	209	210	Rps6ka6	0.572808	2.38E-05	0.000127099	up	X	110000000	110000000	-	5013	protein_coding	ribosomal protein S6 kinase polypeptide 6 [Source:MGI Symbol;Acc:MGI:1914321]
ENSMUSG00000018698	288	494	223	223	145	149	141	120	Lhx1	1.24692	1.80E-09	1.89E-08	up	11	84409110	84416361	-	4072	protein_coding	LIM homeobox protein 1 [Source:MGI Symbol;Acc:MGI:99783]
ENSMUSG00000067430	329	346	259	304	160	236	150	113	Zfp763	1.0259	3.73E-09	3.72E-08	up	17	33235837	33252376	-	3557	protein_coding	zinc finger protein 763 [Source:MGI Symbol;Acc:MGI:1920701]
ENSMUSG00000005803	70	107	107	103	423	308	349	354	Sqor	-1.77439	4.25E-28	2.43E-26	down	2	123000000	123000000	+	4084	protein_coding	sulfide quinone oxidoreductase [Source:MGI Symbol;Acc:MGI:1929899]
ENSMUSG00000036890	313	275	358	363	177	164	160	168	Gtdc1	1.086	1.70E-14	3.17E-13	up	2	44454424	44817669	-	7928	protein_coding	glycosyltransferase-like domain containing 1 [Source:MGI Symbol;Acc:MGI:2444269]
ENSMUSG00000026536	73	70	63	64	407	497	367	316	Ifi211	-2.4388	4.52E-52	8.45E-50	down	1	174000000	174000000	-	1785	protein_coding	interferon activated gene 211 [Source:MGI Symbol;Acc:MGI:3041120]
ENSMUSG00000035158	304	395	279	282	158	165	155	170	Mitf	1.0663	5.21E-15	1.03E-13	up	6	97784013	97998310	+	6196	protein_coding	melanogenesis associated transcription factor [Source:MGI Symbol;Acc:MGI:104554]
ENSMUSG00000034810	518	505	477	459	44	79	28	40	Scn7a	3.47553	1.81E-74	7.82E-72	up	2	66503769	66615258	-	7338	protein_coding	sodium channel, voltage-gated, type VII, alpha [Source:MGI Symbol;Acc:MGI:102965]
ENSMUSG00000032020	171	132	168	180	299	307	303	264	Ubash3b	-0.732599	1.34E-07	1.05E-06	down	9	40922394	41072993	-	7326	protein_coding	ubiquitin associated and SH3 domain containing, B [Source:MGI Symbol;Acc:MGI:1920078]
ENSMUSG00000031907	305	330	328	263	154	208	193	166	Zfp90	0.87676	2.11E-10	2.51E-09	up	8	107000000	107000000	+	7823	protein_coding	zinc finger protein 90 [Source:MGI Symbol;Acc:MGI:104786]
ENSMUSG00000002885	312	322	283	271	211	174	185	229	Adgre5	0.680705	2.12E-07	1.61E-06	up	8	84449880	84467955	-	3757	protein_coding	adhesion G protein-coupled receptor E5 [Source:MGI Symbol;Acc:MGI:1347095]
ENSMUSG00000079057	140	203	152	167	312	324	317	288	Cyp4v3	-0.795567	1.96E-09	2.05E-08	down	8	45757981	45786253	-	3808	protein_coding	cytochrome P450, family 4, subfamily v, polypeptide 3 [Source:MGI Symbol;Acc:MGI:2142763]
ENSMUSG00000030393	251	270	298	226	195	197	150	198	Zik1	0.611767	1.70E-05	9.38E-05	up	7	10221156	10229321	-	4199	protein_coding	zinc finger protein interacting with K protein 1 [Source:MGI Symbol;Acc:MGI:108070]
ENSMUSG00000010760	150	127	210	205	249	283	343	283	Phlda2	-0.625783	0.000780602	0.00303263	down	7	143000000	143000000	-	1121	protein_coding	pleckstrin homology like domain, family A, member 2 [Source:MGI Symbol;Acc:MGI:1202307]
ENSMUSG00000005148	136	185	136	178	300	272	288	296	Klf5	-0.753917	7.33E-08	6.01E-07	down	14	99536127	99552472	+	5201	protein_coding	Kruppel-like factor 5 [Source:MGI Symbol;Acc:MGI:1338056]
ENSMUSG00000067424	279	300	258	284	205	196	141	163	Zfp563	0.784721	2.45E-09	2.52E-08	up	17	33308284	33329679	+	6700	protein_coding	zinc finger protein 563 [Source:MGI Symbol;Acc:MGI:2677168]
ENSMUSG00000058498	409	375	209	348	154	178	124	148	Rnf207	1.25927	2.58E-12	3.89E-11	up	4	152000000	152000000	-	6331	protein_coding	ring finger protein 207 [Source:MGI Symbol;Acc:MGI:2684989]
ENSMUSG00000096917	293	308	289	216	194	187	150	210	2500002B13Rik	0.687103	3.33E-06	2.10E-05	up	8	57940551	57963975	+	3929	lncRNA	RIKEN cDNA 2500002B13 gene [Source:MGI Symbol;Acc:MGI:1925603]
ENSMUSG00000043068	319	241	257	323	213	168	187	181	Fam89a	0.721479	6.60E-07	4.70E-06	up	8	125000000	125000000	-	1338	protein_coding	family with sequence similarity 89, member A [Source:MGI Symbol;Acc:MGI:1916877]
ENSMUSG00000032527	258	343	278	270	127	191	145	163	Pccb	0.984802	1.06E-10	1.31E-09	up	9	101000000	101000000	-	2771	protein_coding	propionyl Coenzyme A carboxylase, beta polypeptide [Source:MGI Symbol;Acc:MGI:1914154]
ENSMUSG00000042515	182	116	169	175	259	357	237	355	Pwwp3b	-0.797488	1.94E-05	0.000105526	down	X	138000000	138000000	+	4859	protein_coding	PWWP domain containing 3B [Source:MGI Symbol;Acc:MGI:2445062]
[truncated: 1,179 more rows]

## Sheet: B
Supplemental Table S3B. 122 DEGs related to ferroptosis.
[truncated: 123 more rows]
