# Supplementary material for: Astrocytic PCBP1 Suppresses Ferroptosis to Restore Glutamatergic Homeostasis and Mitigate Stress‐Induced Depression in Male Mice
Source: Adv Sci (Weinh). 2025 Dec 12;13(10):e13438. doi: 10.1002/advs.202513438 (PMC12915190; doi:10.1002/advs.202513438)
Supplement: Supplementary file 2 — Supplementary Tables 1‐6 [file ADVS-13-e13438-s001.zip › Table S4-GO-KEGG.xlsx]

## Sheet: A
Supplemental Table S4A. KEGG analysis of DEGs in transcriptomics.
category	subcategory	ID	Description	GeneRatio	BgRatio	pvalue	p.adjust	qvalue	geneID	Count
Human Diseases	Infectious disease: viral	mmu05168	Herpes simplex virus 1 infection	145/1344	464/9784	1.41e-23	4.51e-21	3.14e-21	16402/22776/22700/12317/193452/18987/233056/14991/15979/21408/16416/18035/212281/66513/15980/675812/22709/19106/12266/208292/21356/21355/72512/16149/14102/54123/16193/18986/22034/24088/18033/18710/72720/22775/210105/54678/13685/22751/11796/71640/246727/246728/241944/232854/72180/20304/20296/15015/72154/22698/21354/22718/18707/56220/330788/30944/69550/67911/22648/234413/246730/12702/224691/15043/2…	145
Environmental Information Processing	Signal transduction	mmu04668	TNF signaling pathway	42/1344	118/9784	1.51e-09	2.42e-07	1.68e-07	26395/74568/12977/17395/16362/12981/21929/53859/18035/73086/66513/14102/16193/20297/22029/11909/16396/22329/18033/18710/20311/330122/14825/20312/11796/26398/16878/15945/20304/20296/66724/15894/208647/18707/11911/16477/12702/12608/20310/26408/15953/56613	42
Human Diseases	Infectious disease: viral	mmu05169	Epstein-Barr virus infection	65/1344	228/9784	2.81e-09	3e-07	2.09e-07	12444/12447/19182/19698/12317/19185/21762/17873/14991/21939/21929/50724/19184/53859/18035/23882/27015/19645/66513/15205/12575/18037/19106/21356/21355/14102/18034/54123/16193/12902/22034/13555/24088/18033/18710/18036/16408/17999/246727/246728/26398/15945/100038882/15015/13197/21354/15894/56436/18707/12571/17096/20466/246730/15043/15039/12010/14972/13063/23960/15040/12443/15967/14963/14964/15024	65
Human Diseases	Neurodegenerative disease	mmu05012	Parkinson disease	66/1344	274/9784	2.15e-06	0.000158219	0.000109993	67951/19182/68427/19185/19172/21762/22335/17991/18024/54405/12867/19175/17762/22187/66594/11540/19184/26443/67530/407785/224129/22143/18174/19252/67847/13198/227059/22145/226641/14828/56791/14683/26444/67414/68943/16438/16439/12862/12868/66725/227613/56436/14763/11911/22146/22272/12323/22151/66152/12859/13063/17716/17717/17708/17709/17705/17710/17718/17719/17721/17722/17711/17720/230075/26408/102…	66
Human Diseases	Infectious disease: viral	mmu05165	Human papillomavirus infection	81/1344	359/9784	2.56e-06	0.000158219	0.000109993	12006/12444/17857/16402/53310/16400/27060/12447/66144/26395/11789/110935/14365/18132/16398/22411/14991/16362/16416/13543/19645/12914/15205/14083/22410/22408/12575/17858/21826/22339/19106/11984/16774/72930/14102/16404/15461/12839/22409/14268/16782/241226/16401/16403/13555/14683/18033/21923/12840/18710/20750/16848/13685/19651/270118/18746/245000/114143/11920/20663/100038882/15015/208647/66290/18707…	81
Human Diseases	Cardiovascular disease	mmu05417	Lipid and atherosclerosis	55/1344	217/9784	2.96e-06	0.000158219	0.000109993	20656/18987/74519/11303/18024/20181/21939/17395/19878/18035/15519/50527/21933/19057/66513/14083/14102/22359/13198/54123/15461/16193/12362/18986/226641/14828/22034/22329/24088/18033/18710/330122/14825/16438/13076/26398/20304/20296/15894/16173/22035/18707/18796/17096/11911/18750/21899/13110/12323/20310/13063/15967/26408/665095/15511	55
Human Diseases	Cancer: specific types	mmu05222	Small cell lung cancer	30/1344	94/9784	4.5e-06	0.000184131	0.000128007	16400/12447/17873/16398/20181/18126/18035/23882/27015/19645/14083/12575/16774/14268/16782/22029/16403/22034/13555/18033/18710/11796/13197/18707/12571/66197/13063/12829/12443/12579	30
Human Diseases	Cancer: overview	mmu05205	Proteoglycans in cancer	52/1344	204/9784	4.59e-06	0.000184131	0.000128007	12390/16402/109880/21803/26395/12389/14365/17295/16398/22411/20971/17395/13982/13179/19878/16416/13039/14083/22410/22408/12575/22339/19877/15200/14102/74055/12512/15461/22409/14268/24088/18710/16438/16439/29875/14388/109676/12402/20663/15442/20130/21808/18707/21825/18793/18750/22350/66922/12323/69632/12443/18752	52
Human Diseases	Infectious disease: viral	mmu05163	Human cytomegalovirus infection	60/1344	254/9784	1.19e-05	0.000422943	0.000294028	12317/26395/14991/20303/19878/16416/18035/19057/19645/14083/224129/12575/22339/19877/21356/21355/72512/14102/15461/16193/11909/13555/14683/18033/18710/18595/16438/16439/13685/20312/12927/66066/20663/20304/20296/15015/21354/19217/208647/18707/18796/12571/11911/12578/18750/15043/15039/69632/12010/14972/13063/75547/15040/14707/12443/15967/14963/14964/18752/15024	60
Cellular Processes	Cellular community - eukaryotes	mmu04510	Focal adhesion	50/1344	202/9784	1.66e-05	0.000533832	0.000371118	12390/12444/18591/16402/16400/109880/26395/12389/17295/109711/16398/19878/16416/20418/170736/14083/21826/22339/19877/16774/286940/16404/15461/18590/12839/14268/16782/241226/16401/16403/228785/21923/12840/18710/18595/20750/14254/70584/12927/11796/20663/11855/18707/21825/109700/12835/18750/12829/12443/18752	50
Human Diseases	Immune disease	mmu05323	Rheumatoid arthritis	27/1344	87/9784	2.36e-05	0.000689245	0.00047916	27060/21803/66144/16156/110935/12977/12981/13039/22339/11984/83430/16193/20297/24088/20311/330122/14825/14254/16408/114143/20304/20296/15894/66290/16173/21808/20310	27
Human Diseases	Cancer: specific types	mmu05225	Hepatocellular carcinoma	44/1344	175/9784	3.5e-05	0.000914232	0.00063557	12006/109880/21803/18104/26395/15368/11789/14365/56615/17295/17873/18024/22411/13543/20418/23882/27015/19645/22410/22408/12575/72057/67155/15461/22409/13555/18710/16974/14388/77044/20663/13197/21808/18707/12571/66923/12578/212398/18750/14862/14870/12443/211666/18752	44
Environmental Information Processing	Signal transduction	mmu04151	PI3K-Akt signaling pathway	78/1344	367/9784	3.81e-05	0.000914232	0.00063557	12444/18591/16402/16400/12447/26395/16590/13836/17295/12977/16398/20181/12189/20393/74747/16416/320207/15519/14573/18414/14083/15370/12575/21826/22339/16774/72930/12978/16404/15461/16193/18590/12839/14268/16782/241226/16401/11909/16403/18049/24088/18033/21923/12840/18710/18595/20750/11839/14254/16190/14183/11601/13685/19651/53978/66066/67168/20663/12985/208647/18707/21825/12571/109700/11911/14255…	78
Human Diseases	Infectious disease: viral	mmu05166	Human T-cell leukemia virus 1 infection	57/1344	247/9784	3.99e-05	0.000914232	0.00063557	12444/16818/12447/21803/19698/12317/26395/22335/17222/14991/21939/12981/217232/53859/18035/26401/19057/19645/12914/224129/12575/14283/66156/18034/15461/16193/11909/13555/18033/20525/18710/75430/16408/245000/26398/11920/69010/15015/15894/13653/208647/21808/18707/12257/11911/12578/22695/15043/15039/12010/14972/15040/12443/14963/14964/12579/15024	57
Cellular Processes	Cell growth and death	mmu04218	Cellular senescence	45/1344	182/9784	4.46e-05	0.000955301	0.000664121	12444/12447/21803/26395/22335/17873/18412/14991/17865/23882/19057/19645/12575/19367/15461/16193/58800/13555/18033/18710/16438/16439/13685/19651/245000/11920/15015/13197/18787/20130/21808/18707/12571/12578/15043/66922/15039/14972/15258/15040/12443/14963/14964/12579/15024	45
Human Diseases	Neurodegenerative disease	mmu05016	Huntington disease	67/1344	308/9784	6.35e-05	0.00127352	0.000885345	67951/19182/20512/19185/19172/20656/21762/232910/22335/17991/54405/12867/19175/66594/19184/26443/67530/407785/12914/22143/69241/12421/22145/26444/53598/15194/19017/231329/16438/12862/75669/12868/227613/68118/66491/208647/56436/18796/20466/22146/16513/22272/67300/74325/12064/72504/22151/66152/12859/13063/14775/17716/17717/17708/17709/17705/17710/17718/17719/17721/17722/17711/17720/230075/26408/677…	67
Environmental Information Processing	Signal transduction	mmu04010	MAPK signaling pathway	65/1344	299/9784	8.3e-05	0.00153429	0.00106663	18591/109880/21803/19698/26395/17260/16590/13836/17295/12977/17873/216965/12298/17762/18015/53859/73086/23882/26401/19057/14573/66513/239556/15370/22339/19252/12978/14102/18034/13198/15461/67071/18590/11909/22034/14013/18049/18033/18595/11839/14254/14183/11601/319520/114713/26398/240672/20663/13197/20130/21808/63953/11911/14255/12064/18750/235584/66922/18783/16478/26408/78405/18752/15511/56613	65
Human Diseases	Infectious disease: bacterial	mmu05134	Legionellosis	20/1344	60/9784	8.71e-05	0.00153429	0.00106663	12750/18035/12266/18034/16193/12362/12747/24088/18033/330122/14825/13627/16173/20310/11841/13063/17951/12176/17952/15511	20
Human Diseases	Cancer: specific types	mmu05214	Glioma	23/1344	74/9784	9.08e-05	0.00153429	0.00106663	18591/109880/26395/17873/20418/23882/27015/19645/12575/15461/18590/13555/18710/18595/20663/13197/18707/12571/12578/18750/12323/12443/18752	23
Human Diseases	Neurodegenerative disease	mmu05010	Alzheimer disease	80/1344	389/9784	9.94e-05	0.00159491	0.00110878	12006/67951/19182/68427/109880/26395/19185/19172/11789/21762/14365/22335/17991/12977/22411/54405/12867/19175/17762/66594/19184/18126/13543/26443/67530/407785/19057/22410/22408/22143/18174/19106/14102/13198/15461/16193/12421/227059/22409/22145/226641/26444/18033/18710/16438/16974/16439/12862/208117/75669/12868/227613/68118/56436/18707/18796/11911/22146/22272/212398/15925/22151/66152/12859/13063/17…	80
Cellular Processes	Cell growth and death	mmu04210	Apoptosis	35/1344	135/9784	0.000111658	0.00166656	0.00115859	26395/13033/17873/64138/53859/18035/23882/13039/21933/22143/235587/14102/13198/15461/22145/22029/18049/16905/18033/18710/13368/16438/16439/11796/11920/19249/13197/22035/18707/11911/22146/12123/13063/26408/56464	35
Cellular Processes	Cell growth and death	mmu04115	p53 signaling pathway	23/1344	75/9784	0.000114219	0.00166656	0.00115859	12444/12447/17873/23882/21933/12575/14102/66940/12521/230784/75747/245000/11920/13197/18787/98376/21825/12571/12578/17248/13063/30954/12443	23
Human Diseases	Cancer: overview	mmu05208	Chemical carcinogenesis - reactive oxygen species	52/1344	229/9784	0.000133128	0.00185801	0.00129168	109880/18760/18104/26395/15368/20656/56615/22335/17295/17991/18024/54405/12867/11622/66594/53859/18035/67530/407785/14083/22339/75292/15461/18033/18710/12862/13076/26398/13521/20663/12868/18707/22272/14862/66152/12859/17716/17717/17708/17709/17705/17710/17718/17719/17721/17722/17711/17720/230075/26408/211666/102631912	52
Human Diseases	Cancer: specific types	mmu05220	Chronic myeloid leukemia	23/1344	76/9784	0.000142833	0.00191039	0.00132809	109880/21803/26395/17873/18035/20418/23882/27015/19645/12575/15461/13555/14013/18033/18710/12402/20663/13197/21808/18707/12571/12578/12443	23
Cellular Processes	Cell growth and death	mmu04110	Cell cycle	38/1344	157/9784	0.000271562	0.00348686	0.00242405	12444/12447/21803/17222/17873/217232/23882/71988/19645/71175/12914/19090/12575/77805/13006/66156/20843/76464/13555/71521/75430/22589/19651/245000/211586/100710/11920/69010/13197/20842/21808/12571/24061/12578/22628/12443/12579/12581	38
Genetic Information Processing	Folding, sorting and degradation	mmu03050	Proteasome	16/1344	47/9784	0.000331877	0.00409741	0.0028485	19182/19185/19172/21762/19175/19184/26443/19186/16913/26444/66537/19171/56436/621823/19188/16912	16
Environmental Information Processing	Signal transduction	mmu04066	HIF-1 signaling pathway	30/1344	116/9784	0.000351803	0.00418255	0.00290769	15277/21857/26395/15368/228026/15979/18641/18126/56421/12914/15980/12575/22339/16193/18033/20525/18710/14254/11674/11601/13685/18787/18707/18750/67673/12323/433182/18655/16828/18752	30
Human Diseases	Neurodegenerative disease	mmu05020	Prion disease	58/1344	273/9784	0.000370777	0.00425069	0.00295506	12390/67951/19182/19185/19172/21762/12389/22335/17991/54405/12867/19175/66594/19184/26443/67530/407785/19057/22143/13198/16193/22145/14828/11909/26444/18710/16438/16439/12862/20304/12868/227613/13653/208647/56436/18707/11911/22146/22272/22151/66152/12859/13063/17716/17717/17708/17709/17705/17710/17718/17719/17721/17722/17711/17720/230075/15511/102631912	58
Environmental Information Processing	Signal transduction	mmu04068	FoxO signaling pathway	33/1344	133/9784	0.000415707	0.00460145	0.00319891	12444/109880/21803/26395/20656/17873/56486/14816/20393/23882/20620/67731/12914/12575/216439/15461/16193/12795/18710/19079/19651/11920/20663/13197/21808/22035/18707/13609/16598/12443/12579/12176/12581	33
Human Diseases	Infectious disease: viral	mmu05167	Kaposi sarcoma-associated herpesvirus infection	49/1344	223/9784	0.000464142	0.0049582	0.00344692	18591/26395/14991/12981/22187/15979/320207/18035/19057/19645/12914/57781/12575/22339/19106/12266/14102/54123/15461/16193/13555/18033/18710/330122/14825/16438/16439/11601/66066/26398/15015/74603/15894/18707/12571/17096/22695/15043/15039/20310/14972/13063/15040/14707/12443/15967/14963/14964/15024	49
Human Diseases	Cancer: specific types	mmu05223	Non-small cell lung cancer	21/1344	72/9784	0.000478829	0.0049582	0.00344692	109880/26395/17295/56289/17873/20181/23882/27015/19645/12575/15461/13555/18710/20663/13197/18707/12571/12578/18750/12443/18752	21
Metabolism	Energy metabolism	mmu00190	Oxidative phosphorylation	34/1344	141/9784	0.000599509	0.00601382	0.00418079	27060/66144/110935/17991/54405/12867/66594/69802/67530/407785/11984/12862/114143/12868/66290/22272/11958/66152/12859/13063/17716/17717/17708/17709/17705/17710/17718/17719/17721/17722/17711/17720/230075/102631912	34
Organismal Systems	Development and regeneration	mmu04380	Osteoclast differentiation	33/1344	136/9784	0.000637049	0.00619675	0.00430795	16818/21803/16822/19698/14282/26395/12977/18412/15979/16416/53859/18035/19057/66513/15980/83433/12978/14283/18034/22034/18033/18710/14284/16438/16439/17342/12703/21808/18707/16477/12702/18383/16478	33
Environmental Information Processing	Signaling molecules and interaction	mmu04512	ECM-receptor interaction	24/1344	89/9784	0.000696859	0.00648223	0.00450642	16402/16400/16398/20971/15366/16416/21826/16774/16404/12839/14268/16782/241226/16401/16403/21923/12840/20750/242022/21825/109700/12835/16423/12829	24
Human Diseases	Cancer: overview	mmu05230	Central carbon metabolism in cancer	20/1344	69/9784	0.000706785	0.00648223	0.00450642	15277/26395/16590/228026/17295/18648/18641/56421/80879/15461/20525/18710/18595/14183/18746/18707/20539/14255/18213/16828	20
Human Diseases	Cancer: specific types	mmu05219	Bladder cancer	14/1344	41/9784	0.000746599	0.00655506	0.00455705	109880/26395/56289/17395/73086/19645/12575/22339/15200/15461/13555/21825/12578/12443	14
Organismal Systems	Nervous system	mmu04722	Neurotrophin signaling pathway	30/1344	121/9784	0.000755568	0.00655506	0.00455705	109880/26395/23921/73914/18035/73086/20418/26401/18037/15461/67071/22034/18049/18033/18710/18036/14388/20663/77480/18707/192656/11911/12070/12064/12323/18213/108960/26408/14570/78405	30
Human Diseases	Cancer: specific types	mmu05215	Prostate cancer	26/1344	100/9784	0.000778341	0.00657493	0.00457087	18591/12447/109880/26395/23920/104156/17395/18035/15519/19645/12914/12575/21417/15461/18590/13555/18033/18710/18595/14183/20663/208647/18707/11911/14870/12443	26
Human Diseases	Neurodegenerative disease	mmu05022	Pathways of neurodegeneration- multiple diseases	90/1344	481/9784	0.00108463	0.00892734	0.00620625	12006/67951/19182/109880/26395/19185/19172/11789/21762/14365/22335/17991/12977/18412/22411/54405/12867/19175/17762/22187/14816/66594/19184/18126/13543/26443/67530/407785/19057/22410/22408/22143/67847/14102/13198/15461/16193/12421/22409/22145/226641/14828/56791/26444/67414/18033/53598/68943/15194/16438/16974/16439/12862/75669/12868/18391/66725/227613/68118/56436/14763/18796/11911/22146/22272/21239…	90
Human Diseases	Cancer: specific types	mmu05218	Melanoma	20/1344	72/9784	0.00127042	0.0101951	0.00708759	18591/109880/26395/17295/17873/23882/27015/19645/12575/15461/18590/13555/18710/18595/17342/13197/18707/12571/12578/12443	20
Human Diseases	Cancer: specific types	mmu05224	Breast cancer	34/1344	147/9784	0.00131045	0.0102013	0.00709192	12006/109880/26395/16590/11789/14365/17873/18132/22411/12189/13982/17977/13543/20418/23882/27015/19645/15205/22410/22408/12575/18034/15461/22409/13555/18710/16974/20663/13197/18707/12571/12190/212398/12443	34
Organismal Systems	Immune system	mmu04657	IL-17 signaling pathway	24/1344	93/9784	0.00136364	0.0102013	0.00709192	14282/50905/17395/12981/21929/18035/15519/14283/16193/20297/16819/22034/18033/20311/330122/14825/15945/20306/20296/66724/12985/12608/20310/16478	24
Organismal Systems	Immune system	mmu04621	NOD-like receptor signaling pathway	46/1344	216/9784	0.00136653	0.0102013	0.00709192	22335/56486/21929/18035/15519/59079/66513/22051/72512/54123/16193/12362/22034/58800/67414/18033/55932/14469/330122/14825/18439/16438/16439/18036/11796/19200/246727/246728/69538/20304/20296/66724/107607/16173/18796/14468/192656/27223/246730/20310/23960/15967/17951/15951/17952/229898	46
Human Diseases	Neurodegenerative disease	mmu05014	Amyotrophic lateral sclerosis	72/1344	375/9784	0.00165917	0.0121044	0.00841492	67951/19182/19386/19185/19172/108989/21762/17991/18412/54405/12867/19175/18643/66594/19184/18126/26443/67530/407785/11750/19057/22143/13198/12362/12421/22145/226641/14828/26444/18645/53598/68943/12862/75669/12868/18391/227613/68118/17184/70699/56436/11911/22146/269254/22272/15382/103172/59015/245610/22151/66152/100042150/12859/13063/14775/17716/17717/17708/17709/17705/17710/17718/17719/17721/1772…	72
Organismal Systems	Endocrine system	mmu04928	Parathyroid hormone synthesis, secretion and action	28/1344	116/9784	0.00172538	0.0123077	0.00855626	109880/26395/17260/20181/20393/238871/22337/224129/12575/15200/11909/14683/23948/16438/16974/16439/17388/69847/13653/208647/18796/279561/11911/232341/18750/75547/16478/18752	28
Human Diseases	Infectious disease: viral	mmu05160	Hepatitis C	37/1344	167/9784	0.00187747	0.0128759	0.00895127	17857/109880/26395/20181/58185/18035/19645/12575/17858/19106/72930/14102/54123/15461/22034/13555/18033/18710/56469/246727/246728/15957/20663/15945/18707/12571/22628/246730/12702/13063/242653/56863/23960/112419/12443/15967/667373	37
Human Diseases	Cancer: specific types	mmu05226	Gastric cancer	34/1344	150/9784	0.00188526	0.0128759	0.00895127	12006/16480/12447/109880/21803/26395/11789/14365/17295/17873/20181/22411/13543/20418/23882/27015/19645/22410/22408/12575/15461/22409/13555/18710/16974/14183/14388/20663/13197/21808/18707/212398/12443/12579	34
Cellular Processes	Cell motility	mmu04810	Regulation of actin cytoskeleton	48/1344	232/9784	0.00205212	0.0137235	0.00954055	18591/16402/16400/109880/26395/23920/11789/16407/109711/16398/18643/19878/16416/12062/544963/66214/14083/19877/16404/15461/18590/18711/14268/241226/227753/50884/16401/16403/228785/18645/18710/18595/29875/70584/16408/14183/73341/53978/12927/20663/237860/20130/18707/109700/19241/22350/66922/69632	48
Organismal Systems	Digestive system	mmu04978	Mineral absorption	16/1344	55/9784	0.00224799	0.0147266	0.0102379	15368/98660/70358/74051/22337/18174/14319/381290/58800/17750/17748/11977/22782/11932/14325/434624	16
Cellular Processes	Cell growth and death	mmu04216	Ferroptosis	13/1344	41/9784	0.00245782	0.0154969	0.0107734	15368/22335/17254/18174/14319/433256/20229/26570/50790/14325/434624/69215/625249	13
Environmental Information Processing	Signal transduction	mmu04150	mTOR signaling pathway	35/1344	158/9784	0.00246212	0.0154969	0.0107734	109880/66144/26395/110935/14365/17254/22411/20393/74747/71962/14245/13543/97998/22410/22408/15461/67071/22409/83409/52187/18710/230784/16974/66508/13685/20663/66290/18707/20539/268706/78757/18750/68441/18752/72124	35
Human Diseases	Cancer: specific types	mmu05212	Pancreatic cancer	20/1344	76/9784	0.00258447	0.0159541	0.0110912	109880/21803/26395/17873/23882/27015/19645/12575/22339/13555/18033/18710/73341/13197/21808/18707/12571/12190/12578/12443	20
Human Diseases	Infectious disease: parasitic	mmu05142	Chagas disease	25/1344	103/9784	0.00274122	0.0165981	0.011539	21803/12317/15979/11421/18126/18035/12062/15980/12266/72930/14102/16193/22034/14683/24088/18033/18710/26398/20304/20296/18787/21808/18707/18796/21899	25
Organismal Systems	Immune system	mmu04612	Antigen processing and presentation	22/1344	87/9784	0.00279436	0.0165981	0.011539	12317/14991/15519/13039/19186/21356/21355/16149/14828/15015/21354/15043/15039/12010/14972/15040/14963/14964/621823/19188/15024/15511	22
Human Diseases	Cardiovascular disease	mmu05418	Fluid shear stress and atherosclerosis	33/1344	148/9784	0.00288625	0.0165981	0.011539	12390/18591/18104/15368/17260/12389/56615/18412/18024/20971/17395/16416/15519/13039/12166/14083/22339/19252/18590/22329/18033/18710/26398/20296/15894/18707/16598/14862/14870/12168/26408/211666/21824	33
Environmental Information Processing	Signal transduction	mmu04630	JAK-STAT signaling pathway	37/1344	171/9784	0.00289563	0.0165981	0.011539	12444/18591/16161/16156/16164/12981/15979/14580/18414/12914/15980/12575/18712/53603/83430/17344/15461/16193/18590/18710/18595/16190/16165/56469/16878/20663/12703/12985/18707/56708/213208/12702/16880/14600/71724/12443/15967	37
Cellular Processes	Transport and catabolism	mmu04145	Phagosome	39/1344	183/9784	0.00300962	0.0169489	0.0117828	16402/67951/27060/12317/66144/110935/16398/14991/16416/13039/22143/21826/11984/12266/21355/15239/18711/22145/24088/114143/15015/216238/227613/21354/66290/21825/22146/110350/21899/66212/15043/50909/15039/22151/14972/15040/14963/14964/15024	39
NA	NA	mmu04820	Cytoskeleton in muscle cells	47/1344	232/9784	0.00350631	0.0194056	0.0134907	16402/16400/16480/98660/16398/20971/13179/13008/16416/67399/13003/21826/13527/16404/20970/12839/14268/21956/21952/241226/17996/16401/16403/16905/21916/54418/12840/50876/109676/71409/242702/21825/76441/11932/109700/373864/12835/22138/74103/109620/433182/380698/21957/319565/14115/12829/64009	47
Organismal Systems	Immune system	mmu04650	Natural killer cell mediated cytotoxicity	28/1344	122/9784	0.00377	0.0203183	0.0141252	16818/109880/16822/26395/12981/15979/20418/21933/19057/15980/14102/15461/18710/16408/20663/15894/22035/18707/18750/14972/15040/15967/14964/19368/19369/19370/56554/18752	28
Human Diseases	Endocrine and metabolic disease	mmu04934	Cushing syndrome	35/1344	162/9784	0.00379781	0.0203183	0.0141252	12006/12447/109880/26395/11789/14365/22411/11622/18976/13543/19645/239556/224129/22410/22408/15370/12575/18584/22409/11909/13555/14683/16438/16439/11606/16526/208647/18796/12571/11911/12578/18514/12323/12443/12579	35
Environmental Information Processing	Signal transduction	mmu04012	ErbB signaling pathway	21/1344	84/9784	0.00398711	0.0209807	0.0145857	109880/26395/20418/14083/12575/15200/15461/18710/11839/70584/13685/14388/26398/12402/20663/18707/18750/12323/100042150/18752/12223	21
Organismal Systems	Endocrine system	mmu04935	Growth hormone synthesis, secretion and action	27/1344	117/9784	0.00405991	0.0209807	0.0145857	26395/20418/26401/12914/14083/224129/15461/271639/11909/14683/18710/16438/16439/12927/26398/20663/12703/208647/18707/18796/11911/20606/18750/16477/12702/14600/18752	27
Human Diseases	Infectious disease: bacterial	mmu05132	Salmonella infection	50/1344	252/9784	0.00411771	0.0209807	0.0145857	67951/110750/26395/74568/18643/19878/18035/15519/16648/21933/66513/22143/17281/15461/16193/12362/22145/240752/50884/22034/18645/24088/18033/53598/18704/11796/12306/26398/17920/66724/227613/622434/70297/107607/20130/16173/22035/18707/192656/218035/22146/110350/21899/11852/22151/11841/13063/66395/17951/17952	50
Cellular Processes	Transport and catabolism	mmu04148	Efferocytosis	35/1344	163/9784	0.00421481	0.0211399	0.0146964	21803/12317/26395/18263/17289/11303/20181/20393/16416/14083/19128/12215/12362/20525/319520/20312/12927/20501/209018/240672/219149/11980/19217/21825/218035/192187/13609/12642/18514/235584/71345/16423/12608/12323/320940	35
Environmental Information Processing	Signal transduction	mmu04064	NF-kappa B signaling pathway	25/1344	107/9784	0.00469345	0.0231784	0.0161135	16818/19698/17873/21939/20303/21929/53859/18035/23882/66513/18034/22029/22034/22329/18033/12042/330122/14825/11796/11920/66724/13197/15894/17096/20310	25
Human Diseases	Drug resistance: antineoplastic	mmu01521	EGFR tyrosine kinase inhibitor resistance	20/1344	80/9784	0.00488912	0.0237789	0.016531	18591/109880/26395/17295/18015/20418/22339/15461/16193/18590/18710/18595/14183/13685/14388/20663/18707/18750/100042150/18752	20
Human Diseases	Cancer: specific types	mmu05211	Renal cell carcinoma	18/1344	70/9784	0.00539105	0.0254489	0.017692	18591/109880/21803/26395/17295/11864/12914/12575/22339/15461/20525/18710/70584/14388/20663/21808/18707/67673	18
Human Diseases	Cancer: specific types	mmu05221	Acute myeloid leukemia	18/1344	70/9784	0.00539105	0.0254489	0.017692	16480/109880/26395/16590/12981/18712/12978/15461/18033/18710/18715/13685/20663/12606/19401/18707/14255/12443	18
Genetic Information Processing	Folding, sorting and degradation	mmu04120	Ubiquitin mediated proteolysis	33/1344	154/9784	0.00553147	0.0257333	0.0178897	11634/17222/12189/68729/22187/216150/217232/26401/12211/66156/59026/17344/56791/22034/16396/75430/11796/17999/56469/12402/69010/17318/231380/67455/70790/12703/235439/75788/107568/12702/67673/218793/140630	33
Organismal Systems	Endocrine system	mmu04919	Thyroid hormone signaling pathway	27/1344	120/9784	0.0058379	0.0267709	0.018611	26395/98660/18132/20181/20185/13982/18641/17977/16416/56421/12914/74055/15461/18640/20525/18710/210789/20502/327987/18707/18796/11932/20466/18750/26896/12443/18752	27
Metabolism	Carbohydrate metabolism	mmu00052	Galactose metabolism	10/1344	32/9784	0.00847341	0.0383094	0.0266325	15277/216558/18641/14635/56421/14595/74246/11605/319625/76051	10
Genetic Information Processing	Replication and repair	mmu03460	Fanconi anemia pathway	14/1344	52/9784	0.00874016	0.0389054	0.0270469	12189/19714/27015/15205/20892/101831/245000/330554/237911/223970/26447/12190/272158/104806	14
Human Diseases	Cancer: specific types	mmu05216	Thyroid cancer	11/1344	37/9784	0.00884764	0.0389054	0.0270469	109880/26395/108989/17873/20181/23882/27015/12575/15461/13197/12443	11
Human Diseases	Endocrine and metabolic disease	mmu04933	AGE-RAGE signaling pathway in diabetic complications	23/1344	101/9784	0.00899571	0.039022	0.0271279	21803/22339/18712/74055/15461/16193/14268/22329/14066/18033/18710/11606/20296/15894/18787/13653/21808/18707/18796/18750/12829/12443/21824	23
Organismal Systems	Endocrine system	mmu04929	GnRH secretion	16/1344	63/9784	0.00955055	0.0402022	0.0279484	26395/14714/15166/15165/239556/15461/18710/20750/16438/16439/22063/18707/18796/18750/76854/18752	16
Human Diseases	Cancer: overview	mmu05202	Transcriptional misregulation in cancer	44/1344	226/9784	0.00959439	0.0402022	0.0279484	12444/16480/14009/17260/17295/104156/17873/11864/20181/21939/18612/17395/20185/12981/23882/27015/14083/12575/21417/12978/15242/13198/16193/18590/22029/18033/14254/56312/11796/11920/140780/12606/17342/13197/22289/108829/19401/109115/20466/14255/17349/20471/18514/12608	44
Environmental Information Processing	Signal transduction	mmu04070	Phosphatidylinositol signaling system	22/1344	96/9784	0.00971748	0.0402022	0.0279484	320634/110524/271424/74055/18711/240752/18710/67073/16438/16439/18704/52858/27399/380921/234515/54384/18707/18796/227399/101490/18750/18752	22
Environmental Information Processing	Signal transduction	mmu04015	Rap1 signaling pathway	42/1344	214/9784	0.00976877	0.0402022	0.0279484	18591/109880/18760/16822/26395/16590/13836/17295/12977/18643/11540/16416/23880/224129/22339/75292/12978/74055/15461/18590/54519/14683/18645/18049/18710/18595/14254/16408/14183/11601/53978/12927/238130/192786/20130/18707/18796/21825/15901/18750/99470/18752	42
Cellular Processes	Cellular community - eukaryotes	mmu04540	Gap junction	20/1344	86/9784	0.0113035	0.0459295	0.03193	18591/67951/26395/14816/224129/22143/15461/18590/22145/14683/18595/16438/16439/20663/227613/18796/22146/18750/22151/18752	20
Human Diseases	Infectious disease: viral	mmu05164	Influenza A	35/1344	174/9784	0.0119734	0.0480432	0.0333995	17857/26395/81489/15979/58185/18035/21933/12914/15980/17858/19106/14102/54123/16193/12362/18033/18710/18036/246727/246728/15945/20304/20296/15894/16173/22035/18707/12571/18750/246730/12702/245610/13063/23960/15967	35
Human Diseases	Drug resistance: antineoplastic	mmu01522	Endocrine resistance	21/1344	93/9784	0.0134193	0.0531801	0.0369706	109880/26395/18132/17395/20185/13982/20418/19645/14083/224129/12575/15200/15461/13555/14683/18710/20663/18707/12578/76854/12443	21
Human Diseases	Infectious disease: viral	mmu05161	Hepatitis B	33/1344	164/9784	0.0143072	0.0560076	0.0389362	12447/109880/21803/26395/22335/17395/18035/26401/19645/66513/12914/12575/14102/54123/15461/16193/11909/22034/13555/24088/18033/18710/26398/13655/20663/208647/21808/18707/11911/18750/13063/15967/18752	33
Organismal Systems	Environmental adaptation	mmu04714	Thermogenesis	45/1344	238/9784	0.0148142	0.0570799	0.0396817	17991/54405/12867/66594/69802/214663/67530/407785/224129/67155/433256/15461/67071/271639/11909/14683/18158/19017/19079/12862/50790/20663/12868/208647/68185/22272/11958/66152/12859/17716/17717/17708/17709/17705/17710/17718/17719/17721/17722/17711/17720/230075/26408/208501/102631912	45
Human Diseases	Infectious disease: bacterial	mmu05100	Bacterial invasion of epithelial cells	18/1344	77/9784	0.0149368	0.0570799	0.0396817	12390/16402/12389/17295/20418/14083/14268/13429/18710/14388/12927/12402/622434/18707/103967/67300/74325/12488	18
Organismal Systems	Excretory system	mmu04961	Endocrine and other factor-regulated calcium reabsorption	15/1344	61/9784	0.0159845	0.0603649	0.0419654	98660/232910/13982/12062/22337/381290/13429/14683/18796/103967/11932/67300/74325/18750/18752	15
Metabolism	Carbohydrate metabolism	mmu00010	Glycolysis / Gluconeogenesis	16/1344	67/9784	0.0172617	0.0644302	0.0447916	15277/18648/18641/56421/21991/67689/68738/11674/18746/319625/11529/433182/14447/18655/16828/14121	16
Environmental Information Processing	Signaling molecules and interaction	mmu04514	Cell adhesion molecules	35/1344	179/9784	0.0181797	0.0670767	0.0466315	50723/14991/12490/60533/20971/53321/21939/319504/13003/12558/20970/241226/16401/16403/22329/16408/18007/19274/15015/17136/15894/52118/239250/272381/67374/15043/15039/17528/14972/242653/56863/15040/14963/14964/15024	35
Environmental Information Processing	Signal transduction	mmu04072	Phospholipase D signaling pathway	30/1344	149/9784	0.0187199	0.0682852	0.0474716	18591/110524/26395/16590/14816/320207/20418/224129/15461/18590/13429/67512/14683/18710/18595/14388/53978/11606/67168/55979/380921/20663/20130/18707/18796/103967/18750/66922/18783/11841	30
Human Diseases	Cardiovascular disease	mmu05415	Diabetic cardiomyopathy	41/1344	217/9784	0.0195636	0.0704057	0.0489457	21803/13033/22335/17991/54405/17395/12867/66594/11421/67530/407785/18033/20525/18710/12862/11606/210789/12868/21808/18707/18796/22272/18750/12323/66152/12859/17716/17717/17708/17709/17705/17710/17718/17719/17721/17722/17711/17720/230075/18752/102631912	41
Human Diseases	Infectious disease: parasitic	mmu05144	Malaria	14/1344	57/9784	0.0197399	0.0704057	0.0489457	21803/17295/21939/21826/16193/22329/24088/16408/20296/15894/12985/16173/21808/21825	14
Metabolism	Carbohydrate metabolism	mmu00051	Fructose and mannose metabolism	10/1344	36/9784	0.0200221	0.0705123	0.0490199	15277/18641/56421/22122/21991/18639/18640/11674/14121/331026	10
Human Diseases	Endocrine and metabolic disease	mmu04932	Non-alcoholic fatty liver disease	32/1344	162/9784	0.0202091	0.0705123	0.0490199	21803/17991/20181/54405/12867/66594/67530/407785/14102/13198/16193/16396/18033/18710/19079/12862/12606/12868/18707/11911/22272/12702/66152/12859/13063/17708/17709/17710/17711/230075/26408/102631912	32
Environmental Information Processing	Membrane transport	mmu02010	ABC transporters	13/1344	52/9784	0.0209854	0.0724333	0.0503553	268379/11303/27404/76408/27416/21355/26357/11306/56199/21354/18670/233810/77706	13
Human Diseases	Cancer: specific types	mmu05213	Endometrial cancer	14/1344	58/9784	0.022836	0.0779826	0.0542132	12006/109880/26395/11789/17873/23882/27015/12575/15461/18710/20663/13197/18707/12443	14
Organismal Systems	Endocrine system	mmu04922	Glucagon signaling pathway	22/1344	104/9784	0.0239861	0.0810478	0.0563441	18648/18641/56421/19057/12914/17691/18639/11909/14683/20525/19017/19079/16438/16439/18746/102093/208647/18796/11911/12323/16828/14121	22
Human Diseases	Drug resistance: antineoplastic	mmu01524	Platinum drug resistance	18/1344	81/9784	0.024537	0.0812608	0.0564922	56615/17686/12189/19714/21973/12575/14102/18710/11796/11977/11920/18707/12578/14862/14870/13063/26408/211666	18
Organismal Systems	Endocrine system	mmu04915	Estrogen signaling pathway	27/1344	134/9784	0.0245554	0.0812608	0.0564922	26395/13033/17395/13982/14816/17977/18976/15519/20418/224129/15200/15461/11909/14683/18710/16438/16439/20663/16667/19401/208647/18707/18796/11911/76854/16666/15511	27
Human Diseases	Cancer: overview	mmu05203	Viral carcinogenesis	42/1344	228/9784	0.0270828	0.0887099	0.0616708	12444/12447/79221/22335/109711/14991/18035/19645/12914/12575/19106/12266/18034/54123/15461/22029/227753/11909/18033/18710/19651/18746/114713/13655/15015/208647/18707/12571/17096/11911/12578/22628/15043/15039/78303/14972/15040/12443/14963/14964/12579/15024	42
Human Diseases	Cancer: specific types	mmu05210	Colorectal cancer	19/1344	88/9784	0.0281966	0.0914252	0.0635584	12006/109880/21803/26395/11789/17686/17873/23882/27015/12575/15461/18710/11839/20663/13197/21808/18707/13063/12443	19
Organismal Systems	Endocrine system	mmu04916	Melanogenesis	21/1344	100/9784	0.029059	0.0932795	0.0648476	26395/16590/22178/14365/22411/18976/13543/13190/12914/224129/22410/22408/15461/22409/14683/17342/208647/18796/18750/12323/18752	21
Environmental Information Processing	Signaling molecules and interaction	mmu04060	Cytokine-cytokine receptor interaction	52/1344	294/9784	0.0309826	0.0984694	0.0684555	11479/16161/21803/16156/320100/12977/50905/16164/21939/12981/20303/15979/12166/21933/18414/15980/27279/53603/12978/14102/83430/16193/20297/18049/21942/20311/330122/14825/17329/21940/16190/16165/20312/16878/15945/20304/20306/20296/12985/23886/16173/21808/22035/56708/21936/213208/16880/14600/20310/18383/12168/15967	52
Organismal Systems	Development and regeneration	mmu04360	Axon guidance	34/1344	181/9784	0.0337898	0.106338	0.073926	13836/14365/17295/107449/117600/19878/18208/19057/20356/14083/19876/19877/15461/14270/18710/231148/70584/140571/18007/319713/22063/237860/20130/20360/18707/18750/13837/223881/12323/69632/22253/20349/12168/54712	34
Metabolism	Global and overview maps	mmu01232	Nucleotide metabolism	18/1344	84/9784	0.0343637	0.107095	0.0744517	11821/11565/11486/22271/22169/22436/22171/76654/229363/11639/51797/72269/23959/54369/103850/18605/667034/18950	18
Human Diseases	Infectious disease: parasitic	mmu05146	Amoebiasis	22/1344	108/9784	0.0354687	0.109476	0.0761069	21803/109711/12981/18126/14083/16774/16193/14268/16782/14683/24088/18033/18710/330122/14825/21808/18707/18796/18750/20310/12829/18752	22
Environmental Information Processing	Signal transduction	mmu04350	TGF-beta signaling pathway	22/1344	110/9784	0.0425497	0.129306	0.0898929	11479/21803/15903/20185/13179/12166/12914/68010/19877/17131/55994/18007/17130/75788/21808/21825/20466/15901/68799/12168/12579/434215	22
Organismal Systems	Immune system	mmu04620	Toll-like receptor signaling pathway	21/1344	104/9784	0.0426991	0.129306	0.0898929	26395/21939/20303/18035/66513/54123/16193/22034/24088/18033/18710/20750/17329/27056/26398/15945/20304/18707/21897/21899/15967	21
Genetic Information Processing	Information processing in viruses	mmu03250	Viral life cycle - HIV-1	14/1344	63/9784	0.0439451	0.131835	0.0916513	17857/192657/19386/12121/218442/12914/17858/27632/15239/23988/75608/16543/69550/17755	14
Environmental Information Processing	Signal transduction	mmu04014	Ras signaling pathway	42/1344	236/9784	0.0445843	0.132514	0.0921235	18591/85031/26395/16590/13836/17295/56289/12977/18015/56784/20418/22339/12978/225870/74055/15461/18590/228850/18049/18033/18710/18595/14254/70584/14183/11601/14388/114713/66066/20663/20130/18707/14255/12064/18750/66922/18783/240057/14707/226525/78405/18752	42
Organismal Systems	Digestive system	mmu04971	Gastric acid secretion	16/1344	75/9784	0.0459475	0.135313	0.0940693	98660/224129/228785/14683/16438/16439/72258/16526/18796/11932/16513/20606/18750/22350/12323/18752	16

## Sheet: B
Supplemental Table S4B. GO analysis of ferroptosis-related DEGs in transcriptomics.
ONTOLOGY	GO ID	Description	GeneRatio	BgRatio	pvalue	p.adjust	qvalue	Gene EntrezID	Count
BP	GO:0006879	intracellular iron ion homeostasis	17/119	74/28891	1.62302974867911e-25	5.45175692581312e-22	2.96587330916519e-22	15368/74051/13056/71145/18174/14319/18173/16819/11306/18007/66290/69668/227358/66162/14325/195040/12010	17
BP	GO:0006826	iron ion transport	12/119	60/28891	1.59908200788506e-17	2.68565823224297e-14	1.4610559819413e-14	74051/71145/27416/18174/14319/18173/16819/11306/67712/66532/67300/12010	12
BP	GO:0050678	regulation of epithelial cell proliferation	21/119	426/28891	6.55776836630825e-17	7.34251464747647e-14	3.99448627505653e-14	21803/15368/17260/12389/18612/21929/217166/19645/22337/15370/22436/21417/15461/16193/11909/56312/12578/22695/78757/18750/12010	21
BP	GO:0006979	response to oxidative stress	20/119	389/28891	1.71496332258134e-16	1.44014045013768e-13	7.83467454737159e-14	18104/15368/56615/18412/18024/21929/114886/18174/16193/16819/11909/26570/230784/11920/14528/74142/11911/12578/18750/625249	20
BP	GO:0034599	cellular response to oxidative stress	17/119	243/28891	2.28569032911031e-16	1.53552676309631e-13	8.35359665544316e-14	18104/15368/56615/18412/18024/21929/18174/16193/16819/11909/26570/230784/11920/14528/74142/11911/12578	17
BP	GO:0062197	cellular response to chemical stress	18/119	316/28891	1.05467421771216e-15	5.90441782882522e-13	3.2121305999093e-13	18104/15368/12389/56615/18412/18024/21929/18174/16193/16819/11909/26570/230784/11920/14528/74142/11911/12578	18
BP	GO:0000041	transition metal ion transport	12/119	103/28891	1.50785965023171e-14	7.23557223589759e-12	3.93630729744699e-12	74051/71145/27416/18174/14319/18173/16819/11306/67712/66532/67300/12010	12
BP	GO:0034755	iron ion transmembrane transport	8/119	29/28891	2.60472451063385e-13	1.09365870390239e-10	5.94973914534259e-11	74051/71145/27416/18174/18173/16819/11306/67712	8
BP	GO:0050680	negative regulation of epithelial cell proliferation	12/119	169/28891	5.97437332368369e-12	2.22976888825039e-09	1.21304234969765e-09	21803/17260/12389/18612/19645/22337/22436/21417/11909/56312/12578/12010	12
BP	GO:0048872	homeostasis of number of cells	16/119	401/28891	1.03173519360732e-11	3.46559851532699e-09	1.88536031168664e-09	11479/21803/15368/17260/21929/19645/18174/16193/26570/223870/214133/14255/22695/16598/107817/12010	16
BP	GO:0000302	response to reactive oxygen species	12/119	195/28891	3.2131500643832e-11	9.81179187842108e-09	5.33782632705191e-09	18104/15368/18412/18024/21929/16193/16819/230784/11920/14528/12578/18750	12
BP	GO:0070482	response to oxygen levels	14/119	324/28891	7.71941127333275e-11	2.16079187226039e-08	1.17551736583383e-08	21803/15368/12389/18024/18126/18174/12411/11909/11828/11920/13653/66290/69668/195040	14
BP	GO:1903706	regulation of hemopoiesis	15/119	452/28891	6.13275340718505e-10	1.5846091303642e-07	8.62061531568684e-08	11479/21803/17260/19645/21417/16193/17131/223870/12703/14255/12578/22695/227358/18750/12010	15
BP	GO:0062012	regulation of small molecule metabolic process	14/119	389/28891	8.3882611384843e-10	2.01258351172634e-07	1.09488882228637e-07	18984/12389/18126/217166/433256/16193/26570/230784/56312/50790/13653/227358/12642/13110	14
BP	GO:0030099	myeloid cell differentiation	15/119	480/28891	1.39233722134236e-09	3.0706584924718e-07	1.67050442422746e-07	11479/21803/17260/19645/18174/69656/223870/12703/214133/22695/227358/18750/16598/107817/12010	15
BP	GO:0071453	cellular response to oxygen levels	10/119	162/28891	1.4626536433328e-09	3.0706584924718e-07	1.67050442422746e-07	21803/12389/18024/12411/11909/11828/13653/66290/69668/195040	10
BP	GO:0002262	myeloid cell homeostasis	11/119	215/28891	1.56611672193238e-09	3.09446239351228e-07	1.68345425961276e-07	11479/15368/19645/18174/16193/26570/223870/22695/16598/107817/12010	11
BP	GO:0050866	negative regulation of cell activation	11/119	225/28891	2.52450504201569e-09	4.71100690896149e-07	2.56288932920423e-07	21803/15368/21929/114886/217166/235587/17131/11920/12703/14255/12578	11
BP	GO:0031667	response to nutrient levels	14/119	427/28891	2.7743471096447e-09	4.90475365331397e-07	2.66829173537019e-07	18024/22337/12411/11910/14828/11909/11520/230784/20501/23886/11911/22695/329065/78757	14
BP	GO:0001666	response to hypoxia	11/119	233/28891	3.63828707489475e-09	6.00071574983758e-07	3.26451874515223e-07	21803/15368/12389/18024/18126/18174/12411/11909/11828/11920/13653	11
BP	GO:0070988	demethylation	7/119	57/28891	3.75156388051769e-09	6.00071574983758e-07	3.26451874515223e-07	18984/13113/214133/320595/338523/52463/107817	7
BP	GO:0051402	neuron apoptotic process	13/119	369/28891	4.5001001878447e-09	6.8708347868047e-07	3.7378822612911e-07	21803/18104/15368/17260/19645/15461/16193/16819/11909/56312/11920/13653/11911	13
BP	GO:0009636	response to toxic substance	9/119	136/28891	5.42368482511994e-09	7.92093796851212e-07	4.30916103268111e-07	18104/18024/18173/16819/26570/56312/13076/14528/50500	9
BP	GO:0009991	response to extracellular stimulus	14/119	460/28891	7.1368776792753e-09	9.98865505195239e-07	5.43404370667628e-07	18024/22337/12411/11910/14828/11909/11520/230784/20501/23886/11911/22695/329065/78757	14
BP	GO:1901652	response to peptide	14/119	464/28891	7.96083775781341e-09	1.06961816113981e-06	5.81895340950067e-07	12389/18024/21929/14245/19645/15370/15461/230784/12703/13653/23886/74142/227358/18750	14
BP	GO:0043618	regulation of transcription from RNA polymerase II promoter in response to stress	6/119	37/28891	9.00565219218811e-09	1.16346098898307e-06	6.3294786257646e-07	15368/18024/11910/13653/11911/16598	6
BP	GO:0034614	cellular response to reactive oxygen species	9/119	145/28891	9.52315910302207e-09	1.18475153433523e-06	6.44530378278609e-07	18104/18412/18024/21929/16193/16819/11920/14528/12578	9
BP	GO:0072593	reactive oxygen species metabolic process	11/119	257/28891	1.007532010047e-08	1.20753065681187e-06	6.56922712030649e-07	21803/18104/18024/18126/12411/22436/16819/230784/11306/13076/14528	11
BP	GO:0043434	response to peptide hormone	13/119	396/28891	1.04252423481823e-08	1.20753065681187e-06	6.56922712030649e-07	12389/18024/14245/19645/15370/15461/230784/12703/13653/23886/74142/227358/18750	13
BP	GO:0032496	response to lipopolysaccharide	13/119	401/28891	1.20938263352629e-08	1.35410542200493e-06	7.36662544491801e-07	18104/17260/56615/21929/18126/217166/15370/16193/18173/14528/22695/18750/12010	13
BP	GO:0036293	response to decreased oxygen levels	11/119	264/28891	1.3295819429007e-08	1.44066636974304e-06	7.83753566341462e-07	21803/15368/12389/18024/18126/18174/12411/11909/11828/11920/13653	11
BP	GO:0030098	lymphocyte differentiation	14/119	486/28891	1.42505293847408e-08	1.49586025635451e-06	8.13780230654934e-07	21803/21929/21417/16193/17131/11909/11920/12703/13653/14255/12578/107817/12010/15967	14
BP	GO:0002695	negative regulation of leukocyte activation	10/119	206/28891	1.47799995599477e-08	1.50089090491984e-06	8.16517011936775e-07	21803/15368/21929/217166/235587/17131/11920/12703/14255/12578	10
BP	GO:0071496	cellular response to external stimulus	12/119	335/28891	1.51921079985932e-08	1.50089090491984e-06	8.16517011936775e-07	12389/18024/22337/12411/11910/14828/11909/11520/230784/11911/329065/78757	12
BP	GO:0031668	cellular response to extracellular stimulus	11/119	271/28891	1.74051843770715e-08	1.67040040921666e-06	9.08733836950259e-07	18024/22337/12411/11910/14828/11909/11520/230784/11911/329065/78757	11
BP	GO:0043620	regulation of DNA-templated transcription in response to stress	6/119	42/28891	1.99829372503944e-08	1.86451906177986e-06	1.01433856920131e-06	15368/18024/11910/13653/11911/16598	6
BP	GO:0002237	response to molecule of bacterial origin	13/119	421/28891	2.1460565620591e-08	1.91771056857108e-06	1.04327589572066e-06	18104/17260/56615/21929/18126/217166/15370/16193/18173/14528/22695/18750/12010	13
BP	GO:0009410	response to xenobiotic stimulus	12/119	346/28891	2.16948501356657e-08	1.91771056857108e-06	1.04327589572066e-06	18104/17260/56615/18024/18126/19645/16819/13113/13076/12578/13110/14862	12
BP	GO:0009895	negative regulation of catabolic process	12/119	349/28891	2.38560426876538e-08	2.05467813814947e-06	1.11778920663339e-06	21857/18104/15368/21929/18126/18173/56312/223870/12578/22695/227358/17248	12
BP	GO:1904019	epithelial cell apoptotic process	9/119	163/28891	2.6405872602699e-08	2.21743315181164e-06	1.20633144311277e-06	21803/15368/18024/21929/19645/11909/56312/22695/50500	9
BP	GO:0034101	erythrocyte homeostasis	9/119	168/28891	3.43006088403786e-08	2.81014012426419e-06	1.52877681506796e-06	11479/15368/19645/18174/223870/22695/16598/107817/12010	9
BP	GO:0071375	cellular response to peptide hormone stimulus	11/119	296/28891	4.29057246592488e-08	3.43143640786706e-06	1.8667753886831e-06	12389/18024/14245/19645/15370/15461/12703/23886/74142/227358/18750	11
BP	GO:0031669	cellular response to nutrient levels	10/119	239/28891	6.0144901377486e-08	4.69829590062734e-06	2.55597426661728e-06	18024/22337/11910/14828/11909/11520/230784/11911/329065/78757	10
BP	GO:0006631	fatty acid metabolic process	13/119	463/28891	6.50647840768267e-08	4.90521212571252e-06	2.66854115423981e-06	18984/12389/14245/114886/433256/230784/50790/13076/20249/227358/329065/13110/625249	13
BP	GO:1904035	regulation of epithelial cell apoptotic process	8/119	129/28891	6.57143631012395e-08	4.90521212571252e-06	2.66854115423981e-06	21803/15368/18024/21929/19645/56312/22695/50500	8
BP	GO:0043523	regulation of neuron apoptotic process	11/119	310/28891	6.85648948512043e-08	5.00672786533033e-06	2.72376790530185e-06	18104/15368/17260/15461/16193/16819/11909/56312/11920/13653/11911	11
BP	GO:0140962	multicellular organismal-level chemical homeostasis	7/119	88/28891	8.10869285310714e-08	5.7951275092738e-06	3.1526743097411e-06	21803/15368/18174/18173/11828/18007/12010	7
BP	GO:0061448	connective tissue development	11/119	316/28891	8.321740562803e-08	5.82348469801151e-06	3.16810123180395e-06	21803/18984/17260/19645/12411/21417/15461/17131/11909/13653/18750	11
BP	GO:0018126	protein hydroxylation	5/119	28/28891	9.9241144853673e-08	6.80308174619363e-06	3.70102314642269e-06	18452/18451/26432/210530/107817	5
BP	GO:0042542	response to hydrogen peroxide	7/119	92/28891	1.10390197422091e-07	7.41601346281608e-06	4.0344712152579e-06	18104/15368/18024/21929/16193/16819/12578	7
BP	GO:0097193	intrinsic apoptotic signaling pathway	11/119	327/28891	1.17448507609322e-07	7.73548111881792e-06	4.20826850794187e-06	15368/12389/18024/15461/11909/69065/56312/11920/11911/18750/17248	11
BP	GO:0048732	gland development	13/119	489/28891	1.2217683014765e-07	7.81344649184523e-06	4.25068335182567e-06	21803/15368/12389/18612/21929/22337/22436/16193/11909/11920/20249/214133/12578	13
BP	GO:0001659	temperature homeostasis	9/119	195/28891	1.23284508504852e-07	7.81344649184523e-06	4.25068335182567e-06	12389/18412/14245/217166/19645/16819/20249/13653/11911	9
BP	GO:1901361	organic cyclic compound catabolic process	13/119	491/28891	1.28037361995294e-07	7.82393437329721e-06	4.25638898545744e-06	15368/18024/56050/22436/16193/18173/13076/23959/11920/214133/12578/22695/52463	13
BP	GO:0043525	positive regulation of neuron apoptotic process	7/119	94/28891	1.28108481849165e-07	7.82393437329721e-06	4.25638898545744e-06	18104/16819/11909/56312/11920/13653/11911	7
BP	GO:0036295	cellular response to increased oxygen levels	4/119	12/28891	1.32019812131167e-07	7.91883123122483e-06	4.30801492217493e-06	12389/66290/69668/195040	4
BP	GO:0050727	regulation of inflammatory response	12/119	411/28891	1.41210050535795e-07	8.32148350438135e-06	4.52706644007647e-06	21803/21929/217166/19645/72512/16193/56312/23959/11920/22695/78757/18750	12
BP	GO:0030217	T cell differentiation	11/119	339/28891	1.68551300262258e-07	9.76144513070558e-06	5.31043661080362e-06	21803/21417/16193/17131/11909/12703/13653/14255/12578/107817/12010	11
BP	GO:0050864	regulation of B cell activation	8/119	148/28891	1.9028708312982e-07	1.08334629192045e-05	5.89363740077373e-06	21803/17260/21929/235587/16193/11920/14255/12578	8
BP	GO:0060586	multicellular organismal-level iron ion homeostasis	5/119	32/28891	2.00687765862887e-07	1.1235170092224e-05	6.11217476382407e-06	15368/18174/18173/18007/12010	5
BP	GO:1901653	cellular response to peptide	11/119	346/28891	2.06713774774364e-07	1.13828126142146e-05	6.19249547900424e-06	12389/18024/14245/19645/15370/15461/12703/23886/74142/227358/18750	11
BP	GO:0070301	cellular response to hydrogen peroxide	6/119	62/28891	2.18989856263947e-07	1.18643052772677e-05	6.45443786883213e-06	18104/18024/21929/16193/16819/12578	6
BP	GO:0043281	regulation of cysteine-type endopeptidase activity involved in apoptotic process	9/119	212/28891	2.5055942611194e-07	1.3359192258889e-05	7.26768861704808e-06	18984/18174/15370/56462/22436/16193/223870/20439/12578	9
BP	GO:0036296	response to increased oxygen levels	4/119	14/28891	2.6527708814843e-07	1.3709691919441e-05	7.4583679892667e-06	12389/66290/69668/195040	4
BP	GO:0006749	glutathione metabolic process	6/119	64/28891	2.6529621159978e-07	1.3709691919441e-05	7.4583679892667e-06	56615/18024/69065/26570/14862/625249	6
BP	GO:0048771	tissue remodeling	9/119	215/28891	2.82112830491733e-07	1.42869573651301e-05	7.77241283773862e-06	21857/17260/12389/18126/22337/12411/16193/12578/18750	9
BP	GO:0030218	erythrocyte differentiation	8/119	156/28891	2.84973546729299e-07	1.42869573651301e-05	7.77241283773862e-06	11479/19645/18174/223870/22695/16598/107817/12010	8
BP	GO:0016051	carbohydrate biosynthetic process	9/119	216/28891	2.93370722072958e-07	1.44916508153392e-05	7.88377048790487e-06	21803/217166/16193/11910/230784/11911/67300/227358/13110	9
BP	GO:0022612	gland morphogenesis	8/119	158/28891	3.14135960511051e-07	1.52925027732844e-05	8.31945121963669e-06	21803/12389/18612/21929/22337/16193/214133/12578	8
BP	GO:0044270	cellular nitrogen compound catabolic process	12/119	446/28891	3.38124122416108e-07	1.59966046083902e-05	8.70249779858212e-06	15368/18984/22436/16193/18173/13113/23959/11920/214133/12578/22695/52463	12
BP	GO:0046700	heterocycle catabolic process	12/119	446/28891	3.38124122416108e-07	1.59966046083902e-05	8.70249779858212e-06	15368/18024/22436/16193/18173/13076/23959/11920/214133/12578/22695/52463	12
BP	GO:0010660	regulation of muscle cell apoptotic process	7/119	109/28891	3.54433346383665e-07	1.65353001458712e-05	8.99555978540997e-06	15368/12389/18024/56312/11911/12578/16880	7
BP	GO:0051216	cartilage development	9/119	223/28891	3.83692506761433e-07	1.76551113727624e-05	9.60476123630637e-06	21803/18984/17260/19645/12411/21417/17131/11909/18750	9
BP	GO:1901873	regulation of post-translational protein modification	10/119	295/28891	4.22417510661645e-07	1.9138423892374e-05	1.04117152276402e-05	21803/12389/18412/21929/217410/17131/14828/20439/13653/12578	10
BP	GO:0050869	negative regulation of B cell activation	5/119	37/28891	4.27324141687422e-07	1.9138423892374e-05	1.04117152276402e-05	21929/235587/11920/14255/12578	5
BP	GO:0006801	superoxide metabolic process	6/119	70/28891	4.54719429041124e-07	2.00974021335412e-05	1.09334200666952e-05	21803/18104/18024/18126/12411/14528	6
BP	GO:0050679	positive regulation of epithelial cell proliferation	9/119	235/28891	5.95182178483488e-07	2.59145788811237e-05	1.40980896374644e-05	21803/15368/12389/21929/15370/15461/16193/78757/18750	9
BP	GO:0001667	ameboidal-type cell migration	12/119	471/28891	6.01767535792692e-07	2.59145788811237e-05	1.40980896374644e-05	11479/21857/21803/12317/15368/17260/18024/114886/18606/15370/16819/18750	12
BP	GO:0045637	regulation of myeloid cell differentiation	9/119	237/28891	6.38809150172823e-07	2.70450997083898e-05	1.4713117341867e-05	11479/21803/17260/19645/223870/22695/227358/18750/12010	9
BP	GO:0010657	muscle cell apoptotic process	7/119	119/28891	6.44122648607081e-07	2.70450997083898e-05	1.4713117341867e-05	15368/12389/18024/56312/11911/12578/16880	7
BP	GO:0051250	negative regulation of lymphocyte activation	8/119	174/28891	6.54376801141464e-07	2.71364404325207e-05	1.47628086651278e-05	21803/21929/235587/17131/11920/12703/14255/12578	8
BP	GO:2000116	regulation of cysteine-type endopeptidase activity	9/119	240/28891	7.0943788084115e-07	2.90609980700661e-05	1.58098095139953e-05	18984/18174/15370/56462/22436/16193/223870/20439/12578	9
BP	GO:0001818	negative regulation of cytokine production	10/119	314/28891	7.4567412783916e-07	3.01773421133944e-05	1.64171247422801e-05	21803/15368/21929/217410/16193/17131/18173/14255/22695/16598	10
BP	GO:0097191	extrinsic apoptotic signaling pathway	9/119	242/28891	7.60194234863996e-07	3.03987194631924e-05	1.65375587935325e-05	11479/21803/15368/12389/21929/433256/11910/16819/20439	9
BP	GO:1904036	negative regulation of epithelial cell apoptotic process	6/119	77/28891	8.03203290888685e-07	3.1469194160138e-05	1.71199201084281e-05	15368/18024/21929/19645/56312/50500	6
BP	GO:0002062	chondrocyte differentiation	7/119	123/28891	8.05701309250334e-07	3.1469194160138e-05	1.71199201084281e-05	21803/18984/17260/19645/17131/11909/18750	7
BP	GO:0010721	negative regulation of cell development	10/119	323/28891	9.6296961396462e-07	3.67742103431653e-05	2.00059632897432e-05	21803/217166/19645/17131/12703/14255/12578/227358/12010/50500	10
BP	GO:1903320	regulation of protein modification by small protein conjugation or removal	9/119	249/28891	9.63420812800996e-07	3.67742103431653e-05	2.00059632897432e-05	12389/18412/21929/217410/17131/14828/20439/13653/12578	9
BP	GO:0007178	transmembrane receptor protein serine/threonine kinase signaling pathway	11/119	405/28891	9.76404915463799e-07	3.68510574274483e-05	2.00477697604394e-05	11479/21803/12389/21417/17131/14828/11909/18007/13653/23886/52463	11
BP	GO:0036003	positive regulation of transcription from RNA polymerase II promoter in response to stress	4/119	20/28891	1.25967414429649e-06	4.70138383410212e-05	2.55765416900434e-05	18024/11910/11911/16598	4
BP	GO:0071466	cellular response to xenobiotic stimulus	8/119	191/28891	1.32097978607161e-06	4.87601219935663e-05	2.65265576474299e-05	17260/18024/18126/19645/13113/13076/13110/14862	8
BP	GO:0051348	negative regulation of transferase activity	9/119	260/28891	1.37759170179493e-06	5.02970709383604e-05	2.73626910104804e-05	12389/21929/19645/235587/16193/17131/12578/22695/18750	9
BP	GO:0048660	regulation of smooth muscle cell proliferation	8/119	193/28891	1.428238714281e-06	5.15855251749451e-05	2.80636378946443e-05	21803/15368/17260/12389/21929/16193/13653/18750	8
BP	GO:0032868	response to insulin	9/119	262/28891	1.46745059784479e-06	5.2437942108092e-05	2.85273710846423e-05	14245/19645/15461/230784/12703/13653/74142/227358/18750	9
BP	GO:0001933	negative regulation of protein phosphorylation	10/119	342/28891	1.61032759361274e-06	5.69377935467916e-05	3.09753872854484e-05	21803/12389/21929/19645/22436/16193/17131/12703/12578/18750	10
BP	GO:0071900	regulation of protein serine/threonine kinase activity	10/119	343/28891	1.65299477071229e-06	5.7568723043383e-05	3.13186265346243e-05	21803/17260/12389/21929/217410/19645/12411/15461/230784/12578	10
BP	GO:0034976	response to endoplasmic reticulum stress	9/119	266/28891	1.66244898339034e-06	5.7568723043383e-05	3.13186265346243e-05	12317/12389/18024/11910/14828/69065/230784/56312/11911	9
BP	GO:0010563	negative regulation of phosphorus metabolic process	11/119	430/28891	1.74544902666239e-06	5.92218513187776e-05	3.2217963958383e-05	21803/12389/21929/14245/19645/22436/16193/17131/12703/12578/18750	11
BP	GO:0045936	negative regulation of phosphate metabolic process	11/119	430/28891	1.74544902666239e-06	5.92218513187776e-05	3.2217963958383e-05	21803/12389/21929/14245/19645/22436/16193/17131/12703/12578/18750	11
BP	GO:0045444	fat cell differentiation	9/119	270/28891	1.87941186054245e-06	6.31294443956209e-05	3.43437788410704e-05	21803/14245/217410/217166/15370/11909/20249/12703/22695	9
BP	GO:0071216	cellular response to biotic stimulus	10/119	349/28891	1.93030824304796e-06	6.41970830534464e-05	3.49245972895389e-05	17260/21929/18126/217166/16193/14828/14528/22695/18750/12010	10
BP	GO:0015711	organic anion transport	11/119	436/28891	1.99487820304999e-06	6.48443336684472e-05	3.52767155790177e-05	56615/17254/18126/27416/433256/18173/26570/11520/50790/20501/227358	11
BP	GO:0051090	regulation of DNA-binding transcription factor activity	11/119	436/28891	1.99487820304999e-06	6.48443336684472e-05	3.52767155790177e-05	21803/15368/12389/21929/217410/72512/16193/17131/11909/56312/12578	11
BP	GO:0048659	smooth muscle cell proliferation	8/119	202/28891	2.00768404332197e-06	6.48443336684472e-05	3.52767155790177e-05	21803/15368/17260/12389/21929/16193/13653/18750	8
BP	GO:2001233	regulation of apoptotic signaling pathway	11/119	437/28891	2.03935978778122e-06	6.52400907348295e-05	3.54920159557713e-05	15368/12389/18024/21929/19645/433256/11910/56312/20439/11911/17248	11
BP	GO:0052548	regulation of endopeptidase activity	10/119	360/28891	2.5451961952928e-06	8.06539058489481e-05	4.38774637043525e-05	21857/18984/18174/15370/56462/22436/16193/223870/20439/12578	10
BP	GO:0042594	response to starvation	8/119	209/28891	2.58671518961209e-06	8.10430206027642e-05	4.40891505198598e-05	18024/11910/14828/11909/11520/230784/11911/22695	8
BP	GO:0006094	gluconeogenesis	6/119	94/28891	2.60572974846637e-06	8.10430206027642e-05	4.40891505198598e-05	16193/11910/230784/11911/227358/13110	6
BP	GO:0046942	carboxylic acid transport	10/119	362/28891	2.67363529863423e-06	8.23921189735082e-05	4.48230891205121e-05	17254/18126/27416/433256/18173/26570/11520/50790/20501/227358	10
BP	GO:1902105	regulation of leukocyte differentiation	10/119	363/28891	2.73994312858905e-06	8.36678997175509e-05	4.55171413514888e-05	21803/19645/21417/16193/17131/12703/14255/12578/227358/18750	10
BP	GO:0015849	organic acid transport	10/119	364/28891	2.80767696028034e-06	8.49638460322673e-05	4.62221640876878e-05	17254/18126/27416/433256/18173/26570/11520/50790/20501/227358	10
BP	GO:0031396	regulation of protein ubiquitination	8/119	213/28891	2.97719770276075e-06	8.92893489604764e-05	4.85753309397807e-05	12389/18412/21929/217410/17131/14828/20439/12578	8
BP	GO:0120161	regulation of cold-induced thermogenesis	7/119	150/28891	3.0447264193857e-06	9.0506513652359e-05	4.92374947746025e-05	12389/14245/217166/19645/16819/20249/11911	7
BP	GO:0061912	selective autophagy	6/119	97/28891	3.13085052252032e-06	9.14809861057262e-05	4.97676287991541e-05	21803/12317/18412/72512/230784/11920	6
BP	GO:0052547	regulation of peptidase activity	11/119	457/28891	3.13197779165183e-06	9.14809861057262e-05	4.97676287991541e-05	21857/18984/12389/18174/15370/56462/22436/16193/223870/20439/12578	11
BP	GO:0042176	regulation of protein catabolic process	10/119	369/28891	3.16865327293791e-06	9.15047001290784e-05	4.97805297391392e-05	21857/18104/12389/21929/217410/18126/56312/17999/223870/17248	10
BP	GO:0007519	skeletal muscle tissue development	8/119	215/28891	3.19050291142155e-06	9.15047001290784e-05	4.97805297391392e-05	21803/17260/12389/19645/15370/11910/56312/13653	8
BP	GO:0032965	regulation of collagen biosynthetic process	5/119	55/28891	3.21451462198013e-06	9.15047001290784e-05	4.97805297391392e-05	11479/21803/114886/16193/13110	5
BP	GO:0042060	wound healing	10/119	370/28891	3.2454987399951e-06	9.16103383835592e-05	4.98379992271694e-05	21857/15368/12389/279028/18024/15461/16193/18173/26570/18750	10
BP	GO:0019319	hexose biosynthetic process	6/119	98/28891	3.32389639508698e-06	9.30413999258098e-05	5.0616527560272e-05	16193/11910/230784/11911/227358/13110	6
BP	GO:0042326	negative regulation of phosphorylation	10/119	372/28891	3.40406264183314e-06	9.44979042472522e-05	5.14088973138089e-05	21803/12389/21929/19645/22436/16193/17131/12703/12578/18750	10
BP	GO:0001936	regulation of endothelial cell proliferation	7/119	153/28891	3.4718866974215e-06	9.55907165298265e-05	5.20034107568916e-05	15368/17260/12389/15370/22436/78757/18750	7
BP	GO:0106106	cold-induced thermogenesis	7/119	154/28891	3.62492117327343e-06	9.89927660245973e-05	5.38541990312596e-05	12389/14245/217166/19645/16819/20249/11911	7
BP	GO:0019439	aromatic compound catabolic process	11/119	467/28891	3.84962544694557e-06	0.000104281386099114	5.673132237604e-05	15368/22436/16193/18173/13076/23959/11920/214133/12578/22695/52463	11
BP	GO:0035914	skeletal muscle cell differentiation	6/119	101/28891	3.9619658047494e-06	0.000106465945105226	5.79197695751154e-05	17260/19645/15370/11910/56312/13653	6
BP	GO:0007517	muscle organ development	10/119	382/28891	4.30205608226619e-06	0.000114687352224858	6.23923923042114e-05	21803/17260/12389/19645/15370/16193/17131/11910/56312/13653	10
BP	GO:0031400	negative regulation of protein modification process	11/119	473/28891	4.3460771098124e-06	0.000114948606392597	6.253452020418e-05	21803/12389/18412/21929/19645/22436/16193/17131/12703/12578/18750	11
BP	GO:0046716	muscle cell cellular homeostasis	4/119	27/28891	4.46234841717797e-06	0.000117101783853913	6.37058951662908e-05	21803/12389/16193/18750	4
BP	GO:0060538	skeletal muscle organ development	8/119	227/28891	4.76256367938841e-06	0.000124011251155548	6.74647943485783e-05	21803/17260/12389/19645/15370/11910/56312/13653	8
BP	GO:0042149	cellular response to glucose starvation	5/119	60/28891	4.96449659530511e-06	0.000127295756210915	6.92516359136172e-05	18024/14828/11520/230784/11911	5
BP	GO:0060443	mammary gland morphogenesis	5/119	60/28891	4.96449659530511e-06	0.000127295756210915	6.92516359136172e-05	21803/12389/18612/22337/12578	5
BP	GO:0010634	positive regulation of epithelial cell migration	7/119	162/28891	5.06412748878565e-06	0.00012886669874872	7.01062625241778e-05	21803/12317/15368/18024/18606/16819/18750	7
BP	GO:0006925	inflammatory cell apoptotic process	4/119	28/28891	5.18953296256536e-06	0.000131064971588399	7.13021703443884e-05	17260/16193/26570/12578	4
BP	GO:0043542	endothelial cell migration	8/119	231/28891	5.41443807827337e-06	0.000135724608245674	7.38371131491169e-05	21803/12317/15368/17260/18024/15370/16819/18750	8
BP	GO:0031100	animal organ regeneration	4/119	29/28891	6.00073462102399e-06	0.000149307167348293	8.12263181450109e-05	21803/15368/16193/16880	4
BP	GO:0071222	cellular response to lipopolysaccharide	9/119	312/28891	6.08941802806604e-06	0.000150112496915034	8.1664434792466e-05	17260/21929/18126/217166/16193/14528/22695/18750/12010	9
BP	GO:0046364	monosaccharide biosynthetic process	6/119	109/28891	6.16349101790405e-06	0.000150112496915034	8.1664434792466e-05	16193/11910/230784/11911/227358/13110	6
BP	GO:0019216	regulation of lipid metabolic process	10/119	398/28891	6.16717016203473e-06	0.000150112496915034	8.1664434792466e-05	21803/18984/12389/14245/217166/433256/50790/13653/227358/12642	10
BP	GO:0010712	regulation of collagen metabolic process	5/119	63/28891	6.32660184213641e-06	0.000150896410673405	8.2090900778437e-05	11479/21803/114886/16193/13110	5
BP	GO:0045912	negative regulation of carbohydrate metabolic process	5/119	63/28891	6.32660184213641e-06	0.000150896410673405	8.2090900778437e-05	21803/16193/56312/67300/227358	5
BP	GO:0002822	regulation of adaptive immune response based on somatic recombination of immune receptors built from immunoglobulin superfamily domains	8/119	236/28891	6.33414525303666e-06	0.000150896410673405	8.2090900778437e-05	21803/17260/21929/235587/16193/17131/18173/12010	8
BP	GO:0010595	positive regulation of endothelial cell migration	6/119	110/28891	6.49731318717815e-06	0.000153693485885432	8.36125699995647e-05	21803/12317/15368/18024/16819/18750	6
BP	GO:0032964	collagen biosynthetic process	5/119	65/28891	7.38601964671066e-06	0.000173493985967141	9.43844689487649e-05	11479/21803/114886/16193/13110	5
BP	GO:0042113	B cell activation	9/119	320/28891	7.46286327424577e-06	0.000173821536636844	9.45626635751748e-05	21803/17260/21929/235587/16193/11920/14255/12578/15967	9
BP	GO:0010565	regulation of cellular ketone metabolic process	7/119	172/28891	7.50346020016148e-06	0.000173821536636844	9.45626635751748e-05	12389/217166/433256/26570/50790/13653/227358	7
BP	GO:0043255	regulation of carbohydrate biosynthetic process	6/119	113/28891	7.58783306845506e-06	0.000174572132033839	9.49710036542032e-05	21803/16193/230784/67300/227358/13110	6
BP	GO:1990845	adaptive thermogenesis	7/119	173/28891	7.79345564214007e-06	0.000177722674612726	9.66849667437654e-05	12389/14245/217166/19645/16819/20249/11911	7
BP	GO:0071219	cellular response to molecule of bacterial origin	9/119	322/28891	7.84497390063931e-06	0.000177722674612726	9.66849667437654e-05	17260/21929/18126/217166/16193/14528/22695/18750/12010	9
BP	GO:1903055	positive regulation of extracellular matrix organization	4/119	31/28891	7.89927104592407e-06	0.000177722674612726	9.66849667437654e-05	21803/19645/16193/13110	4
BP	GO:0033212	iron import into cell	3/119	10/28891	8.00550783521706e-06	0.000177722674612726	9.66849667437654e-05	74051/18174/16819	3
BP	GO:1901031	regulation of response to reactive oxygen species	3/119	10/28891	8.00550783521706e-06	0.000177722674612726	9.66849667437654e-05	18024/230784/14528	3
BP	GO:0090287	regulation of cellular response to growth factor stimulus	9/119	323/28891	8.04222880057588e-06	0.000177722674612726	9.66849667437654e-05	21803/12389/22436/21417/17131/14828/17999/18007/52463	9
BP	GO:0001935	endothelial cell proliferation	7/119	175/28891	8.40141977005193e-06	0.000184446856258852	0.000100343066534642	15368/17260/12389/15370/22436/78757/18750	7
BP	GO:0010594	regulation of endothelial cell migration	7/119	177/28891	9.04824274781992e-06	0.000197064356320312	0.000107207258605181	21803/12317/15368/17260/18024/16819/18750	7
BP	GO:0010631	epithelial cell migration	9/119	328/28891	9.09347282811802e-06	0.000197064356320312	0.000107207258605181	21803/12317/15368/17260/18024/18606/15370/16819/18750	9
BP	GO:0010656	negative regulation of muscle cell apoptotic process	5/119	68/28891	9.22999803592839e-06	0.000198740791042843	0.000108119275238675	15368/12389/18024/56312/16880	5
BP	GO:0090132	epithelium migration	9/119	330/28891	9.5457247988728e-06	0.00020422987005996	0.000111105452570186	21803/12317/15368/17260/18024/18606/15370/16819/18750	9
BP	GO:0010632	regulation of epithelial cell migration	8/119	250/28891	9.64111401120508e-06	0.000204965202301506	0.000111505489163571	21803/12317/15368/17260/18024/18606/16819/18750	8
BP	GO:0090130	tissue migration	9/119	332/28891	1.00170760007726e-05	0.000211618605576071	0.000115125083994315	21803/12317/15368/17260/18024/18606/15370/16819/18750	9
BP	GO:0002819	regulation of adaptive immune response	8/119	252/28891	1.02151381407434e-05	0.000214454056342231	0.00011666763034428	21803/17260/21929/235587/16193/17131/18173/12010	8
BP	GO:0060056	mammary gland involution	3/119	11/28891	1.09744629470717e-05	0.000228964105833625	0.000124561410108639	12389/22337/12578	3
BP	GO:0042180	cellular ketone metabolic process	8/119	255/28891	1.11300990315513e-05	0.000230777794117165	0.000125548095638551	18104/12389/217166/433256/26570/50790/13653/227358	8
BP	GO:0071456	cellular response to hypoxia	6/119	121/28891	1.12377750085373e-05	0.00023158089726182	0.000125985001064389	21803/18024/12411/11909/11828/13653	6
BP	GO:0009267	cellular response to starvation	7/119	184/28891	1.16466374293783e-05	0.000238543019056596	0.000129772545426192	18024/11910/14828/11909/11520/230784/11911	7
BP	GO:0032963	collagen metabolic process	6/119	123/28891	1.23423675276735e-05	0.000251260681972457	0.000136691228249067	11479/21803/114886/16193/210530/13110	6
BP	GO:0043534	blood vessel endothelial cell migration	6/119	124/28891	1.29266734840721e-05	0.000261570459234929	0.000142299969361758	21803/15368/17260/18024/15370/18750	6
BP	GO:0090092	regulation of transmembrane receptor protein serine/threonine kinase signaling pathway	8/119	261/28891	1.31685339810883e-05	0.000264868896062729	0.000144094390111373	11479/21803/12389/21417/17131/14828/18007/52463	8
BP	GO:0048145	regulation of fibroblast proliferation	6/119	126/28891	1.4162391187783e-05	0.000283163523808113	0.000154047062042552	21803/12389/14319/15461/56312/12703	6
BP	GO:0072576	liver morphogenesis	4/119	36/28891	1.45547899326311e-05	0.0002865680889043	0.000155899218858327	21929/16193/214133/12578	4
BP	GO:0050878	regulation of body fluid levels	9/119	348/28891	1.45583049273755e-05	0.0002865680889043	0.000155899218858327	12389/279028/18024/22337/22436/16193/26570/11828/18750	9
BP	GO:1901678	iron coordination entity transport	3/119	12/28891	1.45886106587185e-05	0.0002865680889043	0.000155899218858327	27416/16819/11306	3
BP	GO:0050730	regulation of peptidyl-tyrosine phosphorylation	8/119	266/28891	1.50993478983907e-05	0.00029487621855055	0.000160419020511667	21803/12389/18606/16193/12703/74142/78757/18750	8
BP	GO:0016236	macroautophagy	8/119	268/28891	1.59356921922913e-05	0.000309410347248014	0.000168325899883284	21803/12317/15368/18412/72512/230784/56312/11920	8
BP	GO:0009308	amine metabolic process	6/119	129/28891	1.61933375249977e-05	0.000311011715890497	0.000169197078950785	216343/20229/26570/13076/14528/69215	6
BP	GO:1902882	regulation of response to oxidative stress	4/119	37/28891	1.6267210028503e-05	0.000311011715890497	0.000169197078950785	18024/26570/230784/14528	4
BP	GO:0044282	small molecule catabolic process	9/119	353/28891	1.62959398620802e-05	0.000311011715890497	0.000169197078950785	14245/18126/56050/12411/22436/433256/230784/13076/20501	9
BP	GO:0031330	negative regulation of cellular catabolic process	7/119	195/28891	1.69599033313572e-05	0.00032185488864423	0.000175095998710889	21857/15368/21929/18173/56312/22695/227358	7
BP	GO:0006919	activation of cysteine-type endopeptidase activity involved in apoptotic process	5/119	78/28891	1.80896814748639e-05	0.000341366517270044	0.000185710745359928	18174/56462/22436/223870/12578	5
BP	GO:1990253	cellular response to leucine starvation	3/119	13/28891	1.89081673177481e-05	0.000354818625811821	0.000193028982438169	11909/230784/11911	3
BP	GO:0031397	negative regulation of protein ubiquitination	5/119	81/28891	2.17398184982212e-05	0.000404865153326685	0.000220255372424476	12389/18412/21929/17131/12578	5
BP	GO:0033002	muscle cell proliferation	8/119	280/28891	2.18161931384727e-05	0.000404865153326685	0.000220255372424476	21803/15368/17260/12389/21929/16193/13653/18750	8
BP	GO:0019511	peptidyl-proline hydroxylation	3/119	14/28891	2.39925919258208e-05	0.000442808331202374	0.000240897279255205	18452/18451/210530	3
BP	GO:0098739	import across plasma membrane	7/119	207/28891	2.48957910969274e-05	0.000456967007074203	0.0002485999041948	12389/17254/74051/18174/433256/16819/26570	7
BP	GO:0006109	regulation of carbohydrate metabolic process	7/119	208/28891	2.56758762085353e-05	0.000467441538895588	0.000254298275339697	21803/16193/230784/56312/67300/227358/13110	7
BP	GO:0001889	liver development	6/119	140/28891	2.57447706745114e-05	0.000467441538895588	0.000254298275339697	15368/21929/16193/11909/214133/12578	6
BP	GO:0001776	leukocyte homeostasis	6/119	141/28891	2.67993438152573e-05	0.000483973096104566	0.000263291798886738	21803/17260/21929/16193/26570/14255	6
BP	GO:0061008	hepaticobiliary system development	6/119	143/28891	2.9012747038108e-05	0.000521143408026763	0.000283513249975544	15368/21929/16193/11909/214133/12578	6
BP	GO:0006778	porphyrin-containing compound metabolic process	4/119	43/28891	2.98224086714043e-05	0.000525843399922656	0.000286070146900152	15368/18174/11306/13076	4
BP	GO:0030213	hyaluronan biosynthetic process	3/119	15/28891	2.99005922552031e-05	0.000525843399922656	0.000286070146900152	21803/27416/67300	3
BP	GO:0045651	positive regulation of macrophage differentiation	3/119	15/28891	2.99005922552031e-05	0.000525843399922656	0.000286070146900152	21803/19645/18750	3
BP	GO:1903624	regulation of DNA catabolic process	3/119	15/28891	2.99005922552031e-05	0.000525843399922656	0.000286070146900152	16193/11920/12578	3
BP	GO:1905039	carboxylic acid transmembrane transport	6/119	144/28891	3.01732612710471e-05	0.000527874919840871	0.000287175337535843	17254/27416/433256/18173/26570/20501	6
BP	GO:1903825	organic acid transmembrane transport	6/119	145/28891	3.13707947251781e-05	0.00054598186260038	0.000297025904788161	17254/27416/433256/18173/26570/20501	6
BP	GO:0036294	cellular response to decreased oxygen levels	6/119	146/28891	3.26062216247864e-05	0.00056455823936937	0.000307131854262774	21803/18024/12411/11909/11828/13653	6
BP	GO:0009615	response to virus	9/119	389/28891	3.48562245115038e-05	0.000600420810944313	0.000326641866407398	21803/21929/53859/72512/16193/16819/11909/14255/15967	9
BP	GO:0010506	regulation of autophagy	8/119	300/28891	3.5632222566601e-05	0.000603895696478091	0.000328532279057353	15368/18412/21929/72512/230784/56312/11920/227358	8
BP	GO:0032869	cellular response to insulin stimulus	7/119	219/28891	3.56693074104128e-05	0.000603895696478091	0.000328532279057353	14245/19645/15461/12703/74142/227358/18750	7
BP	GO:0032768	regulation of monooxygenase activity	4/119	45/28891	3.57770894906639e-05	0.000603895696478091	0.000328532279057353	18984/12389/22337/14528	4
BP	GO:0048147	negative regulation of fibroblast proliferation	4/119	45/28891	3.57770894906639e-05	0.000603895696478091	0.000328532279057353	12389/14319/56312/12703	4
BP	GO:1901163	regulation of trophoblast cell migration	3/119	16/28891	3.66901309247812e-05	0.000613145023762885	0.000333564112518566	11479/21857/12317	3
BP	GO:1901522	positive regulation of transcription from RNA polymerase II promoter involved in cellular response to chemical stimulus	3/119	16/28891	3.66901309247812e-05	0.000613145023762885	0.000333564112518566	18024/11909/11911	3
BP	GO:0048144	fibroblast proliferation	6/119	150/28891	3.79448031223122e-05	0.000630973236078449	0.000343263044399864	21803/12389/14319/15461/56312/12703	6
BP	GO:0090398	cellular senescence	5/119	91/28891	3.81870231574575e-05	0.000631872959536451	0.000343752513359327	12317/12389/15461/12578/12010	5
BP	GO:0030279	negative regulation of ossification	4/119	46/28891	3.90601807520542e-05	0.000636908481291991	0.000346491945761708	21803/17260/22337/17131	4
BP	GO:0033028	myeloid cell apoptotic process	4/119	46/28891	3.90601807520542e-05	0.000636908481291991	0.000346491945761708	17260/16193/26570/12578	4
BP	GO:0051452	intracellular pH reduction	4/119	46/28891	3.90601807520542e-05	0.000636908481291991	0.000346491945761708	18173/69668/195040/50500	4
BP	GO:0046209	nitric oxide metabolic process	5/119	92/28891	4.02496480142072e-05	0.000649993113844817	0.000353610267979067	18984/12389/18126/16193/16598	5
BP	GO:1903321	negative regulation of protein modification by small protein conjugation or removal	5/119	92/28891	4.02496480142072e-05	0.000649993113844817	0.000353610267979067	12389/18412/21929/17131/12578	5
BP	GO:0045619	regulation of lymphocyte differentiation	7/119	224/28891	4.11655376151297e-05	0.000661603066264214	0.000359926332409293	21803/21417/16193/17131/12703/14255/12578	7
BP	GO:0061450	trophoblast cell migration	3/119	17/28891	4.44184314357873e-05	0.000702946538065053	0.000382418072446665	11479/21857/12317	3
BP	GO:0071498	cellular response to fluid shear stress	3/119	17/28891	4.44184314357873e-05	0.000702946538065053	0.000382418072446665	17260/18024/16598	3
BP	GO:2001057	reactive nitrogen species metabolic process	5/119	94/28891	4.46329848706707e-05	0.000702946538065053	0.000382418072446665	18984/12389/18126/16193/16598	5
BP	GO:0002285	lymphocyte activation involved in immune response	7/119	227/28891	4.4784328414981e-05	0.000702946538065053	0.000382418072446665	21803/21929/235587/16193/17131/18173/15967	7
BP	GO:0018205	peptidyl-lysine modification	7/119	227/28891	4.4784328414981e-05	0.000702946538065053	0.000382418072446665	21803/18984/26432/223870/13653/12578/107817	7
BP	GO:0002701	negative regulation of production of molecular mediator of immune response	4/119	48/28891	4.62800761901098e-05	0.000723045469407343	0.00039335232443589	21803/15368/235587/17131	4
BP	GO:0030336	negative regulation of cell migration	8/119	313/28891	4.80522271508138e-05	0.000747256624998073	0.000406523715077061	21857/21803/12317/17260/12389/18024/114886/52463	8
BP	GO:0043535	regulation of blood vessel endothelial cell migration	5/119	96/28891	4.9376806629501e-05	0.000764316559762645	0.000415804687406324	21803/15368/17260/18024/18750	5
BP	GO:0002369	T cell cytokine production	4/119	49/28891	5.02341184222015e-05	0.000766983653546249	0.000417255643927951	16193/17131/18173/12010	4
BP	GO:0002931	response to ischemia	4/119	49/28891	5.02341184222015e-05	0.000766983653546249	0.000417255643927951	17260/12389/11828/13653	4
BP	GO:0034198	cellular response to amino acid starvation	4/119	49/28891	5.02341184222015e-05	0.000766983653546249	0.000417255643927951	11910/11909/230784/11911	4
BP	GO:0043491	phosphatidylinositol 3-kinase/protein kinase B signal transduction	8/119	317/28891	5.25311120874049e-05	0.000798425364260602	0.000434360612449321	21803/22436/16193/230784/17999/23886/227358/78757	8
BP	GO:0019430	removal of superoxide radicals	3/119	18/28891	5.31419841674809e-05	0.00080046603057654	0.000435470778922572	18104/18024/14528	3
BP	GO:0032966	negative regulation of collagen biosynthetic process	3/119	18/28891	5.31419841674809e-05	0.00080046603057654	0.000435470778922572	114886/16193/13110	3
BP	GO:0033135	regulation of peptidyl-serine phosphorylation	6/119	160/28891	5.44017671855342e-05	0.000813643314452278	0.000442639505457187	21803/12389/16193/17131/78757/15967	6
BP	GO:1901874	negative regulation of post-translational protein modification	5/119	98/28891	5.45012639927843e-05	0.000813643314452278	0.000442639505457187	12389/18412/21929/17131/12578	5
BP	GO:0010038	response to metal ion	8/119	320/28891	5.61141232442286e-05	0.000834014778660902	0.000453722021201587	15368/17260/12389/18024/18174/22436/18173/12010	8
BP	GO:0002700	regulation of production of molecular mediator of immune response	7/119	236/28891	5.72386543071735e-05	0.00084698079214888	0.000460775812090207	21803/15368/21929/235587/16193/17131/12010	7
BP	GO:0018108	peptidyl-tyrosine phosphorylation	8/119	322/28891	5.86141201734944e-05	0.000863529954661261	0.000469778913301875	21803/12389/18606/16193/12703/74142/78757/18750	8
BP	GO:0045646	regulation of erythrocyte differentiation	4/119	51/28891	5.88743380961709e-05	0.00086357598980366	0.000469803957411872	11479/223870/22695/12010	4
BP	GO:0018212	peptidyl-tyrosine modification	8/119	324/28891	6.12062013935374e-05	0.000893876654264749	0.000486288172170165	21803/12389/18606/16193/12703/74142/78757/18750	8
BP	GO:0010713	negative regulation of collagen metabolic process	3/119	19/28891	6.29165523330156e-05	0.000914877486089175	0.000497713077466918	114886/16193/13110	3
BP	GO:0033013	tetrapyrrole metabolic process	4/119	52/28891	6.35784231099081e-05	0.000920516910457678	0.000500781045911073	15368/18174/11306/13076	4
BP	GO:2000146	negative regulation of cell motility	8/119	326/28891	6.38930200949661e-05	0.000921101521454897	0.000501099086897949	21857/21803/12317/17260/12389/18024/114886/52463	8
BP	GO:0030879	mammary gland development	6/119	165/28891	6.45380413491627e-05	0.000926424277315545	0.000503994780846363	21803/12389/18612/22337/22436/12578	6
BP	GO:0016054	organic acid catabolic process	7/119	241/28891	6.52993788408031e-05	0.000929409379348549	0.000505618740712017	14245/18126/56050/12411/433256/230784/20501	7
BP	GO:0046395	carboxylic acid catabolic process	7/119	241/28891	6.52993788408031e-05	0.000929409379348549	0.000505618740712017	14245/18126/56050/12411/433256/230784/20501	7
BP	GO:0030522	intracellular receptor signaling pathway	8/119	328/28891	6.66772828882618e-05	0.000945016849036588	0.000514109540724062	12317/12389/21929/22337/72512/17999/13110/16598	8
BP	GO:1990748	cellular detoxification	4/119	53/28891	6.85506065920254e-05	0.000967485241775686	0.000526332830799452	18104/18024/18173/14528	4
BP	GO:0002440	production of molecular mediator of immune response	9/119	425/28891	6.88931497734785e-05	0.000968251422967005	0.000526749649886627	21803/15368/21929/235587/16193/17131/18173/11920/12010	9
BP	GO:0007611	learning or memory	8/119	331/28891	7.10424383249648e-05	0.00098977898360027	0.00053846110701182	17260/22335/18174/16819/26570/13653/18750/12010	8
BP	GO:0018105	peptidyl-serine phosphorylation	8/119	331/28891	7.10424383249648e-05	0.00098977898360027	0.00053846110701182	21803/12389/16193/17131/11920/78757/18750/15967	8
BP	GO:2000377	regulation of reactive oxygen species metabolic process	6/119	168/28891	7.13088758652174e-05	0.00098977898360027	0.00053846110701182	21803/18024/22436/16819/11306/14528	6
BP	GO:0001938	positive regulation of endothelial cell proliferation	5/119	104/28891	7.23686177422932e-05	0.000991406949650616	0.000539346755642647	15368/12389/15370/78757/18750	5
BP	GO:0043433	negative regulation of DNA-binding transcription factor activity	6/119	169/28891	7.36876059704725e-05	0.000991406949650616	0.000539346755642647	15368/21929/217410/17131/56312/12578	6
BP	GO:0061469	regulation of type B pancreatic cell proliferation	3/119	20/28891	7.37971778957306e-05	0.000991406949650616	0.000539346755642647	217166/15370/56312	3
BP	GO:0071450	cellular response to oxygen radical	3/119	20/28891	7.37971778957306e-05	0.000991406949650616	0.000539346755642647	18104/18024/14528	3
BP	GO:0071451	cellular response to superoxide	3/119	20/28891	7.37971778957306e-05	0.000991406949650616	0.000539346755642647	18104/18024/14528	3
BP	GO:0003179	heart valve morphogenesis	4/119	54/28891	7.38001033576217e-05	0.000991406949650616	0.000539346755642647	21803/17260/19645/17248	4
BP	GO:0098586	cellular response to virus	4/119	54/28891	7.38001033576217e-05	0.000991406949650616	0.000539346755642647	21803/16193/11909/14255	4
BP	GO:1990928	response to amino acid starvation	4/119	54/28891	7.38001033576217e-05	0.000991406949650616	0.000539346755642647	11910/11909/230784/11911	4
BP	GO:0002366	leukocyte activation involved in immune response	8/119	333/28891	7.40825079971136e-05	0.000991406949650616	0.000539346755642647	21803/15368/21929/235587/16193/17131/18173/15967	8
BP	GO:0014910	regulation of smooth muscle cell migration	5/119	105/28891	7.57388350391313e-05	0.00100955058292239	0.000549217283324695	17260/12389/18024/13653/19241	5
BP	GO:0071560	cellular response to transforming growth factor beta stimulus	7/119	248/28891	7.81224516176184e-05	0.00103312328733693	0.000562041342760819	21803/17260/12389/21417/17131/14828/52463	7
BP	GO:1901617	organic hydroxy compound biosynthetic process	7/119	248/28891	7.81224516176184e-05	0.00103312328733693	0.000562041342760819	18984/216343/217166/56050/26570/14528/12642	7
BP	GO:2001236	regulation of extrinsic apoptotic signaling pathway	6/119	171/28891	7.8634913703894e-05	0.00103582225541718	0.000563509639587038	15368/12389/21929/433256/11910/20439	6
BP	GO:0043370	regulation of CD4-positive, alpha-beta T cell differentiation	4/119	55/28891	7.93362279643387e-05	0.00104097808489146	0.000566314521982286	21803/16193/17131/12703	4
BP	GO:0002263	cell activation involved in immune response	8/119	337/28891	8.04876367046728e-05	0.00105197654354473	0.00057229792061975	21803/15368/21929/235587/16193/17131/18173/15967	8
BP	GO:0030856	regulation of epithelial cell differentiation	6/119	173/28891	8.38435040280544e-05	0.00108737579162253	0.000591555874792532	12389/18612/22337/22436/21417/22695	6
BP	GO:0032675	regulation of interleukin-6 production	6/119	173/28891	8.38435040280544e-05	0.00108737579162253	0.000591555874792532	21803/21929/18126/16193/14255/16598	6
BP	GO:0006111	regulation of gluconeogenesis	4/119	56/28891	8.51683921632193e-05	0.00110031011260098	0.000598592424272667	16193/230784/227358/13110	4
BP	GO:0045649	regulation of macrophage differentiation	3/119	21/28891	8.5838187446101e-05	0.00110471445069522	0.000600988479154795	21803/19645/18750	3
BP	GO:0071559	response to transforming growth factor beta	7/119	252/28891	8.63273432668817e-05	0.00110676925966968	0.000602106339539199	21803/17260/12389/21417/17131/14828/52463	7
BP	GO:0048545	response to steroid hormone	7/119	253/28891	8.84846678387008e-05	0.00112583333056892	0.000612477605135505	21803/12317/18984/12389/16193/17999/22695	7
BP	GO:2001234	negative regulation of apoptotic signaling pathway	7/119	253/28891	8.84846678387008e-05	0.00112583333056892	0.000612477605135505	15368/18024/21929/19645/20439/11911/17248	7
BP	GO:0007596	blood coagulation	6/119	175/28891	8.93233563375194e-05	0.00113221567523671	0.000615949738240054	12389/279028/18024/16193/26570/18750	6
BP	GO:0018209	peptidyl-serine modification	8/119	343/28891	9.09529491908996e-05	0.00114853742982042	0.000624829124635543	21803/12389/16193/17131/11920/78757/18750/15967	8
BP	GO:0043536	positive regulation of blood vessel endothelial cell migration	4/119	58/28891	9.77589572128493e-05	0.00121561261597099	0.000661319472062688	21803/15368/18024/18750	4
BP	GO:0002367	cytokine production involved in immune response	6/119	178/28891	9.80741348401723e-05	0.00121561261597099	0.000661319472062688	21803/15368/16193/17131/18173/12010	6
BP	GO:0050817	coagulation	6/119	178/28891	9.80741348401723e-05	0.00121561261597099	0.000661319472062688	12389/279028/18024/16193/26570/18750	6
BP	GO:0071478	cellular response to radiation	6/119	178/28891	9.80741348401723e-05	0.00121561261597099	0.000661319472062688	21857/21803/15461/17999/11920/13653	6
BP	GO:1901875	positive regulation of post-translational protein modification	6/119	178/28891	9.80741348401723e-05	0.00121561261597099	0.000661319472062688	21803/12389/217410/14828/13653/12578	6
BP	GO:0006694	steroid biosynthetic process	6/119	179/28891	0.000101137890169985	0.00123986194555102	0.000674511630177082	18984/217166/56050/13076/13653/12642	6
BP	GO:0007565	female pregnancy	6/119	179/28891	0.000101137890169985	0.00123986194555102	0.000674511630177082	11479/21857/12317/22337/12411/50790	6
BP	GO:0007599	hemostasis	6/119	179/28891	0.000101137890169985	0.00123986194555102	0.000674511630177082	12389/279028/18024/16193/26570/18750	6
BP	GO:0031331	positive regulation of cellular catabolic process	8/119	349/28891	0.000102522720612456	0.00125163670692239	0.000680917354230509	15368/18412/72512/433256/16193/230784/11920/22695	8
BP	GO:0006986	response to unfolded protein	5/119	112/28891	0.000102843623432742	0.00125163670692239	0.000680917354230509	18024/11910/14828/69065/11911	5
BP	GO:0015718	monocarboxylic acid transport	6/119	180/28891	0.000104277280128935	0.00126450319116641	0.000687916999064534	18126/433256/11520/50790/20501/227358	6
BP	GO:0015908	fatty acid transport	5/119	113/28891	0.000107253613727384	0.00129591686514491	0.00070500671499712	18126/433256/11520/50790/227358	5
BP	GO:0072594	establishment of protein localization to organelle	9/119	452/28891	0.000109908735401644	0.00132239723370849	0.00071941260642044	21803/18412/21929/56462/16193/14828/11909/17999/12578	9
BP	GO:0032635	interleukin-6 production	6/119	182/28891	0.000110788391201742	0.00132239723370849	0.00071941260642044	21803/21929/18126/16193/14255/16598	6
BP	GO:0030225	macrophage differentiation	4/119	60/28891	0.00011164894130131	0.00132239723370849	0.00071941260642044	21803/19645/12703/18750	4
BP	GO:0043330	response to exogenous dsRNA	4/119	60/28891	0.00011164894130131	0.00132239723370849	0.00071941260642044	12389/17254/72512/15967	4
BP	GO:0097237	cellular response to toxic substance	4/119	60/28891	0.00011164894130131	0.00132239723370849	0.00071941260642044	18104/18024/18173/14528	4
BP	GO:0006641	triglyceride metabolic process	5/119	114/28891	0.000111807327887232	0.00132239723370849	0.00071941260642044	12389/14245/433256/50790/20249	5
BP	GO:0000303	response to superoxide	3/119	23/28891	0.000113615122995534	0.00133906385312982	0.000728479606722983	18104/18024/14528	3
BP	GO:0048661	positive regulation of smooth muscle cell proliferation	5/119	115/28891	0.000116507936145046	0.00136835719409514	0.000744415815781377	21803/15368/16193/13653/18750	5
BP	GO:0055088	lipid homeostasis	6/119	184/28891	0.000117618464468075	0.00137658683675353	0.00074889291882112	21803/12389/217166/56050/230784/20249	6
BP	GO:0051896	regulation of phosphatidylinositol 3-kinase/protein kinase B signal transduction	7/119	266/28891	0.000120763919233835	0.0014084930718974	0.000766250598647434	21803/22436/16193/17999/23886/227358/78757	7
BP	GO:0014909	smooth muscle cell migration	5/119	116/28891	0.00012135864253226	0.00141053176562582	0.000767359691990542	17260/12389/18024/13653/19241	5
BP	GO:0040013	negative regulation of locomotion	8/119	358/28891	0.000122144353932448	0.00141476856847963	0.000769664604089763	21857/21803/12317/17260/12389/18024/114886/52463	8
BP	GO:0002244	hematopoietic progenitor cell differentiation	6/119	186/28891	0.000124778723569148	0.00144031523185144	0.000783562539757789	21803/18024/11909/214133/14255/22695	6
BP	GO:0042177	negative regulation of protein catabolic process	5/119	117/28891	0.000126362684703234	0.0014536036230074	0.000790791711048355	21857/18104/18126/223870/17248	5
BP	GO:1903053	regulation of extracellular matrix organization	4/119	62/28891	0.000126916883910535	0.00145499594899484	0.000791549166404488	21803/19645/16193/13110	4
BP	GO:0000305	response to oxygen radical	3/119	24/28891	0.000129456177657602	0.00146906520524285	0.000799203145140814	18104/18024/14528	3
BP	GO:0034405	response to fluid shear stress	3/119	24/28891	0.000129456177657602	0.00146906520524285	0.000799203145140814	17260/18024/16598	3
BP	GO:0042398	cellular modified amino acid biosynthetic process	3/119	24/28891	0.000129456177657602	0.00146906520524285	0.000799203145140814	26432/14528/170442	3
BP	GO:0045861	negative regulation of proteolysis	8/119	362/28891	0.000131810469530913	0.001490745343954	0.000810997608030003	21857/18984/15370/16193/69065/223870/20439/12578	8
BP	GO:0045620	negative regulation of lymphocyte differentiation	4/119	63/28891	0.000135092496254156	0.00152273723126748	0.000828401884483272	17131/12703/14255/12578	4
BP	GO:0002573	myeloid leukocyte differentiation	7/119	272/28891	0.000138588499567878	0.00155172923349501	0.000844174158771358	21803/17260/19645/69656/12703/227358/18750	7
BP	GO:0006520	amino acid metabolic process	7/119	272/28891	0.000138588499567878	0.00155172923349501	0.000844174158771358	216343/27267/18126/12411/26570/26432/11911	7
BP	GO:0045580	regulation of T cell differentiation	6/119	190/28891	0.000140135831552149	0.00156384138931451	0.000850763432678897	21803/21417/16193/17131/12703/12578	6
BP	GO:0043616	keratinocyte proliferation	4/119	64/28891	0.000143642644550377	0.00159766769220105	0.000869165670754462	22337/21417/12578/22695	4
BP	GO:0007035	vacuolar acidification	3/119	25/28891	0.000146667885115534	0.00162593209935009	0.000884542117632679	18173/69668/195040	3
BP	GO:0003170	heart valve development	4/119	65/28891	0.000152577505199798	0.0016806808776034	0.000914326633402643	21803/17260/19645/17248	4
BP	GO:0051897	positive regulation of phosphatidylinositol 3-kinase/protein kinase B signal transduction	6/119	193/28891	0.000152607224670746	0.0016806808776034	0.000914326633402643	21803/16193/17999/23886/227358/78757	6
BP	GO:0050890	cognition	8/119	371/28891	0.000155885888273991	0.00171117875396189	0.000930918135685068	17260/22335/18174/16819/26570/13653/18750/12010	8
BP	GO:1901605	alpha-amino acid metabolic process	6/119	194/28891	0.000156954057267795	0.00171729211193004	0.000934243934225587	216343/18126/12411/26570/26432/11911	6
BP	GO:0045862	positive regulation of proteolysis	8/119	372/28891	0.00015877116967612	0.00173153363292885	0.000941991628700424	12389/217410/18174/56462/22436/56312/223870/12578	8
BP	GO:1902106	negative regulation of leukocyte differentiation	5/119	123/28891	0.000159792488173935	0.00173703225817556	0.000944982999386651	17131/12703/14255/12578/227358	5
BP	GO:0043405	regulation of MAP kinase activity	6/119	197/28891	0.000170585393376295	0.00184243194968159	0.00100232270401505	21803/17260/12389/217410/12411/15461	6
BP	GO:0044703	multi-organism reproductive process	6/119	197/28891	0.000170585393376295	0.00184243194968159	0.00100232270401505	11479/21857/12317/22337/12411/50790	6
BP	GO:0043331	response to dsRNA	4/119	67/28891	0.000171642433058856	0.00184790683539968	0.00100530115988588	12389/17254/72512/15967	4
BP	GO:0016226	iron-sulfur cluster assembly	3/119	27/28891	0.00018540592357288	0.00197707459454382	0.00107557120575612	73046/22436/11306	3
BP	GO:0031163	metallo-sulfur cluster assembly	3/119	27/28891	0.00018540592357288	0.00197707459454382	0.00107557120575612	73046/22436/11306	3
BP	GO:1900407	regulation of cellular response to oxidative stress	3/119	27/28891	0.00018540592357288	0.00197707459454382	0.00107557120575612	18024/26570/14528	3
BP	GO:0042440	pigment metabolic process	4/119	69/28891	0.000192370115328782	0.00203962693558054	0.00110960102792743	15368/18174/26570/11306	4
BP	GO:0001676	long-chain fatty acid metabolic process	5/119	128/28891	0.000192486376474853	0.00203962693558054	0.00110960102792743	433256/50790/13076/13110/625249	5
BP	GO:0046651	lymphocyte proliferation	8/119	383/28891	0.000193521078225612	0.00204414245836425	0.0011120575696778	21803/17260/16193/18173/11920/14255/12578/15967	8
BP	GO:1903707	negative regulation of hemopoiesis	5/119	129/28891	0.000199594966755089	0.00210169120166252	0.00114336532680031	17131/12703/14255/12578/227358	5
BP	GO:0030968	endoplasmic reticulum unfolded protein response	4/119	70/28891	0.000203383668620902	0.00212685805936103	0.00115705663999334	18024/11910/14828/11911	4
BP	GO:0060350	endochondral bone morphogenesis	4/119	70/28891	0.000203383668620902	0.00212685805936103	0.00115705663999334	18984/17260/12411/11909	4
BP	GO:0002460	adaptive immune response based on somatic recombination of immune receptors built from immunoglobulin superfamily domains	9/119	491/28891	0.000203884577289149	0.00212685805936103	0.00115705663999334	21803/17260/21929/235587/15461/16193/17131/18173/12010	9
BP	GO:0006469	negative regulation of protein kinase activity	6/119	204/28891	0.000206044012936472	0.00213319055217334	0.00116050165261369	12389/21929/19645/16193/12578/18750	6
BP	GO:0002286	T cell activation involved in immune response	5/119	130/28891	0.000206901954967569	0.00213319055217334	0.00116050165261369	21803/16193/17131/18173/15967	5
BP	GO:0043280	positive regulation of cysteine-type endopeptidase activity involved in apoptotic process	5/119	130/28891	0.000206901954967569	0.00213319055217334	0.00116050165261369	18174/56462/22436/223870/12578	5
BP	GO:0071480	cellular response to gamma radiation	3/119	28/28891	0.000207031890446118	0.00213319055217334	0.00116050165261369	15461/11920/13653	3
BP	GO:0002040	sprouting angiogenesis	5/119	131/28891	0.000214411028893177	0.00218811394711925	0.00119038116362922	21803/15368/15370/16598/107817	5
BP	GO:0014812	muscle cell migration	5/119	131/28891	0.000214411028893177	0.00218811394711925	0.00119038116362922	17260/12389/18024/13653/19241	5
BP	GO:0098754	detoxification	4/119	71/28891	0.000214844452686548	0.00218811394711925	0.00119038116362922	18104/18024/18173/14528	4
BP	GO:0032943	mononuclear cell proliferation	8/119	389/28891	0.000214968026957235	0.00218811394711925	0.00119038116362922	21803/17260/16193/18173/11920/14255/12578/15967	8
BP	GO:0034612	response to tumor necrosis factor	6/119	206/28891	0.000217173514563822	0.00220388469915371	0.00119896079275813	18024/18126/217166/16193/14528/22695	6
BP	GO:0034219	carbohydrate transmembrane transport	5/119	132/28891	0.000222125906853917	0.00224735217205514	0.00122260803518833	18024/11828/230784/227358/18750	5
BP	GO:0071479	cellular response to ionizing radiation	4/119	72/28891	0.000226763110210383	0.00228737924083086	0.00124438362359799	21803/15461/11920/13653	4
BP	GO:0030258	lipid modification	6/119	208/28891	0.00022877168092861	0.00229476307663441	0.00124840058947285	18984/114886/433256/230784/13113/13076	6
BP	GO:0032770	positive regulation of monooxygenase activity	3/119	29/28891	0.00023022779304132	0.00229476307663441	0.00124840058947285	18984/22337/14528	3
BP	GO:0060444	branching involved in mammary gland duct morphogenesis	3/119	29/28891	0.00023022779304132	0.00229476307663441	0.00124840058947285	21803/18612/22337	3
BP	GO:1904385	cellular response to angiotensin	3/119	29/28891	0.00023022779304132	0.00229476307663441	0.00124840058947285	12389/18024/18750	3
BP	GO:0043524	negative regulation of neuron apoptotic process	6/119	210/28891	0.000240852461289622	0.00239356040672142	0.00130214846714041	15368/17260/15461/16193/16819/11911	6
BP	GO:0006790	sulfur compound metabolic process	7/119	298/28891	0.000242193608314061	0.00239978858503519	0.0013055367304245	73046/12411/22436/433256/26570/50790/11306	7
BP	GO:0035966	response to topologically incorrect protein	5/119	135/28891	0.000246543001397744	0.00243569982851477	0.00132507322113462	18024/11910/14828/69065/11911	5
BP	GO:0048662	negative regulation of smooth muscle cell proliferation	4/119	74/28891	0.000252016904430174	0.00248247736651306	0.00135052121034352	15368/17260/12389/21929	4
BP	GO:0044706	multi-multicellular organism process	6/119	212/28891	0.000253430029626041	0.00248909786407565	0.00135412290375749	11479/21857/12317/22337/12411/50790	6
BP	GO:0098869	cellular oxidant detoxification	3/119	30/28891	0.000255041777678366	0.00249762487236628	0.00135876178011246	18104/18024/14528	3
BP	GO:0045786	negative regulation of cell cycle	8/119	400/28891	0.000259353996132706	0.00253247114247023	0.0013777189023451	21803/21929/19645/15370/11909/56312/11920/12578	8
BP	GO:0008286	insulin receptor signaling pathway	5/119	137/28891	0.000263919606898536	0.00256958249151358	0.00139790827635655	15461/12703/74142/227358/18750	5
BP	GO:0046637	regulation of alpha-beta T cell differentiation	4/119	75/28891	0.000265373608364298	0.0025762715332245	0.00140154725926505	21803/16193/17131/12703	4
BP	GO:0017015	regulation of transforming growth factor beta receptor signaling pathway	5/119	138/28891	0.000272949074582995	0.00262703708173147	0.00142916481217337	21803/21417/17131/14828/52463	5
BP	GO:0046632	alpha-beta T cell differentiation	5/119	138/28891	0.000272949074582995	0.00262703708173147	0.00142916481217337	21803/16193/17131/11909/12703	5
BP	GO:0072329	monocarboxylic acid catabolic process	5/119	138/28891	0.000272949074582995	0.00262703708173147	0.00142916481217337	14245/56050/433256/230784/20501	5
BP	GO:0032680	regulation of tumor necrosis factor production	6/119	216/28891	0.000280133345378041	0.0026884797346424	0.00146259094007904	21803/21929/16193/14255/22695/13110	6
BP	GO:0042178	xenobiotic catabolic process	3/119	31/28891	0.000281521331960414	0.00269410300300578	0.00146565011930808	13113/13076/14862	3
BP	GO:1903844	regulation of cellular response to transforming growth factor beta stimulus	5/119	141/28891	0.000301449328041699	0.00286964800406653	0.00156115038468827	21803/21417/17131/14828/52463	5
BP	GO:1903555	regulation of tumor necrosis factor superfamily cytokine production	6/119	219/28891	0.00030157360685784	0.00286964800406653	0.00156115038468827	21803/21929/16193/14255/22695/13110	6
BP	GO:0006308	DNA catabolic process	3/119	32/28891	0.000309713290233144	0.00291408106972866	0.00158532293039876	16193/11920/12578	3
BP	GO:0072539	T-helper 17 cell differentiation	3/119	32/28891	0.000309713290233144	0.00291408106972866	0.00158532293039876	21803/16193/17131	3
BP	GO:0150077	regulation of neuroinflammatory response	3/119	32/28891	0.000309713290233144	0.00291408106972866	0.00158532293039876	217166/56312/11920	3
BP	GO:1990776	response to angiotensin	3/119	32/28891	0.000309713290233144	0.00291408106972866	0.00158532293039876	12389/18024/18750	3
BP	GO:0050863	regulation of T cell activation	8/119	411/28891	0.000310986196426003	0.00291788445194119	0.00158739205232444	21803/12389/21417/16193/17131/12703/12578/12010	8
BP	GO:0014013	regulation of gliogenesis	5/119	143/28891	0.000321665932726993	0.00300968208364894	0.00163733194315807	21803/217166/19645/18606/16193	5
BP	GO:0007584	response to nutrient	4/119	79/28891	0.00032391982378767	0.00301397974543708	0.0016396699638297	22337/12411/20501/329065	4
BP	GO:0061180	mammary gland epithelium development	4/119	79/28891	0.00032391982378767	0.00301397974543708	0.0016396699638297	21803/18612/22337/12578	4
BP	GO:0032640	tumor necrosis factor production	6/119	223/28891	0.00033214134120052	0.00308194134003466	0.00167664253656325	21803/21929/16193/14255/22695/13110	6
BP	GO:0051150	regulation of smooth muscle cell differentiation	3/119	33/28891	0.000339663839007366	0.00310243026844239	0.00168778895536453	21803/21417/19241	3
BP	GO:0072574	hepatocyte proliferation	3/119	33/28891	0.000339663839007366	0.00310243026844239	0.00168778895536453	21929/16193/12578	3
BP	GO:0072575	epithelial cell proliferation involved in liver morphogenesis	3/119	33/28891	0.000339663839007366	0.00310243026844239	0.00168778895536453	21929/16193/12578	3
BP	GO:0090594	inflammatory response to wounding	3/119	33/28891	0.000339663839007366	0.00310243026844239	0.00168778895536453	21857/15368/16193	3
BP	GO:0010507	negative regulation of autophagy	4/119	80/28891	0.000339891139859125	0.00310243026844239	0.00168778895536453	15368/21929/56312/227358	4
BP	GO:2000514	regulation of CD4-positive, alpha-beta T cell activation	4/119	80/28891	0.000339891139859125	0.00310243026844239	0.00168778895536453	21803/16193/17131/12703	4
BP	GO:0006006	glucose metabolic process	6/119	225/28891	0.000348308911780903	0.00316208009370825	0.00172023974637737	16193/11910/230784/11911/227358/13110	6
BP	GO:0033673	negative regulation of kinase activity	6/119	225/28891	0.000348308911780903	0.00316208009370825	0.00172023974637737	12389/21929/19645/16193/12578/18750	6
BP	GO:0048511	rhythmic process	7/119	317/28891	0.000351664721658207	0.00318394016185961	0.00173213209476138	18126/217166/18606/16193/20439/13653/11911	7
BP	GO:1904892	regulation of receptor signaling pathway via STAT	5/119	146/28891	0.000353896533711336	0.00319436881414573	0.00173780550644991	21803/12389/16193/12703/15967	5
BP	GO:0043154	negative regulation of cysteine-type endopeptidase activity involved in apoptotic process	4/119	81/28891	0.000356418481228523	0.00319436881414573	0.00173780550644991	18984/15370/16193/20439	4
BP	GO:0051453	regulation of intracellular pH	4/119	81/28891	0.000356418481228523	0.00319436881414573	0.00173780550644991	18173/69668/195040/50500	4
BP	GO:0071706	tumor necrosis factor superfamily cytokine production	6/119	226/28891	0.000356620513636394	0.00319436881414573	0.00173780550644991	21803/21929/16193/14255/22695/13110	6
BP	GO:0060964	regulation of miRNA-mediated gene silencing	3/119	34/28891	0.000371418522345208	0.00330339393732046	0.00179711752407149	21803/16193/22695	3
BP	GO:1904706	negative regulation of vascular associated smooth muscle cell proliferation	3/119	34/28891	0.000371418522345208	0.00330339393732046	0.00179711752407149	15368/17260/12389	3
BP	GO:0046626	regulation of insulin receptor signaling pathway	4/119	82/28891	0.000373512980515712	0.00330339393732046	0.00179711752407149	12703/74142/227358/18750	4
BP	GO:0051145	smooth muscle cell differentiation	4/119	82/28891	0.000373512980515712	0.00330339393732046	0.00179711752407149	21803/17260/21417/19241	4
BP	GO:0007623	circadian rhythm	6/119	228/28891	0.000373709346883529	0.00330339393732046	0.00179711752407149	18126/217166/16193/20439/13653/11911	6
BP	GO:2001056	positive regulation of cysteine-type endopeptidase activity	5/119	148/28891	0.000376702132591001	0.00332110882775111	0.00180675480640414	18174/56462/22436/223870/12578	5
BP	GO:0046394	carboxylic acid biosynthetic process	7/119	321/28891	0.000379108433534832	0.00333357389592539	0.00181353607224158	217166/56050/12411/13076/26432/20249/329065	7
BP	GO:0030198	extracellular matrix organization	7/119	322/28891	0.000386230529387305	0.0033873325018589	0.00184278191292116	21803/12389/279028/18451/19645/16193/13110	7
BP	GO:0045598	regulation of fat cell differentiation	5/119	149/28891	0.000388513012192973	0.00339003004166536	0.00184424943273564	21803/14245/217410/217166/22695	5
BP	GO:0070661	leukocyte proliferation	8/119	425/28891	0.000388556584114666	0.00339003004166536	0.00184424943273564	21803/17260/16193/18173/11920/14255/12578/15967	8
BP	GO:0034620	cellular response to unfolded protein	4/119	83/28891	0.000391185808727719	0.00340412728372127	0.00185191863635484	18024/11910/14828/11911	4
BP	GO:0045229	external encapsulating structure organization	7/119	323/28891	0.000393459403773478	0.00341506495419926	0.00185786896491434	21803/12389/279028/18451/19645/16193/13110	7
BP	GO:0033674	positive regulation of kinase activity	8/119	426/28891	0.000394650688274345	0.00341657644823074	0.00185869125025573	21803/17260/15461/18173/230784/12703/13653/14255	8
BP	GO:0006639	acylglycerol metabolic process	5/119	150/28891	0.000400601571126444	0.00344315734195882	0.00187315182953589	12389/14245/433256/50790/20249	5
BP	GO:0016053	organic acid biosynthetic process	7/119	324/28891	0.000400796225277136	0.00344315734195882	0.00187315182953589	217166/56050/12411/13076/26432/20249/329065	7
BP	GO:0043062	extracellular structure organization	7/119	324/28891	0.000400796225277136	0.00344315734195882	0.00187315182953589	21803/12389/279028/18451/19645/16193/13110	7
BP	GO:0002719	negative regulation of cytokine production involved in immune response	3/119	35/28891	0.000405022247210101	0.00344422716045248	0.00187373383386205	21803/15368/17131	3
BP	GO:0045616	regulation of keratinocyte differentiation	3/119	35/28891	0.000405022247210101	0.00344422716045248	0.00187373383386205	18612/22337/22695	3
BP	GO:0090322	regulation of superoxide metabolic process	3/119	35/28891	0.000405022247210101	0.00344422716045248	0.00187373383386205	21803/18024/14528	3
BP	GO:1900368	regulation of post-transcriptional gene silencing by regulatory ncRNA	3/119	35/28891	0.000405022247210101	0.00344422716045248	0.00187373383386205	21803/16193/22695	3
BP	GO:0006638	neutral lipid metabolic process	5/119	152/28891	0.000425628758922521	0.00361032071015341	0.00196409230592636	12389/14245/433256/50790/20249	5
BP	GO:2000379	positive regulation of reactive oxygen species metabolic process	4/119	85/28891	0.000428311316896304	0.00362392371147276	0.0019714926319289	21803/18024/22436/16819	4
BP	GO:0042886	amide transport	8/119	432/28891	0.000432872151233566	0.00365331044219485	0.00198747964702849	18126/217166/27416/16193/26570/11828/50790/20501	8
BP	GO:0072331	signal transduction by p53 class mediator	5/119	153/28891	0.000438575967064834	0.0036900356384405	0.00200745894559242	230784/56312/11920/12578/17248	5
BP	GO:0042168	heme metabolic process	3/119	36/28891	0.00044051928878078	0.0036900356384405	0.00200745894559242	15368/18174/11306	3
BP	GO:0060147	regulation of post-transcriptional gene silencing	3/119	36/28891	0.00044051928878078	0.0036900356384405	0.00200745894559242	21803/16193/22695	3
BP	GO:0050708	regulation of protein secretion	7/119	331/28891	0.000455276201106916	0.00380416109332868	0.00206954565363081	21803/18126/217166/16193/50790/18007/20501	7
BP	GO:0002718	regulation of cytokine production involved in immune response	5/119	155/28891	0.000465359247054679	0.00387876355051282	0.00211013099879045	21803/15368/16193/17131/12010	5
BP	GO:0006809	nitric oxide biosynthetic process	4/119	87/28891	0.000467885072323504	0.00389016326221448	0.00211633268773737	12389/18126/16193/16598	4
BP	GO:0002724	regulation of T cell cytokine production	3/119	37/28891	0.00047795329572951	0.00394458260529588	0.0021459379836711	16193/17131/12010	3
BP	GO:0014912	negative regulation of smooth muscle cell migration	3/119	37/28891	0.00047795329572951	0.00394458260529588	0.0021459379836711	17260/12389/18024	3
BP	GO:0060966	regulation of gene silencing by regulatory ncRNA	3/119	37/28891	0.00047795329572951	0.00394458260529588	0.0021459379836711	21803/16193/22695	3
BP	GO:0046323	glucose import	4/119	88/28891	0.000488618326543882	0.00401574894465376	0.00218465400664951	18024/230784/227358/18750	4
BP	GO:0034504	protein localization to nucleus	7/119	335/28891	0.000488967346937597	0.00401574894465376	0.00218465400664951	21803/12317/18412/16193/11909/230784/12578	7
BP	GO:0043271	negative regulation of monoatomic ion transport	5/119	157/28891	0.000493356811287912	0.0040419159246734	0.00219888940794818	21803/12389/17999/11911/18750	5
BP	GO:0030641	regulation of cellular pH	4/119	89/28891	0.000509997640603295	0.00416808290702304	0.00226752696654455	18173/69668/195040/50500	4
BP	GO:0033032	regulation of myeloid cell apoptotic process	3/119	38/28891	0.000517367295464755	0.00420783715609228	0.00228915413515182	17260/26570/12578	3
BP	GO:2000191	regulation of fatty acid transport	3/119	38/28891	0.000517367295464755	0.00420783715609228	0.00228915413515182	433256/50790/227358	3
BP	GO:1900076	regulation of cellular response to insulin stimulus	4/119	90/28891	0.000532034404053019	0.00430023063086618	0.00233941817745999	12703/74142/227358/18750	4
BP	GO:2000117	negative regulation of cysteine-type endopeptidase activity	4/119	90/28891	0.000532034404053019	0.00430023063086618	0.00233941817745999	18984/15370/16193/20439	4
BP	GO:0071214	cellular response to abiotic stimulus	7/119	340/28891	0.000533848220622566	0.00430023063086618	0.00233941817745999	21857/21803/12389/15461/17999/11920/13653	7
BP	GO:0104004	cellular response to environmental stimulus	7/119	340/28891	0.000533848220622566	0.00430023063086618	0.00233941817745999	21857/21803/12389/15461/17999/11920/13653	7
BP	GO:0008643	carbohydrate transport	5/119	160/28891	0.00053770725098328	0.00432095372261445	0.00235069198616715	18024/11828/230784/227358/18750	5
BP	GO:0007159	leukocyte cell-cell adhesion	8/119	447/28891	0.000541742129943948	0.00434298762406139	0.00236267890361184	21803/12389/16193/17131/23959/12703/12578/12010	8
BP	GO:0045664	regulation of neuron differentiation	6/119	245/28891	0.000546262373841896	0.00436879836603554	0.00237672050373316	12317/17260/12389/21417/16193/12010	6
BP	GO:0044342	type B pancreatic cell proliferation	3/119	39/28891	0.000558803699338496	0.00445848367239432	0.00242551124403458	217166/15370/56312	3
BP	GO:0019221	cytokine-mediated signaling pathway	8/119	450/28891	0.00056597137228598	0.00450497118366968	0.00245080145245313	12389/72512/16193/12703/13653/14255/16880/15967	8
BP	GO:0030100	regulation of endocytosis	7/119	344/28891	0.000572066187966362	0.00454271944534045	0.00247133732066593	21803/12317/12389/18173/17999/18750/12010	7
BP	GO:0030212	hyaluronan metabolic process	3/119	40/28891	0.000602304307818416	0.00477155700462749	0.00259582988672485	21803/27416/67300	3
BP	GO:0051651	maintenance of location in cell	6/119	250/28891	0.000607257732286119	0.00479947934764488	0.00261102024334044	21803/12389/14319/14828/19241/14325	6
BP	GO:0051341	regulation of oxidoreductase activity	4/119	94/28891	0.000626984559107476	0.00494375853061505	0.00268951122957889	18984/12389/22337/14528	4
BP	GO:0001558	regulation of cell growth	8/119	459/28891	0.000643975458935544	0.00506583973434307	0.00275592603651449	11479/21803/19645/17131/230784/50790/12578/78757	8
BP	GO:0060603	mammary gland duct morphogenesis	3/119	41/28891	0.000647910315625149	0.0050848849303385	0.00276628703375617	21803/18612/22337	3
BP	GO:0031099	regeneration	5/119	167/28891	0.000652807161399843	0.00511137355510972	0.00278069741673445	21803/15368/16193/18007/16880	5
BP	GO:0051384	response to glucocorticoid	4/119	96/28891	0.000678702093066417	0.00528946712438537	0.00287758415817145	21803/18984/16193/22695	4
BP	GO:0070555	response to interleukin-1	4/119	96/28891	0.000678702093066417	0.00528946712438537	0.00287758415817145	217166/16193/13653/18750	4
BP	GO:0010950	positive regulation of endopeptidase activity	5/119	169/28891	0.000688844438406863	0.00534371470810313	0.00290709601330817	18174/56462/22436/223870/12578	5
BP	GO:0030509	BMP signaling pathway	5/119	169/28891	0.000688844438406863	0.00534371470810313	0.00290709601330817	12389/17131/11909/18007/13653	5
BP	GO:0018208	peptidyl-proline modification	3/119	42/28891	0.000695662316834826	0.00537179246493834	0.00292237091839143	18452/18451/210530	3
BP	GO:0060351	cartilage development involved in endochondral bone morphogenesis	3/119	42/28891	0.000695662316834826	0.00537179246493834	0.00292237091839143	18984/12411/11909	3
BP	GO:0051346	negative regulation of hydrolase activity	7/119	356/28891	0.000699946963495286	0.00539248130821254	0.00293362609519029	21857/18984/14245/15370/15461/16193/20439	7
BP	GO:0051899	membrane depolarization	4/119	97/28891	0.000705661745507587	0.00542406819945076	0.00295081004504678	12389/17131/12578/12010	4
BP	GO:0002698	negative regulation of immune effector process	5/119	170/28891	0.0007074115664054	0.0054251037706752	0.0029513734181201	21803/15368/21929/235587/17131	5
BP	GO:0002520	immune system development	6/119	258/28891	0.000715709299583794	0.00547623584806826	0.00297919037064493	21803/21929/235587/11920/214133/14255	6
BP	GO:0008202	steroid metabolic process	7/119	358/28891	0.000723303985937276	0.00552176838355298	0.00300396105164381	18984/217166/56050/13113/13076/13653/12642	7
BP	GO:0019318	hexose metabolic process	6/119	259/28891	0.000730254862165649	0.00552912407878855	0.00300796270844296	16193/11910/230784/11911/227358/13110	6
BP	GO:0002312	B cell activation involved in immune response	4/119	98/28891	0.00073337070216779	0.00552912407878855	0.00300796270844296	21803/21929/235587/16193	4
BP	GO:0006913	nucleocytoplasmic transport	7/119	359/28891	0.000735211938741173	0.00552912407878855	0.00300796270844296	21803/12317/18412/16193/11909/17999/12578	7
BP	GO:0051169	nuclear transport	7/119	359/28891	0.000735211938741173	0.00552912407878855	0.00300796270844296	21803/12317/18412/16193/11909/17999/12578	7
BP	GO:0002634	regulation of germinal center formation	2/119	10/28891	0.000740880658138402	0.00552912407878855	0.00300796270844296	17260/21929	2
BP	GO:0006196	AMP catabolic process	2/119	10/28891	0.000740880658138402	0.00552912407878855	0.00300796270844296	22436/23959	2
BP	GO:0033034	positive regulation of myeloid cell apoptotic process	2/119	10/28891	0.000740880658138402	0.00552912407878855	0.00300796270844296	17260/12578	2
BP	GO:0033572	transferrin transport	2/119	10/28891	0.000740880658138402	0.00552912407878855	0.00300796270844296	66532/67300	2
BP	GO:2000109	regulation of macrophage apoptotic process	2/119	10/28891	0.000740880658138402	0.00552912407878855	0.00300796270844296	17260/12578	2
BP	GO:2000727	positive regulation of cardiac muscle cell differentiation	2/119	10/28891	0.000740880658138402	0.00552912407878855	0.00300796270844296	21803/17260	2
BP	GO:0006984	ER-nucleus signaling pathway	3/119	43/28891	0.000745600309947082	0.00552912407878855	0.00300796270844296	18024/14828/11911	3
BP	GO:0042832	defense response to protozoan	3/119	43/28891	0.000745600309947082	0.00552912407878855	0.00300796270844296	15461/16193/18173	3
BP	GO:0050728	negative regulation of inflammatory response	5/119	172/28891	0.000745666331554395	0.00552912407878855	0.00300796270844296	21929/217166/19645/23959/22695	5
BP	GO:0043367	CD4-positive, alpha-beta T cell differentiation	4/119	99/28891	0.000761840513357985	0.00563661296116624	0.00306643897794914	21803/16193/17131/12703	4
BP	GO:0045926	negative regulation of growth	6/119	263/28891	0.000790739403640182	0.00583756847654367	0.00317576311097595	11479/21803/19645/230784/23886/12578	6
BP	GO:0046627	negative regulation of insulin receptor signaling pathway	3/119	44/28891	0.00079776370291879	0.00586365049913395	0.00318995229360133	12703/74142/18750	3
BP	GO:0051438	regulation of ubiquitin-protein transferase activity	3/119	44/28891	0.00079776370291879	0.00586365049913395	0.00318995229360133	217410/17131/12578	3
BP	GO:0120162	positive regulation of cold-induced thermogenesis	4/119	101/28891	0.00082110894958676	0.00602206323506971	0.00327613223737673	12389/14245/16819/20249	4
BP	GO:0048705	skeletal system morphogenesis	6/119	266/28891	0.000838588883747541	0.00613686287692373	0.0033385857176602	18984/17260/22337/12411/21417/11909	6
BP	GO:0042632	cholesterol homeostasis	4/119	102/28891	0.00085193071984172	0.00618252837518729	0.00336342873327749	12389/217166/56050/20249	4
BP	GO:0019432	triglyceride biosynthetic process	3/119	45/28891	0.000852191318163654	0.00618252837518729	0.00336342873327749	14245/433256/50790	3
BP	GO:0072337	modified amino acid transport	3/119	45/28891	0.000852191318163654	0.00618252837518729	0.00336342873327749	27416/18173/26570	3
BP	GO:1902742	apoptotic process involved in development	3/119	45/28891	0.000852191318163654	0.00618252837518729	0.00336342873327749	22337/11909/12578	3
BP	GO:0045860	positive regulation of protein kinase activity	7/119	369/28891	0.00086304807751131	0.00624779847491485	0.00339893707477231	21803/17260/15461/18173/230784/12703/13653	7
BP	GO:0002704	negative regulation of leukocyte mediated immunity	4/119	103/28891	0.000883559632157645	0.00635519658333518	0.00345736396128857	21803/15368/235587/17131	4
BP	GO:0055092	sterol homeostasis	4/119	103/28891	0.000883559632157645	0.00635519658333518	0.00345736396128857	12389/217166/56050/20249	4
BP	GO:1900182	positive regulation of protein localization to nucleus	4/119	103/28891	0.000883559632157645	0.00635519658333518	0.00345736396128857	21803/16193/230784/12578	4
BP	GO:0051091	positive regulation of DNA-binding transcription factor activity	6/119	269/28891	0.000888643796160288	0.00635943931876949	0.00345967210083948	21803/12389/72512/16193/11909/12578	6
BP	GO:0000101	sulfur amino acid transport	2/119	11/28891	0.000903082034847587	0.00635943931876949	0.00345967210083948	17254/26570	2
BP	GO:0002246	wound healing involved in inflammatory response	2/119	11/28891	0.000903082034847587	0.00635943931876949	0.00345967210083948	21857/15368	2
BP	GO:0006534	cysteine metabolic process	2/119	11/28891	0.000903082034847587	0.00635943931876949	0.00345967210083948	12411/26570	2
BP	GO:0018401	peptidyl-proline hydroxylation to 4-hydroxy-L-proline	2/119	11/28891	0.000903082034847587	0.00635943931876949	0.00345967210083948	18452/18451	2
BP	GO:0035336	long-chain fatty-acyl-CoA metabolic process	2/119	11/28891	0.000903082034847587	0.00635943931876949	0.00345967210083948	433256/50790	2
BP	GO:0045602	negative regulation of endothelial cell differentiation	2/119	11/28891	0.000903082034847587	0.00635943931876949	0.00345967210083948	22436/21417	2
BP	GO:0070213	protein auto-ADP-ribosylation	2/119	11/28891	0.000903082034847587	0.00635943931876949	0.00345967210083948	235587/243771	2
BP	GO:0071864	positive regulation of cell proliferation in bone marrow	2/119	11/28891	0.000903082034847587	0.00635943931876949	0.00345967210083948	17260/16193	2
BP	GO:1990440	positive regulation of transcription from RNA polymerase II promoter in response to endoplasmic reticulum stress	2/119	11/28891	0.000903082034847587	0.00635943931876949	0.00345967210083948	11910/11911	2
BP	GO:0001503	ossification	8/119	484/28891	0.000907175860809983	0.00637383501933778	0.00346750367232428	21803/17260/22337/12411/16193/17131/11911/227358	8
BP	GO:0072538	T-helper 17 type immune response	3/119	46/28891	0.000908921397517951	0.00637383501933778	0.00346750367232428	21803/16193/17131	3
BP	GO:0035967	cellular response to topologically incorrect protein	4/119	104/28891	0.000916007272734261	0.00641014256065497	0.00348725575760236	18024/11910/14828/11911	4
BP	GO:0051235	maintenance of location	7/119	373/28891	0.000918846480496642	0.00641664309353061	0.00349079218764016	21803/12389/14319/14828/11520/19241/14325	7
BP	GO:0071772	response to BMP	5/119	181/28891	0.000937246206629592	0.00651803314299958	0.00354595056055132	12389/17131/11909/18007/13653	5
BP	GO:0071773	cellular response to BMP stimulus	5/119	181/28891	0.000937246206629592	0.00651803314299958	0.00354595056055132	12389/17131/11909/18007/13653	5
BP	GO:0033077	T cell differentiation in thymus	4/119	105/28891	0.000949285230662781	0.00658811795412455	0.00358407820885295	21417/12578/107817/12010	4
BP	GO:0030183	B cell differentiation	5/119	182/28891	0.000960592472602131	0.00665284559890837	0.00361929144316289	21929/16193/11920/14255/15967	5
BP	GO:0001937	negative regulation of endothelial cell proliferation	3/119	47/28891	0.000967991607172534	0.00666287665674701	0.00362474855489974	17260/12389/22436	3
BP	GO:0042789	mRNA transcription by RNA polymerase II	3/119	47/28891	0.000967991607172534	0.00666287665674701	0.00362474855489974	22337/11909/11911	3
BP	GO:0120163	negative regulation of cold-induced thermogenesis	3/119	47/28891	0.000967991607172534	0.00666287665674701	0.00362474855489974	217166/19645/11911	3
BP	GO:0006885	regulation of pH	4/119	106/28891	0.000983405096541107	0.00675512826028952	0.00367493541619925	18173/69668/195040/50500	4
BP	GO:0010951	negative regulation of endopeptidase activity	5/119	184/28891	0.00100857948250527	0.00691391526884735	0.00376131897235048	21857/18984/15370/16193/20439	5
BP	GO:0070167	regulation of biomineral tissue development	4/119	107/28891	0.00101837846110752	0.00695270985947188	0.00378242406607329	21803/17260/22337/11911	4
BP	GO:0090288	negative regulation of cellular response to growth factor stimulus	4/119	107/28891	0.00101837846110752	0.00695270985947188	0.00378242406607329	12389/22436/17131/17999	4
BP	GO:0046486	glycerolipid metabolic process	7/119	380/28891	0.00102331333947824	0.00697223023794608	0.0037930435728285	12389/14245/18606/433256/50790/20249/12703	7
BP	GO:0001562	response to protozoan	3/119	48/28891	0.00102943904257136	0.00699976871254495	0.0038080250967481	15461/16193/18173	3
BP	GO:0062013	positive regulation of small molecule metabolic process	5/119	186/28891	0.00105832546022396	0.00718164691089348	0.00390697075799849	18984/18126/217166/433256/13110	5
BP	GO:0001781	neutrophil apoptotic process	2/119	12/28891	0.00108078071968536	0.00721492236459052	0.00392507332223849	16193/26570	2
BP	GO:0009404	toxin metabolic process	2/119	12/28891	0.00108078071968536	0.00721492236459052	0.00392507332223849	18024/13076	2
BP	GO:0034139	regulation of toll-like receptor 3 signaling pathway	2/119	12/28891	0.00108078071968536	0.00721492236459052	0.00392507332223849	12389/21929	2
BP	GO:0071281	cellular response to iron ion	2/119	12/28891	0.00108078071968536	0.00721492236459052	0.00392507332223849	15368/12010	2
BP	GO:0071888	macrophage apoptotic process	2/119	12/28891	0.00108078071968536	0.00721492236459052	0.00392507332223849	17260/12578	2
BP	GO:0090399	replicative senescence	2/119	12/28891	0.00108078071968536	0.00721492236459052	0.00392507332223849	11920/12578	2
BP	GO:1902947	regulation of tau-protein kinase activity	2/119	12/28891	0.00108078071968536	0.00721492236459052	0.00392507332223849	19645/13653	2
BP	GO:0071248	cellular response to metal ion	5/119	187/28891	0.00108387049368072	0.00721492236459052	0.00392507332223849	15368/17260/18024/18173/12010	5
BP	GO:0006576	biogenic amine metabolic process	4/119	109/28891	0.00109093204188992	0.00721492236459052	0.00392507332223849	216343/20229/14528/69215	4
BP	GO:0071901	negative regulation of protein serine/threonine kinase activity	4/119	109/28891	0.00109093204188992	0.00721492236459052	0.00392507332223849	12389/21929/19645/12578	4
BP	GO:0002274	myeloid leukocyte activation	6/119	280/28891	0.00109215622153926	0.00721492236459052	0.00392507332223849	21803/15368/217166/18173/11920/107817	6
BP	GO:0045740	positive regulation of DNA replication	3/119	49/28891	0.00109330023327674	0.00721492236459052	0.00392507332223849	14245/15461/16193	3
BP	GO:0048821	erythrocyte development	3/119	49/28891	0.00109330023327674	0.00721492236459052	0.00392507332223849	18174/16598/107817	3
BP	GO:1900077	negative regulation of cellular response to insulin stimulus	3/119	49/28891	0.00109330023327674	0.00721492236459052	0.00392507332223849	12703/74142/18750	3
BP	GO:0031960	response to corticosteroid	4/119	110/28891	0.00112853542824325	0.00743284412444919	0.00404362745806045	21803/18984/16193/22695	4
BP	GO:0010332	response to gamma radiation	3/119	50/28891	0.00115961114780146	0.00760768329192404	0.00413874373475193	15461/11920/13653	3
BP	GO:0010837	regulation of keratinocyte proliferation	3/119	50/28891	0.00115961114780146	0.00760768329192404	0.00413874373475193	22337/21417/22695	3
BP	GO:1905952	regulation of lipid localization	5/119	190/28891	0.00116325380058149	0.00761670470985031	0.00414365158060831	12389/433256/11520/50790/227358	5
BP	GO:0019217	regulation of fatty acid metabolic process	4/119	111/28891	0.00116703865095363	0.00762662028901407	0.00414904586945627	12389/433256/50790/227358	4
BP	GO:0060349	bone morphogenesis	4/119	112/28891	0.00120645328160255	0.00786888654932614	0.00428084393839964	18984/17260/12411/11909	4
BP	GO:1902041	regulation of extrinsic apoptotic signaling pathway via death domain receptors	3/119	51/28891	0.00122840719840804	0.00799654996017949	0.00435029558636549	15368/21929/11910	3
BP	GO:0005996	monosaccharide metabolic process	6/119	287/28891	0.00123915856770543	0.00803880996390118	0.00437328593952851	16193/11910/230784/11911/227358/13110	6
BP	GO:0002637	regulation of immunoglobulin production	4/119	113/28891	0.00124679088409338	0.00803880996390118	0.00437328593952851	21803/21929/235587/16193	4
BP	GO:0018107	peptidyl-threonine phosphorylation	4/119	113/28891	0.00124679088409338	0.00803880996390118	0.00437328593952851	11479/21803/17131/18750	4
BP	GO:0042116	macrophage activation	4/119	113/28891	0.00124679088409338	0.00803880996390118	0.00437328593952851	217166/18173/11920/107817	4
BP	GO:0010952	positive regulation of peptidase activity	5/119	193/28891	0.001246865135812	0.00803880996390118	0.00437328593952851	18174/56462/22436/223870/12578	5
BP	GO:0006828	manganese ion transport	2/119	13/28891	0.00127384845647947	0.00803953497622061	0.00437368036186176	18174/18173	2
BP	GO:0006880	intracellular sequestering of iron ion	2/119	13/28891	0.00127384845647947	0.00803953497622061	0.00437368036186176	14319/14325	2
BP	GO:0007042	lysosomal lumen acidification	2/119	13/28891	0.00127384845647947	0.00803953497622061	0.00437368036186176	69668/195040	2
BP	GO:0034756	regulation of iron ion transport	2/119	13/28891	0.00127384845647947	0.00803953497622061	0.00437368036186176	16819/12010	2
BP	GO:0042532	negative regulation of tyrosine phosphorylation of STAT protein	2/119	13/28891	0.00127384845647947	0.00803953497622061	0.00437368036186176	12389/12703	2
BP	GO:0045618	positive regulation of keratinocyte differentiation	2/119	13/28891	0.00127384845647947	0.00803953497622061	0.00437368036186176	18612/22337	2
BP	GO:0071863	regulation of cell proliferation in bone marrow	2/119	13/28891	0.00127384845647947	0.00803953497622061	0.00437368036186176	17260/16193	2
BP	GO:0072540	T-helper 17 cell lineage commitment	2/119	13/28891	0.00127384845647947	0.00803953497622061	0.00437368036186176	21803/16193	2
BP	GO:0097421	liver regeneration	2/119	13/28891	0.00127384845647947	0.00803953497622061	0.00437368036186176	15368/16193	2
BP	GO:1902510	regulation of apoptotic DNA fragmentation	2/119	13/28891	0.00127384845647947	0.00803953497622061	0.00437368036186176	16193/12578	2
BP	GO:2000271	positive regulation of fibroblast apoptotic process	2/119	13/28891	0.00127384845647947	0.00803953497622061	0.00437368036186176	56312/12703	2
BP	GO:2001242	regulation of intrinsic apoptotic signaling pathway	5/119	194/28891	0.00127569876222852	0.00803953497622061	0.00437368036186176	12389/18024/56312/11911/17248	5
BP	GO:0009299	mRNA transcription	3/119	52/28891	0.00129972324587528	0.00817559996796826	0.00444770265097473	22337/11909/11911	3
BP	GO:0034766	negative regulation of monoatomic ion transmembrane transport	4/119	115/28891	0.00133028121439249	0.00835217682083059	0.00454376426598202	21803/12389/17999/18750	4
BP	GO:0008016	regulation of heart contraction	5/119	197/28891	0.00136516049465986	0.00853924413698782	0.00464553291919928	12389/17131/14528/18750/17248	5
BP	GO:0051099	positive regulation of binding	5/119	197/28891	0.00136516049465986	0.00853924413698782	0.00464553291919928	21803/12389/19645/72512/12010	5
BP	GO:0045639	positive regulation of myeloid cell differentiation	4/119	116/28891	0.00137345702053035	0.00856011301784081	0.00465688604032267	11479/21803/19645/18750	4
BP	GO:0046148	pigment biosynthetic process	3/119	53/28891	0.00137359360423227	0.00856011301784081	0.00465688604032267	18174/26570/11306	3
BP	GO:0003007	heart morphogenesis	6/119	294/28891	0.00140086052506928	0.00871387130316242	0.00474053386261261	21803/17260/17131/11909/17999/17248	6
BP	GO:0010906	regulation of glucose metabolic process	4/119	117/28891	0.00141760195277202	0.0087854704047255	0.00477948531756114	16193/230784/227358/13110	4
BP	GO:0019395	fatty acid oxidation	4/119	117/28891	0.00141760195277202	0.0087854704047255	0.00477948531756114	18984/114886/433256/230784	4
BP	GO:0006024	glycosaminoglycan biosynthetic process	3/119	54/28891	0.00145005204546019	0.00892074142985491	0.00485307567171562	21803/27416/67300	3
BP	GO:0032715	negative regulation of interleukin-6 production	3/119	54/28891	0.00145005204546019	0.00892074142985491	0.00485307567171562	21929/14255/16598	3
BP	GO:0045581	negative regulation of T cell differentiation	3/119	54/28891	0.00145005204546019	0.00892074142985491	0.00485307567171562	17131/12703/12578	3
BP	GO:0046189	phenol-containing compound biosynthetic process	3/119	54/28891	0.00145005204546019	0.00892074142985491	0.00485307567171562	216343/26570/14528	3
BP	GO:0016241	regulation of macroautophagy	4/119	118/28891	0.00146272751835155	0.00892216476730078	0.00485384999797376	15368/72512/230784/56312	4
BP	GO:0051098	regulation of binding	7/119	405/28891	0.00147487179337075	0.00892216476730078	0.00485384999797376	21803/15368/12389/19645/72512/12578/12010	7
BP	GO:0002318	myeloid progenitor cell differentiation	2/119	14/28891	0.00148215776723842	0.00892216476730078	0.00485384999797376	214133/14255	2
BP	GO:0006750	glutathione biosynthetic process	2/119	14/28891	0.00148215776723842	0.00892216476730078	0.00485384999797376	18024/26570	2
BP	GO:0034393	positive regulation of smooth muscle cell apoptotic process	2/119	14/28891	0.00148215776723842	0.00892216476730078	0.00485384999797376	11911/12578	2
BP	GO:0042762	regulation of sulfur metabolic process	2/119	14/28891	0.00148215776723842	0.00892216476730078	0.00485384999797376	26570/11306	2
BP	GO:0046886	positive regulation of hormone biosynthetic process	2/119	14/28891	0.00148215776723842	0.00892216476730078	0.00485384999797376	18984/13653	2
BP	GO:0097577	sequestering of iron ion	2/119	14/28891	0.00148215776723842	0.00892216476730078	0.00485384999797376	14319/14325	2
BP	GO:1901533	negative regulation of hematopoietic progenitor cell differentiation	2/119	14/28891	0.00148215776723842	0.00892216476730078	0.00485384999797376	18024/22695	2
BP	GO:1902036	regulation of hematopoietic stem cell differentiation	2/119	14/28891	0.00148215776723842	0.00892216476730078	0.00485384999797376	18024/22695	2
BP	GO:1904753	negative regulation of vascular associated smooth muscle cell migration	2/119	14/28891	0.00148215776723842	0.00892216476730078	0.00485384999797376	17260/18024	2
BP	GO:2000489	regulation of hepatic stellate cell activation	2/119	14/28891	0.00148215776723842	0.00892216476730078	0.00485384999797376	114886/217166	2
BP	GO:1904659	glucose transmembrane transport	4/119	119/28891	0.00150884520963176	0.00906656718989818	0.00493240802922651	18024/230784/227358/18750	4
BP	GO:1903037	regulation of leukocyte cell-cell adhesion	7/119	407/28891	0.00151679629022333	0.00909806917653598	0.0049495457891498	21803/12389/16193/17131/12703/12578/12010	7
BP	GO:0051353	positive regulation of oxidoreductase activity	3/119	55/28891	0.00152913180416187	0.00915571074898348	0.00498090404733092	18984/22337/14528	3
BP	GO:0008645	hexose transmembrane transport	4/119	120/28891	0.00155596650296382	0.00929980691006314	0.00505929546571492	18024/230784/227358/18750	4
BP	GO:0009914	hormone transport	7/119	411/28891	0.00160343429231577	0.00955351329530977	0.00519731720927524	17254/18126/217166/22337/16193/50790/20501	7
BP	GO:0062014	negative regulation of small molecule metabolic process	4/119	121/28891	0.00160410285756318	0.00955351329530977	0.00519731720927524	16193/56312/227358/12642	4
BP	GO:0031529	ruffle organization	3/119	56/28891	0.00161086558219954	0.00955988955937852	0.00520078603440282	12389/14245/15461	3
BP	GO:0038066	p38MAPK cascade	3/119	56/28891	0.00161086558219954	0.00955988955937852	0.00520078603440282	22436/11909/22695	3
BP	GO:0007179	transforming growth factor beta receptor signaling pathway	5/119	205/28891	0.00162634226715653	0.00961775294961055	0.00523226496624118	21803/21417/17131/14828/52463	5
BP	GO:0030308	negative regulation of cell growth	5/119	205/28891	0.00162634226715653	0.00961775294961055	0.00523226496624118	11479/21803/19645/230784/12578	5
BP	GO:0006605	protein targeting	6/119	303/28891	0.00163188434587195	0.0096335668150859	0.00524086805001148	18412/56462/15461/14828/17999/12578	6
BP	GO:0018210	peptidyl-threonine modification	4/119	122/28891	0.00165326571440157	0.00974266585030679	0.00530022027737973	11479/21803/17131/18750	4
BP	GO:0034655	nucleobase-containing compound catabolic process	7/119	414/28891	0.00167090843600271	0.00979324745871625	0.0053277377629092	22436/16193/18173/23959/11920/12578/22695	7
BP	GO:0070527	platelet aggregation	3/119	57/28891	0.00169528555330073	0.00979324745871625	0.0053277377629092	16193/26570/18750	3
BP	GO:0015749	monosaccharide transmembrane transport	4/119	123/28891	0.0017034664951151	0.00979324745871625	0.0053277377629092	18024/230784/227358/18750	4
BP	GO:0019218	regulation of steroid metabolic process	4/119	123/28891	0.0017034664951151	0.00979324745871625	0.0053277377629092	18984/217166/13653/12642	4
BP	GO:0042100	B cell proliferation	4/119	123/28891	0.0017034664951151	0.00979324745871625	0.0053277377629092	17260/11920/12578/15967	4
BP	GO:0006825	copper ion transport	2/119	15/28891	0.00170558194800506	0.00979324745871625	0.0053277377629092	74051/18174	2
BP	GO:0009169	purine ribonucleoside monophosphate catabolic process	2/119	15/28891	0.00170558194800506	0.00979324745871625	0.0053277377629092	22436/23959	2
BP	GO:0036499	PERK-mediated unfolded protein response	2/119	15/28891	0.00170558194800506	0.00979324745871625	0.0053277377629092	18024/11911	2
BP	GO:0043517	positive regulation of DNA damage response, signal transduction by p53 class mediator	2/119	15/28891	0.00170558194800506	0.00979324745871625	0.0053277377629092	11920/12578	2
BP	GO:0046085	adenosine metabolic process	2/119	15/28891	0.00170558194800506	0.00979324745871625	0.0053277377629092	22436/23959	2
BP	GO:0051152	positive regulation of smooth muscle cell differentiation	2/119	15/28891	0.00170558194800506	0.00979324745871625	0.0053277377629092	21803/19241	2
BP	GO:0070071	proton-transporting two-sector ATPase complex assembly	2/119	15/28891	0.00170558194800506	0.00979324745871625	0.0053277377629092	69668/195040	2
BP	GO:0070989	oxidative demethylation	2/119	15/28891	0.00170558194800506	0.00979324745871625	0.0053277377629092	13113/107817	2
BP	GO:0071838	cell proliferation in bone marrow	2/119	15/28891	0.00170558194800506	0.00979324745871625	0.0053277377629092	17260/16193	2
BP	GO:1902337	regulation of apoptotic process involved in morphogenesis	2/119	15/28891	0.00170558194800506	0.00979324745871625	0.0053277377629092	22337/12578	2
BP	GO:0045732	positive regulation of protein catabolic process	5/119	208/28891	0.00173316554684838	0.0099346468803135	0.00540466209687226	12389/21929/217410/56312/17999	5
BP	GO:0022408	negative regulation of cell-cell adhesion	5/119	209/28891	0.00176989139692445	0.0101278793905779	0.00550978474860727	21803/21929/17131/12703/12578	5
BP	GO:0045604	regulation of epidermal cell differentiation	3/119	58/28891	0.0017824233676328	0.010164957711169	0.00552995615442862	18612/22337/22695	3
BP	GO:0070169	positive regulation of biomineral tissue development	3/119	58/28891	0.0017824233676328	0.010164957711169	0.00552995615442862	17260/22337/11911	3
BP	GO:0098659	inorganic cation import across plasma membrane	4/119	125/28891	0.00180702741159292	0.010270397758952	0.00558731781374176	12389/74051/18174/16819	4
BP	GO:0099587	inorganic ion import across plasma membrane	4/119	125/28891	0.00180702741159292	0.010270397758952	0.00558731781374176	12389/74051/18174/16819	4
BP	GO:0034440	lipid oxidation	4/119	126/28891	0.00186041028434473	0.010516872600612	0.00572140544167671	18984/114886/433256/230784	4
BP	GO:1905954	positive regulation of lipid localization	4/119	126/28891	0.00186041028434473	0.010516872600612	0.00572140544167671	12389/433256/11520/227358	4
BP	GO:0006023	aminoglycan biosynthetic process	3/119	59/28891	0.00187231015634593	0.010516872600612	0.00572140544167671	21803/27416/67300	3
BP	GO:0046460	neutral lipid biosynthetic process	3/119	59/28891	0.00187231015634593	0.010516872600612	0.00572140544167671	14245/433256/50790	3
BP	GO:0046463	acylglycerol biosynthetic process	3/119	59/28891	0.00187231015634593	0.010516872600612	0.00572140544167671	14245/433256/50790	3
BP	GO:2000351	regulation of endothelial cell apoptotic process	3/119	59/28891	0.00187231015634593	0.010516872600612	0.00572140544167671	21803/18024/21929	3
BP	GO:2000630	positive regulation of miRNA metabolic process	3/119	59/28891	0.00187231015634593	0.010516872600612	0.00572140544167671	21803/15461/13653	3
BP	GO:1905475	regulation of protein localization to membrane	5/119	212/28891	0.00188349666670541	0.010562045581742	0.00574598051735451	21803/18412/15461/26570/67300	5
BP	GO:0033138	positive regulation of peptidyl-serine phosphorylation	4/119	127/28891	0.0019148765528725	0.0106523318473586	0.00579509819244904	21803/12389/16193/15967	4
BP	GO:0048534	hematopoietic or lymphoid organ development	4/119	127/28891	0.0019148765528725	0.0106523318473586	0.00579509819244904	21803/11920/214133/14255	4
BP	GO:1902107	positive regulation of leukocyte differentiation	5/119	213/28891	0.00192252520196454	0.0106523318473586	0.00579509819244904	21803/19645/16193/12703/18750	5
BP	GO:1903708	positive regulation of hemopoiesis	5/119	213/28891	0.00192252520196454	0.0106523318473586	0.00579509819244904	21803/19645/16193/12703/18750	5
BP	GO:0002396	MHC protein complex assembly	2/119	16/28891	0.00194399506473082	0.0106523318473586	0.00579509819244904	12317/12010	2
BP	GO:0002467	germinal center formation	2/119	16/28891	0.00194399506473082	0.0106523318473586	0.00579509819244904	17260/21929	2
BP	GO:0002501	peptide antigen assembly with MHC protein complex	2/119	16/28891	0.00194399506473082	0.0106523318473586	0.00579509819244904	12317/12010	2
BP	GO:0009128	purine nucleoside monophosphate catabolic process	2/119	16/28891	0.00194399506473082	0.0106523318473586	0.00579509819244904	22436/23959	2
BP	GO:0019184	nonribosomal peptide biosynthetic process	2/119	16/28891	0.00194399506473082	0.0106523318473586	0.00579509819244904	18024/26570	2
BP	GO:0035733	hepatic stellate cell activation	2/119	16/28891	0.00194399506473082	0.0106523318473586	0.00579509819244904	114886/217166	2
BP	GO:0038203	TORC2 signaling	2/119	16/28891	0.00194399506473082	0.0106523318473586	0.00579509819244904	230784/78757	2
BP	GO:0042428	serotonin metabolic process	2/119	16/28891	0.00194399506473082	0.0106523318473586	0.00579509819244904	216343/14528	2
BP	GO:1904748	regulation of apoptotic process involved in development	2/119	16/28891	0.00194399506473082	0.0106523318473586	0.00579509819244904	22337/12578	2
BP	GO:1905209	positive regulation of cardiocyte differentiation	2/119	16/28891	0.00194399506473082	0.0106523318473586	0.00579509819244904	21803/17260	2
BP	GO:0002703	regulation of leukocyte mediated immunity	6/119	314/28891	0.00195237366872958	0.0106808194678545	0.0058105960722005	21803/15368/235587/16193/17131/12010	6
BP	GO:0007595	lactation	3/119	60/28891	0.00196497653608512	0.0106974978682495	0.00581966948160671	12389/22337/22436	3
BP	GO:0030857	negative regulation of epithelial cell differentiation	3/119	60/28891	0.00196497653608512	0.0106974978682495	0.00581966948160671	12389/22436/21417	3
BP	GO:0072666	establishment of protein localization to vacuole	3/119	60/28891	0.00196497653608512	0.0106974978682495	0.00581966948160671	18412/21929/17999	3
BP	GO:0007162	negative regulation of cell adhesion	6/119	315/28891	0.00198370997889099	0.0107820094160111	0.00586564558568345	21803/21929/18606/17131/12703/12578	6
BP	GO:0060485	mesenchyme development	6/119	316/28891	0.00201542579949604	0.0109366967051813	0.00594979880609663	21803/17260/16193/17131/17999/17248	6
BP	GO:0006575	cellular modified amino acid metabolic process	4/119	129/28891	0.00202710448821027	0.0109646440835721	0.00596500278249517	12411/26432/14528/170442	4
BP	GO:0006805	xenobiotic metabolic process	4/119	129/28891	0.00202710448821027	0.0109646440835721	0.00596500278249517	13113/13076/13110/14862	4
BP	GO:0097696	receptor signaling pathway via STAT	5/119	216/28891	0.00204316500227885	0.0110337479785444	0.00600259679126092	21803/12389/16193/12703/15967	5
BP	GO:0001974	blood vessel remodeling	3/119	61/28891	0.00206045261347108	0.011091442834374	0.00603398403675067	17260/18126/12411	3
BP	GO:0019748	secondary metabolic process	3/119	61/28891	0.00206045261347108	0.011091442834374	0.00603398403675067	18024/26570/13076	3
BP	GO:0001101	response to acid chemical	5/119	218/28891	0.00212660626437264	0.0114292327072443	0.00621774901044363	18104/21417/230784/12703/16598	5
BP	GO:0035710	CD4-positive, alpha-beta T cell activation	4/119	131/28891	0.00214380137803123	0.0115032409405861	0.00625801108502137	21803/16193/17131/12703	4
BP	GO:0009314	response to radiation	7/119	433/28891	0.00215116791264167	0.0115128222409363	0.00626322351898762	21857/21803/15461/26570/17999/11920/13653	7
BP	GO:0072577	endothelial cell apoptotic process	3/119	62/28891	0.00215876798955043	0.0115128222409363	0.00626322351898762	21803/18024/21929	3
BP	GO:1903409	reactive oxygen species biosynthetic process	3/119	62/28891	0.00215876798955043	0.0115128222409363	0.00626322351898762	16819/11306/13076	3
BP	GO:0009306	protein secretion	7/119	434/28891	0.00217911719049905	0.0115128222409363	0.00626322351898762	21803/18126/217166/16193/50790/18007/20501	7
BP	GO:0051054	positive regulation of DNA metabolic process	6/119	321/28891	0.00217980116366923	0.0115128222409363	0.00626322351898762	21803/14245/235587/15461/16193/11920	6
BP	GO:0002295	T-helper cell lineage commitment	2/119	17/28891	0.00219727194917016	0.0115128222409363	0.00626322351898762	21803/16193	2
BP	GO:0015802	basic amino acid transport	2/119	17/28891	0.00219727194917016	0.0115128222409363	0.00626322351898762	17254/18173	2
BP	GO:0031053	primary miRNA processing	2/119	17/28891	0.00219727194917016	0.0115128222409363	0.00626322351898762	21803/16193	2
BP	GO:0060148	positive regulation of post-transcriptional gene silencing	2/119	17/28891	0.00219727194917016	0.0115128222409363	0.00626322351898762	21803/22695	2
BP	GO:0071360	cellular response to exogenous dsRNA	2/119	17/28891	0.00219727194917016	0.0115128222409363	0.00626322351898762	12389/72512	2
BP	GO:0097428	protein maturation by iron-sulfur cluster transfer	2/119	17/28891	0.00219727194917016	0.0115128222409363	0.00626322351898762	73046/66162	2
BP	GO:1900370	positive regulation of post-transcriptional gene silencing by RNA	2/119	17/28891	0.00219727194917016	0.0115128222409363	0.00626322351898762	21803/22695	2
BP	GO:1903798	regulation of miRNA processing	2/119	17/28891	0.00219727194917016	0.0115128222409363	0.00626322351898762	21803/16193	2
BP	GO:1903978	regulation of microglial cell activation	2/119	17/28891	0.00219727194917016	0.0115128222409363	0.00626322351898762	217166/11920	2
BP	GO:2000637	positive regulation of miRNA-mediated gene silencing	2/119	17/28891	0.00219727194917016	0.0115128222409363	0.00626322351898762	21803/22695	2
BP	GO:0010212	response to ionizing radiation	4/119	132/28891	0.00220385373650552	0.0115128222409363	0.00626322351898762	21803/15461/11920/13653	4
BP	GO:0045931	positive regulation of mitotic cell cycle	4/119	132/28891	0.00220385373650552	0.0115128222409363	0.00626322351898762	21803/19645/13076/18750	4
BP	GO:0035592	establishment of protein localization to extracellular region	7/119	435/28891	0.00220734673685647	0.0115131641135107	0.00626340950503894	21803/18126/217166/16193/50790/18007/20501	7
BP	GO:0007033	vacuole organization	5/119	221/28891	0.00225639630510985	0.0117144284217372	0.00637290162803334	72512/11909/56312/69668/195040	5
BP	GO:0046631	alpha-beta T cell activation	5/119	221/28891	0.00225639630510985	0.0117144284217372	0.00637290162803334	21803/16193/17131/11909/12703	5
BP	GO:0050796	regulation of insulin secretion	5/119	221/28891	0.00225639630510985	0.0117144284217372	0.00637290162803334	18126/217166/16193/50790/20501	5
BP	GO:0046890	regulation of lipid biosynthetic process	5/119	222/28891	0.00230091508139073	0.0119271199975177	0.00648861043095243	18984/14245/217166/433256/13653	5
BP	GO:0019882	antigen processing and presentation	4/119	134/28891	0.00232742213785206	0.0120459336841989	0.00655324763816589	12317/18173/14255/12010	4
BP	GO:0071692	protein localization to extracellular region	7/119	441/28891	0.00238271569625368	0.0123131415749478	0.006698614491816	21803/18126/217166/16193/50790/18007/20501	7
BP	GO:0046822	regulation of nucleocytoplasmic transport	4/119	135/28891	0.00239096043209495	0.0123367681895652	0.00671146787956476	21803/16193/17999/12578	4
BP	GO:0006482	protein demethylation	2/119	18/28891	0.00246528819479549	0.0125658619822732	0.00683609984212917	320595/338523	2
BP	GO:0008214	protein dealkylation	2/119	18/28891	0.00246528819479549	0.0125658619822732	0.00683609984212917	320595/338523	2
BP	GO:0035337	fatty-acyl-CoA metabolic process	2/119	18/28891	0.00246528819479549	0.0125658619822732	0.00683609984212917	433256/50790	2
BP	GO:0048385	regulation of retinoic acid receptor signaling pathway	2/119	18/28891	0.00246528819479549	0.0125658619822732	0.00683609984212917	12317/16598	2
BP	GO:0051444	negative regulation of ubiquitin-protein transferase activity	2/119	18/28891	0.00246528819479549	0.0125658619822732	0.00683609984212917	17131/12578	2
BP	GO:0062099	negative regulation of programmed necrotic cell death	2/119	18/28891	0.00246528819479549	0.0125658619822732	0.00683609984212917	12389/56312	2
BP	GO:0070920	regulation of regulatory ncRNA processing	2/119	18/28891	0.00246528819479549	0.0125658619822732	0.00683609984212917	21803/16193	2
BP	GO:1901160	primary amino compound metabolic process	2/119	18/28891	0.00246528819479549	0.0125658619822732	0.00683609984212917	216343/14528	2
BP	GO:0045682	regulation of epidermis development	3/119	65/28891	0.00247103842940152	0.0125738283760502	0.00684043373210172	18612/22337/22695	3
BP	GO:0006163	purine nucleotide metabolic process	7/119	444/28891	0.00247433776617124	0.0125738283760502	0.00684043373210172	21803/18104/18126/22436/433256/50790/23959	7
BP	GO:0031348	negative regulation of defense response	6/119	330/28891	0.00250096169653099	0.0126899249828514	0.00690359278927938	21803/21929/217166/19645/23959/22695	6
BP	GO:0006869	lipid transport	7/119	445/28891	0.00250547459774788	0.0126936488293139	0.00690561864204227	12389/18126/433256/11520/50790/227358/50500	7
BP	GO:1903008	organelle disassembly	4/119	137/28891	0.00252160059645471	0.0127561090414027	0.00693959834407954	18412/72512/11520/12578	4
BP	GO:0072330	monocarboxylic acid biosynthetic process	5/119	227/28891	0.00253316434751986	0.0127953369072469	0.00696093914886344	217166/56050/13076/20249/329065	5
BP	GO:0048512	circadian behavior	3/119	66/28891	0.00258099705328577	0.0130172539985221	0.00708166683111654	217166/16193/13653	3
BP	GO:0046425	regulation of receptor signaling pathway via JAK-STAT	4/119	138/28891	0.00258872452248073	0.0130172539985221	0.00708166683111654	12389/16193/12703/15967	4
BP	GO:0050868	negative regulation of T cell activation	4/119	138/28891	0.00258872452248073	0.0130172539985221	0.00708166683111654	21803/17131/12703/12578	4
BP	GO:0040029	epigenetic regulation of gene expression	5/119	230/28891	0.00268043031818254	0.0134582443031019	0.00732157506469183	19645/11909/320595/52463/16598	5
BP	GO:0043161	proteasome-mediated ubiquitin-dependent protein catabolic process	7/119	451/28891	0.00269869067319544	0.0135297044347216	0.00736045091699495	12317/12389/18024/217410/14828/223870/20439	7
BP	GO:0033559	unsaturated fatty acid metabolic process	4/119	140/28891	0.00272663494269122	0.0136494288710876	0.007425583591673	20249/329065/13110/625249	4
BP	GO:0001822	kidney development	6/119	336/28891	0.00273403462129772	0.0136661046025879	0.00743465554914292	21803/17260/17131/13653/214133/107817	6
BP	GO:0051238	sequestering of metal ion	2/119	19/28891	0.00274792015273225	0.0136744648785594	0.00743920371952153	14319/14325	2
BP	GO:1901570	fatty acid derivative biosynthetic process	2/119	19/28891	0.00274792015273225	0.0136744648785594	0.00743920371952153	433256/50790	2
BP	GO:2000725	regulation of cardiac muscle cell differentiation	2/119	19/28891	0.00274792015273225	0.0136744648785594	0.00743920371952153	21803/17260	2
BP	GO:0046883	regulation of hormone secretion	6/119	337/28891	0.00277441210971776	0.0137858731901508	0.00749981224302403	18126/217166/22337/16193/50790/20501	6
BP	GO:1903050	regulation of proteolysis involved in protein catabolic process	5/119	232/28891	0.00278199519380213	0.0138031342038129	0.00750920260660888	12389/217410/56312/223870/12578	5
BP	GO:0044772	mitotic cell cycle phase transition	7/119	454/28891	0.00279949764015964	0.0138694875712334	0.00754530026908421	11479/21803/19645/13076/11920/320595/12578	7
BP	GO:0000271	polysaccharide biosynthetic process	3/119	68/28891	0.00280988058222557	0.0138799836407289	0.00755101035718821	21803/217166/67300	3
BP	GO:0030330	DNA damage response, signal transduction by p53 class mediator	3/119	68/28891	0.00280988058222557	0.0138799836407289	0.00755101035718821	230784/11920/12578	3
BP	GO:0000082	G1/S transition of mitotic cell cycle	5/119	233/28891	0.00283380994649949	0.0139776323205459	0.00760413334434363	11479/19645/13076/320595/12578	5
BP	GO:0043588	skin development	6/119	340/28891	0.00289823228399446	0.0142744314397909	0.00776559846429138	11479/18612/22337/20249/12578/22695	6
BP	GO:0001523	retinoid metabolic process	3/119	69/28891	0.00292885833072088	0.014362095084513	0.00781328937707482	13113/13076/13110	3
BP	GO:0006611	protein export from nucleus	3/119	69/28891	0.00292885833072088	0.014362095084513	0.00781328937707482	21803/12317/12578	3
BP	GO:0007622	rhythmic behavior	3/119	69/28891	0.00292885833072088	0.014362095084513	0.00781328937707482	217166/16193/13653	3
BP	GO:0030278	regulation of ossification	4/119	144/28891	0.00301741110299682	0.0146581732175572	0.00797436226498464	21803/17260/22337/17131	4
BP	GO:0015833	peptide transport	6/119	343/28891	0.00302614883158037	0.0146581732175572	0.00797436226498464	18126/217166/16193/26570/50790/20501	6
BP	GO:0070372	regulation of ERK1 and ERK2 cascade	6/119	343/28891	0.00302614883158037	0.0146581732175572	0.00797436226498464	21803/12389/15461/16193/11910/18750	6
BP	GO:0006309	apoptotic DNA fragmentation	2/119	20/28891	0.00304504492771408	0.0146581732175572	0.00797436226498464	16193/12578	2
BP	GO:0030889	negative regulation of B cell proliferation	2/119	20/28891	0.00304504492771408	0.0146581732175572	0.00797436226498464	11920/12578	2
BP	GO:0032570	response to progesterone	2/119	20/28891	0.00304504492771408	0.0146581732175572	0.00797436226498464	21803/12389	2
BP	GO:0033599	regulation of mammary gland epithelial cell proliferation	2/119	20/28891	0.00304504492771408	0.0146581732175572	0.00797436226498464	18612/12578	2
BP	GO:0034349	glial cell apoptotic process	2/119	20/28891	0.00304504492771408	0.0146581732175572	0.00797436226498464	19645/18750	2
BP	GO:0038166	angiotensin-activated signaling pathway	2/119	20/28891	0.00304504492771408	0.0146581732175572	0.00797436226498464	12389/18750	2
BP	GO:0043373	CD4-positive, alpha-beta T cell lineage commitment	2/119	20/28891	0.00304504492771408	0.0146581732175572	0.00797436226498464	21803/16193	2
BP	GO:0045721	negative regulation of gluconeogenesis	2/119	20/28891	0.00304504492771408	0.0146581732175572	0.00797436226498464	16193/227358	2
BP	GO:1905146	lysosomal protein catabolic process	2/119	20/28891	0.00304504492771408	0.0146581732175572	0.00797436226498464	69668/195040	2
BP	GO:0010959	regulation of metal ion transport	7/119	461/28891	0.00304596752183832	0.0146581732175572	0.00797436226498464	21803/12389/22337/16819/17999/11911/12010	7
BP	GO:1902475	L-alpha-amino acid transmembrane transport	3/119	70/28891	0.00305089450962088	0.0146608793387933	0.00797583445328189	17254/18173/26570	3
BP	GO:1903322	positive regulation of protein modification by small protein conjugation or removal	4/119	145/28891	0.00309328394447667	0.0148433439564245	0.00807509913926542	12389/217410/14828/12578	4
BP	GO:0046777	protein autophosphorylation	5/119	238/28891	0.00310342092362235	0.0148707430562731	0.00809000484031593	11479/12389/11920/14255/18750	5
BP	GO:0050777	negative regulation of immune response	5/119	239/28891	0.00315948802874254	0.0150894374148276	0.00820897928648585	21803/15368/21929/235587/17131	5
BP	GO:0060047	heart contraction	5/119	239/28891	0.00315948802874254	0.0150894374148276	0.00820897928648585	12389/17131/14528/18750/17248	5
BP	GO:0046634	regulation of alpha-beta T cell activation	4/119	146/28891	0.00317044978703345	0.0150894374148276	0.00820897928648585	21803/16193/17131/12703	4
BP	GO:0016101	diterpenoid metabolic process	3/119	71/28891	0.00317601436507386	0.0150894374148276	0.00820897928648585	13113/13076/13110	3
BP	GO:0042509	regulation of tyrosine phosphorylation of STAT protein	3/119	71/28891	0.00317601436507386	0.0150894374148276	0.00820897928648585	12389/16193/12703	3
BP	GO:0046324	regulation of glucose import	3/119	71/28891	0.00317601436507386	0.0150894374148276	0.00820897928648585	18024/227358/18750	3
BP	GO:0002706	regulation of lymphocyte mediated immunity	5/119	241/28891	0.00327380996346649	0.0155101941710634	0.00843788003352064	21803/235587/16193/17131/12010	5
BP	GO:0072522	purine-containing compound biosynthetic process	5/119	241/28891	0.00327380996346649	0.0155101941710634	0.00843788003352064	21803/18126/433256/50790/23959	5
BP	GO:0032507	maintenance of protein location in cell	3/119	72/28891	0.00330424268050271	0.015631611816245	0.00850393385030045	12389/14828/19241	3
BP	GO:0042692	muscle cell differentiation	7/119	468/28891	0.00330874546036028	0.015631611816245	0.00850393385030045	21803/17260/19645/21417/18007/23886/19241	7
BP	GO:0032310	prostaglandin secretion	2/119	21/28891	0.00335654037405808	0.0158351392085128	0.00861465713980608	18126/50790	2
BP	GO:0090101	negative regulation of transmembrane receptor protein serine/threonine kinase signaling pathway	4/119	149/28891	0.00340981180233058	0.0160638959944297	0.00873910576341017	12389/17131/14828/52463	4
BP	GO:0072001	renal system development	6/119	352/28891	0.0034353145113931	0.0161175881277468	0.00876831544155323	21803/17260/17131/13653/214133/107817	6
BP	GO:0030888	regulation of B cell proliferation	3/119	73/28891	0.0034356037807284	0.0161175881277468	0.00876831544155323	17260/11920/12578	3
BP	GO:0061035	regulation of cartilage development	3/119	73/28891	0.0034356037807284	0.0161175881277468	0.00876831544155323	21803/18984/17131	3
BP	GO:0055074	calcium ion homeostasis	6/119	353/28891	0.00348319826510209	0.0163180794595229	0.00887738704869299	21803/12389/22337/23959/11911/18750	6
BP	GO:0002697	regulation of immune effector process	7/119	473/28891	0.00350681077831897	0.0164058181119407	0.00892511876728005	21803/15368/21929/235587/16193/17131/12010	7
BP	GO:0022409	positive regulation of cell-cell adhesion	6/119	354/28891	0.00353157767752998	0.0164987057285441	0.00897565163339733	21803/12389/16193/17131/12703/12010	6
BP	GO:0032922	circadian regulation of gene expression	3/119	74/28891	0.00357012153606495	0.0166094712460418	0.00903591046305402	217166/13653/11911	3
BP	GO:0042093	T-helper cell differentiation	3/119	74/28891	0.00357012153606495	0.0166094712460418	0.00903591046305402	21803/16193/17131	3
BP	GO:0045428	regulation of nitric oxide biosynthetic process	3/119	74/28891	0.00357012153606495	0.0166094712460418	0.00903591046305402	12389/16193/16598	3
BP	GO:0034763	negative regulation of transmembrane transport	4/119	151/28891	0.00357604595518563	0.0166140226327366	0.00903838651554524	21803/12389/17999/18750	4
BP	GO:0003018	vascular process in circulatory system	5/119	247/28891	0.00363466262362039	0.0168512201946672	0.00916742710328647	21803/12389/12411/14528/16598	5
BP	GO:0002363	alpha-beta T cell lineage commitment	2/119	22/28891	0.00368228509165994	0.0168512201946672	0.00916742710328647	21803/16193	2
BP	GO:0007039	protein catabolic process in the vacuole	2/119	22/28891	0.00368228509165994	0.0168512201946672	0.00916742710328647	69668/195040	2
BP	GO:0009158	ribonucleoside monophosphate catabolic process	2/119	22/28891	0.00368228509165994	0.0168512201946672	0.00916742710328647	22436/23959	2
BP	GO:0010039	response to iron ion	2/119	22/28891	0.00368228509165994	0.0168512201946672	0.00916742710328647	15368/12010	2
BP	GO:0020027	hemoglobin metabolic process	2/119	22/28891	0.00368228509165994	0.0168512201946672	0.00916742710328647	67712/214133	2
BP	GO:0032332	positive regulation of chondrocyte differentiation	2/119	22/28891	0.00368228509165994	0.0168512201946672	0.00916742710328647	18984/17131	2
BP	GO:0035751	regulation of lysosomal lumen pH	2/119	22/28891	0.00368228509165994	0.0168512201946672	0.00916742710328647	69668/195040	2
BP	GO:0045606	positive regulation of epidermal cell differentiation	2/119	22/28891	0.00368228509165994	0.0168512201946672	0.00916742710328647	18612/22337	2
BP	GO:0072537	fibroblast activation	2/119	22/28891	0.00368228509165994	0.0168512201946672	0.00916742710328647	114886/217166	2
BP	GO:0140467	integrated stress response signaling	2/119	22/28891	0.00368228509165994	0.0168512201946672	0.00916742710328647	18024/11911	2
BP	GO:0002294	CD4-positive, alpha-beta T cell differentiation involved in immune response	3/119	75/28891	0.00370781936638581	0.0168761046770866	0.00918096479823957	21803/16193/17131	3
BP	GO:0002763	positive regulation of myeloid leukocyte differentiation	3/119	75/28891	0.00370781936638581	0.0168761046770866	0.00918096479823957	21803/19645/18750	3
BP	GO:0007260	tyrosine phosphorylation of STAT protein	3/119	75/28891	0.00370781936638581	0.0168761046770866	0.00918096479823957	12389/16193/12703	3
BP	GO:1904894	positive regulation of receptor signaling pathway via STAT	3/119	75/28891	0.00370781936638581	0.0168761046770866	0.00918096479823957	21803/16193/12703	3
BP	GO:0003231	cardiac ventricle development	4/119	153/28891	0.00374770555781036	0.017011544552277	0.00925464701046768	21803/17260/17131/17248	4
BP	GO:1903038	negative regulation of leukocyte cell-cell adhesion	4/119	153/28891	0.00374770555781036	0.017011544552277	0.00925464701046768	21803/17131/12703/12578	4
BP	GO:0072521	purine-containing compound metabolic process	7/119	479/28891	0.00375629527495548	0.0170275247349196	0.00926334057436283	21803/18104/18126/22436/433256/50790/23959	7
BP	GO:0002761	regulation of myeloid leukocyte differentiation	4/119	154/28891	0.00383559589235082	0.017329559388069	0.00942765393763424	21803/19645/227358/18750	4
BP	GO:0002293	alpha-beta T cell differentiation involved in immune response	3/119	76/28891	0.00384872024516209	0.017329559388069	0.00942765393763424	21803/16193/17131	3
BP	GO:0032623	interleukin-2 production	3/119	76/28891	0.00384872024516209	0.017329559388069	0.00942765393763424	21929/18173/22695	3
BP	GO:0046824	positive regulation of nucleocytoplasmic transport	3/119	76/28891	0.00384872024516209	0.017329559388069	0.00942765393763424	21803/16193/17999	3
BP	GO:1904705	regulation of vascular associated smooth muscle cell proliferation	3/119	76/28891	0.00384872024516209	0.017329559388069	0.00942765393763424	15368/17260/12389	3
BP	GO:0034248	regulation of amide metabolic process	7/119	482/28891	0.00388599647437439	0.0174739787917317	0.00950622120695263	12317/18024/16193/26570/230784/22695/18750	7
BP	GO:0003015	heart process	5/119	252/28891	0.00395650495677001	0.0177672461895594	0.00966576499430443	12389/17131/14528/18750/17248	5
BP	GO:0002287	alpha-beta T cell activation involved in immune response	3/119	77/28891	0.00399284670347257	0.0178473317563117	0.00970933326928665	21803/16193/17131	3
BP	GO:0080164	regulation of nitric oxide metabolic process	3/119	77/28891	0.00399284670347257	0.0178473317563117	0.00970933326928665	12389/16193/16598	3
BP	GO:1904375	regulation of protein localization to cell periphery	4/119	156/28891	0.00401554920105974	0.0178473317563117	0.00970933326928665	21803/18412/15461/67300	4
BP	GO:0032102	negative regulation of response to external stimulus	7/119	485/28891	0.00401907791449735	0.0178473317563117	0.00970933326928665	21803/21929/217166/19645/18007/23959/22695	7
BP	GO:0006595	polyamine metabolic process	2/119	23/28891	0.00402215842200892	0.0178473317563117	0.00970933326928665	20229/69215	2
BP	GO:0031445	regulation of heterochromatin formation	2/119	23/28891	0.00402215842200892	0.0178473317563117	0.00970933326928665	320595/52463	2
BP	GO:0071359	cellular response to dsRNA	2/119	23/28891	0.00402215842200892	0.0178473317563117	0.00970933326928665	12389/72512	2
BP	GO:0072529	pyrimidine-containing compound catabolic process	2/119	23/28891	0.00402215842200892	0.0178473317563117	0.00970933326928665	214133/52463	2
BP	GO:0120261	regulation of heterochromatin organization	2/119	23/28891	0.00402215842200892	0.0178473317563117	0.00970933326928665	320595/52463	2
BP	GO:0000209	protein polyubiquitination	5/119	254/28891	0.00409078255068524	0.0181278873189337	0.00986196154421548	18104/21929/69104/17999/12578	5
BP	GO:0045787	positive regulation of cell cycle	6/119	365/28891	0.00409736469808164	0.0181331330973073	0.00986481536075131	21803/12317/19645/56312/13076/18750	6
BP	GO:0071887	leukocyte apoptotic process	4/119	157/28891	0.00410763266223024	0.0181546554110939	0.00987652396347881	17260/16193/26570/12578	4
BP	GO:0006721	terpenoid metabolic process	3/119	78/28891	0.00414022083398586	0.0182506585057198	0.00992875171681096	13113/13076/13110	3
BP	GO:0007566	embryo implantation	3/119	78/28891	0.00414022083398586	0.0182506585057198	0.00992875171681096	11479/21857/12317	3
BP	GO:0032368	regulation of lipid transport	4/119	158/28891	0.00420113423878521	0.0184725125989212	0.0100494451267536	12389/433256/50790/227358	4
BP	GO:0051251	positive regulation of lymphocyte activation	6/119	367/28891	0.00420704737665219	0.0184725125989212	0.0100494451267536	21803/17260/12389/16193/12703/12010	6
BP	GO:0070371	ERK1 and ERK2 cascade	6/119	367/28891	0.00420704737665219	0.0184725125989212	0.0100494451267536	21803/12389/15461/16193/11910/18750	6
BP	GO:0002562	somatic diversification of immune receptors via germline recombination within a single locus	3/119	79/28891	0.00429086429491473	0.0187504972891744	0.0102006747916851	21803/235587/11920	3
BP	GO:0016239	positive regulation of macroautophagy	3/119	79/28891	0.00429086429491473	0.0187504972891744	0.0102006747916851	15368/72512/230784	3
BP	GO:0016444	somatic cell DNA recombination	3/119	79/28891	0.00429086429491473	0.0187504972891744	0.0102006747916851	21803/235587/11920	3
BP	GO:0042391	regulation of membrane potential	7/119	491/28891	0.00429560568874922	0.0187504972891744	0.0102006747916851	17260/12389/16193/17131/17999/12578/12010	7
BP	GO:0010466	negative regulation of peptidase activity	5/119	257/28891	0.00429826820859311	0.0187504972891744	0.0102006747916851	21857/18984/15370/16193/20439	5
BP	GO:0071241	cellular response to inorganic substance	5/119	258/28891	0.0043690697680597	0.0188692167549987	0.010265260740721	15368/17260/18024/18173/12010	5
BP	GO:0014075	response to amine	2/119	24/28891	0.00437604044422269	0.0188692167549987	0.010265260740721	18104/15370	2
BP	GO:0042026	protein refolding	2/119	24/28891	0.00437604044422269	0.0188692167549987	0.010265260740721	14828/12010	2
BP	GO:0043369	CD4-positive or CD8-positive, alpha-beta T cell lineage commitment	2/119	24/28891	0.00437604044422269	0.0188692167549987	0.010265260740721	21803/16193	2
BP	GO:0045591	positive regulation of regulatory T cell differentiation	2/119	24/28891	0.00437604044422269	0.0188692167549987	0.010265260740721	21803/12703	2
BP	GO:0050872	white fat cell differentiation	2/119	24/28891	0.00437604044422269	0.0188692167549987	0.010265260740721	11909/20249	2
BP	GO:0090330	regulation of platelet aggregation	2/119	24/28891	0.00437604044422269	0.0188692167549987	0.010265260740721	16193/18750	2
BP	GO:0097284	hepatocyte apoptotic process	2/119	24/28891	0.00437604044422269	0.0188692167549987	0.010265260740721	19645/11909	2
BP	GO:2000269	regulation of fibroblast apoptotic process	2/119	24/28891	0.00437604044422269	0.0188692167549987	0.010265260740721	56312/12703	2
BP	GO:0010508	positive regulation of autophagy	4/119	160/28891	0.00439243217568787	0.0189156149719686	0.0102905023711122	15368/18412/72512/230784	4
BP	GO:1903510	mucopolysaccharide metabolic process	3/119	80/28891	0.00444479831394288	0.0191166165640642	0.0103998515708671	21803/27416/67300	3
BP	GO:0044843	cell cycle G1/S phase transition	5/119	260/28891	0.00451316413497916	0.0193858290657225	0.0105463089760719	11479/19645/13076/320595/12578	5
BP	GO:0009117	nucleotide metabolic process	7/119	497/28891	0.00458632901375848	0.0196170872612248	0.0106721184204216	21803/18104/18126/22436/433256/50790/23959	7
BP	GO:0045667	regulation of osteoblast differentiation	4/119	162/28891	0.00458952338612722	0.0196170872612248	0.0106721184204216	17260/16193/11911/227358	4
BP	GO:0032413	negative regulation of ion transmembrane transporter activity	3/119	81/28891	0.0046020436921242	0.0196170872612248	0.0106721184204216	12389/17999/18750	3
BP	GO:0071347	cellular response to interleukin-1	3/119	81/28891	0.0046020436921242	0.0196170872612248	0.0106721184204216	217166/16193/13653	3
BP	GO:0072665	protein localization to vacuole	3/119	81/28891	0.0046020436921242	0.0196170872612248	0.0106721184204216	18412/21929/17999	3
BP	GO:1990874	vascular associated smooth muscle cell proliferation	3/119	81/28891	0.0046020436921242	0.0196170872612248	0.0106721184204216	15368/17260/12389	3
BP	GO:0030216	keratinocyte differentiation	4/119	163/28891	0.004690266363745	0.0199425376149613	0.010849170429662	18612/22337/12578/22695	4
BP	GO:0051147	regulation of muscle cell differentiation	4/119	163/28891	0.004690266363745	0.0199425376149613	0.010849170429662	21803/17260/21417/19241	4
BP	GO:0090257	regulation of muscle system process	5/119	263/28891	0.00473561294617352	0.0200433514602895	0.0109040153350974	17260/12389/15370/17131/18750	5
BP	GO:0009125	nucleoside monophosphate catabolic process	2/119	25/28891	0.00474381197110156	0.0200433514602895	0.0109040153350974	22436/23959	2
BP	GO:0032352	positive regulation of hormone metabolic process	2/119	25/28891	0.00474381197110156	0.0200433514602895	0.0109040153350974	18984/13653	2
BP	GO:2000345	regulation of hepatocyte proliferation	2/119	25/28891	0.00474381197110156	0.0200433514602895	0.0109040153350974	21929/12578	2
BP	GO:2000679	positive regulation of transcription regulatory region DNA binding	2/119	25/28891	0.00474381197110156	0.0200433514602895	0.0109040153350974	21803/19645	2
BP	GO:0003208	cardiac ventricle morphogenesis	3/119	82/28891	0.0047626208077549	0.0200471720466776	0.0109060938164655	21803/17260/17131	3
BP	GO:0008625	extrinsic apoptotic signaling pathway via death domain receptors	3/119	82/28891	0.0047626208077549	0.0200471720466776	0.0109060938164655	15368/21929/11910	3
BP	GO:0051149	positive regulation of muscle cell differentiation	3/119	82/28891	0.0047626208077549	0.0200471720466776	0.0109060938164655	21803/17260/19241	3
BP	GO:0090276	regulation of peptide hormone secretion	5/119	264/28891	0.00481146554464464	0.0202274252371231	0.011004155438381	18126/217166/16193/50790/20501	5
BP	GO:0002456	T cell mediated immunity	4/119	165/28891	0.00489619640027845	0.0205322393364985	0.0111699808803251	16193/17131/18173/12010	4
BP	GO:1900180	regulation of protein localization to nucleus	4/119	165/28891	0.00489619640027845	0.0205322393364985	0.0111699808803251	21803/16193/230784/12578	4
BP	GO:0002292	T cell differentiation involved in immune response	3/119	83/28891	0.00492654962021842	0.0205824380277533	0.0111972900506666	21803/16193/17131	3
BP	GO:0030433	ubiquitin-dependent ERAD pathway	3/119	83/28891	0.00492654962021842	0.0205824380277533	0.0111972900506666	12317/12389/14828	3
BP	GO:0048002	antigen processing and presentation of peptide antigen	3/119	83/28891	0.00492654962021842	0.0205824380277533	0.0111972900506666	12317/18173/12010	3
BP	GO:0030073	insulin secretion	5/119	266/28891	0.00496575673779369	0.0207204681767068	0.011272381427669	18126/217166/16193/50790/20501	5
BP	GO:0002824	positive regulation of adaptive immune response based on somatic recombination of immune receptors built from immunoglobulin superfamily domains	4/119	166/28891	0.00500140303583269	0.0208433161257593	0.0113392133605923	21803/16193/18173/12010	4
BP	GO:0006937	regulation of muscle contraction	4/119	167/28891	0.00510811704502123	0.0209441191208462	0.0113940523632626	12389/15370/17131/18750	4
BP	GO:0050729	positive regulation of inflammatory response	4/119	167/28891	0.00510811704502123	0.0209441191208462	0.0113940523632626	21803/16193/56312/18750	4
BP	GO:1903522	regulation of blood circulation	5/119	268/28891	0.00512353083093324	0.0209441191208462	0.0113940523632626	12389/17131/14528/18750/17248	5
BP	GO:0002726	positive regulation of T cell cytokine production	2/119	26/28891	0.00512535454520262	0.0209441191208462	0.0113940523632626	16193/12010	2
BP	GO:0003417	growth plate cartilage development	2/119	26/28891	0.00512535454520262	0.0209441191208462	0.0113940523632626	18984/11909	2
BP	GO:0006783	heme biosynthetic process	2/119	26/28891	0.00512535454520262	0.0209441191208462	0.0113940523632626	18174/11306	2
BP	GO:0010866	regulation of triglyceride biosynthetic process	2/119	26/28891	0.00512535454520262	0.0209441191208462	0.0113940523632626	14245/433256	2
BP	GO:0032703	negative regulation of interleukin-2 production	2/119	26/28891	0.00512535454520262	0.0209441191208462	0.0113940523632626	21929/22695	2
BP	GO:0033233	regulation of protein sumoylation	2/119	26/28891	0.00512535454520262	0.0209441191208462	0.0113940523632626	13653/12578	2
BP	GO:0045684	positive regulation of epidermis development	2/119	26/28891	0.00512535454520262	0.0209441191208462	0.0113940523632626	18612/22337	2
BP	GO:0045736	negative regulation of cyclin-dependent protein serine/threonine kinase activity	2/119	26/28891	0.00512535454520262	0.0209441191208462	0.0113940523632626	21929/12578	2
BP	GO:0070498	interleukin-1-mediated signaling pathway	2/119	26/28891	0.00512535454520262	0.0209441191208462	0.0113940523632626	16193/13653	2
BP	GO:0080111	DNA demethylation	2/119	26/28891	0.00512535454520262	0.0209441191208462	0.0113940523632626	214133/52463	2
BP	GO:0097164	ammonium ion metabolic process	2/119	26/28891	0.00512535454520262	0.0209441191208462	0.0113940523632626	216343/14528	2
BP	GO:1902176	negative regulation of oxidative stress-induced intrinsic apoptotic signaling pathway	2/119	26/28891	0.00512535454520262	0.0209441191208462	0.0113940523632626	18024/11911	2
BP	GO:2000193	positive regulation of fatty acid transport	2/119	26/28891	0.00512535454520262	0.0209441191208462	0.0113940523632626	433256/227358	2
BP	GO:0002791	regulation of peptide secretion	5/119	269/28891	0.00520373702477364	0.0212385816114394	0.0115542463068453	18126/217166/16193/50790/20501	5
BP	GO:0051100	negative regulation of binding	4/119	168/28891	0.00521634808192121	0.0212642150572492	0.0115681914540307	15368/12389/12578/12010	4
BP	GO:0043112	receptor metabolic process	3/119	85/28891	0.00526454010149517	0.0213828176552869	0.011632713824471	21803/17999/66532	3
BP	GO:0150076	neuroinflammatory response	3/119	85/28891	0.00526454010149517	0.0213828176552869	0.011632713824471	217166/56312/11920	3
BP	GO:1901796	regulation of signal transduction by p53 class mediator	3/119	85/28891	0.00526454010149517	0.0213828176552869	0.011632713824471	11920/12578/17248	3
BP	GO:0090087	regulation of peptide transport	5/119	271/28891	0.0053668137540822	0.0217718929951233	0.0118443791979236	18126/217166/16193/50790/20501	5
BP	GO:0032722	positive regulation of chemokine production	3/119	86/28891	0.00543863962873992	0.0220101090517318	0.0119739738687286	21803/16193/13653	3
BP	GO:0034109	homotypic cell-cell adhesion	3/119	86/28891	0.00543863962873992	0.0220101090517318	0.0119739738687286	16193/26570/18750	3
BP	GO:0006898	receptor-mediated endocytosis	5/119	272/28891	0.00544969468240219	0.0220283085898784	0.0119838748098679	12389/17999/67300/18750/12010	5
BP	GO:0010575	positive regulation of vascular endothelial growth factor production	2/119	27/28891	0.005520550434933	0.0221812546781578	0.0120670807794557	16193/11911	2
BP	GO:0010839	negative regulation of keratinocyte proliferation	2/119	27/28891	0.005520550434933	0.0221812546781578	0.0120670807794557	22337/21417	2
BP	GO:0032740	positive regulation of interleukin-17 production	2/119	27/28891	0.005520550434933	0.0221812546781578	0.0120670807794557	21803/16193	2
BP	GO:0046426	negative regulation of receptor signaling pathway via JAK-STAT	2/119	27/28891	0.005520550434933	0.0221812546781578	0.0120670807794557	12389/12703	2
BP	GO:1904030	negative regulation of cyclin-dependent protein kinase activity	2/119	27/28891	0.005520550434933	0.0221812546781578	0.0120670807794557	21929/12578	2
BP	GO:0002200	somatic diversification of immune receptors	3/119	87/28891	0.00561616657718337	0.0225115793947004	0.0122467845471553	21803/235587/11920	3
BP	GO:0032729	positive regulation of type II interferon production	3/119	87/28891	0.00561616657718337	0.0225115793947004	0.0122467845471553	15461/18173/14255	3
BP	GO:0120254	olefinic compound metabolic process	4/119	173/28891	0.00578059272552398	0.0230717884584082	0.0125515503560886	13076/13653/13110/625249	4
BP	GO:0002377	immunoglobulin production	5/119	276/28891	0.0057902896440052	0.0230717884584082	0.0125515503560886	21803/21929/235587/16193/11920	5
BP	GO:0003151	outflow tract morphogenesis	3/119	88/28891	0.0057971388683824	0.0230717884584082	0.0125515503560886	17260/11909/17999	3
BP	GO:0006304	DNA modification	3/119	88/28891	0.0057971388683824	0.0230717884584082	0.0125515503560886	235587/214133/52463	3
BP	GO:0015807	L-amino acid transport	3/119	88/28891	0.0057971388683824	0.0230717884584082	0.0125515503560886	17254/18173/26570	3
BP	GO:2000628	regulation of miRNA metabolic process	3/119	88/28891	0.0057971388683824	0.0230717884584082	0.0125515503560886	21803/15461/13653	3
BP	GO:0050870	positive regulation of T cell activation	5/119	277/28891	0.00587773199185116	0.0232668929397152	0.0126576914004311	21803/12389/16193/12703/12010	5
BP	GO:0002821	positive regulation of adaptive immune response	4/119	174/28891	0.00589812557294305	0.0232668929397152	0.0126576914004311	21803/16193/18173/12010	4
BP	GO:1903034	regulation of response to wounding	4/119	174/28891	0.00589812557294305	0.0232668929397152	0.0126576914004311	12389/18024/15461/18007	4
BP	GO:0006817	phosphate ion transport	2/119	28/28891	0.00592928263066276	0.0232668929397152	0.0126576914004311	22337/11911	2
BP	GO:0032925	regulation of activin receptor signaling pathway	2/119	28/28891	0.00592928263066276	0.0232668929397152	0.0126576914004311	11479/17131	2
BP	GO:0035384	thioester biosynthetic process	2/119	28/28891	0.00592928263066276	0.0232668929397152	0.0126576914004311	433256/50790	2
BP	GO:0042430	indole-containing compound metabolic process	2/119	28/28891	0.00592928263066276	0.0232668929397152	0.0126576914004311	216343/14528	2
BP	GO:0046128	purine ribonucleoside metabolic process	2/119	28/28891	0.00592928263066276	0.0232668929397152	0.0126576914004311	22436/23959	2
BP	GO:0062098	regulation of programmed necrotic cell death	2/119	28/28891	0.00592928263066276	0.0232668929397152	0.0126576914004311	12389/56312	2
BP	GO:0071276	cellular response to cadmium ion	2/119	28/28891	0.00592928263066276	0.0232668929397152	0.0126576914004311	15368/18173	2
BP	GO:0071616	acyl-CoA biosynthetic process	2/119	28/28891	0.00592928263066276	0.0232668929397152	0.0126576914004311	433256/50790	2
BP	GO:1905207	regulation of cardiocyte differentiation	2/119	28/28891	0.00592928263066276	0.0232668929397152	0.0126576914004311	21803/17260	2
BP	GO:0032410	negative regulation of transporter activity	3/119	89/28891	0.00598157402749098	0.0234446991345883	0.0127544218039972	12389/17999/18750	3
BP	GO:0050768	negative regulation of neurogenesis	4/119	175/28891	0.00601724147110535	0.0235295856827042	0.0128006019163518	21803/217166/19645/12010	4
BP	GO:2000058	regulation of ubiquitin-dependent protein catabolic process	4/119	175/28891	0.00601724147110535	0.0235295856827042	0.0128006019163518	12389/217410/223870/12578	4
BP	GO:0042063	gliogenesis	6/119	397/28891	0.00612564985557941	0.0239256486801061	0.0130160687261761	21803/217166/19645/18606/15461/16193	6
BP	GO:0002707	negative regulation of lymphocyte mediated immunity	3/119	90/28891	0.00616948918691987	0.0240131102883706	0.0130636497267706	21803/235587/17131	3
BP	GO:0006942	regulation of striated muscle contraction	3/119	90/28891	0.00616948918691987	0.0240131102883706	0.0130636497267706	12389/15370/17131	3
BP	GO:0031507	heterochromatin formation	3/119	90/28891	0.00616948918691987	0.0240131102883706	0.0130636497267706	19645/320595/52463	3
BP	GO:0034764	positive regulation of transmembrane transport	5/119	282/28891	0.00632896193508323	0.024494224604407	0.0133253862876641	12389/18024/433256/16819/227358	5
BP	GO:0003180	aortic valve morphogenesis	2/119	29/28891	0.00635143484085694	0.024494224604407	0.0133253862876641	21803/19645	2
BP	GO:0010893	positive regulation of steroid biosynthetic process	2/119	29/28891	0.00635143484085694	0.024494224604407	0.0133253862876641	18984/217166	2
BP	GO:0046033	AMP metabolic process	2/119	29/28891	0.00635143484085694	0.024494224604407	0.0133253862876641	22436/23959	2
BP	GO:0048634	regulation of muscle organ development	2/119	29/28891	0.00635143484085694	0.024494224604407	0.0133253862876641	21803/16193	2
BP	GO:0097186	amelogenesis	2/119	29/28891	0.00635143484085694	0.024494224604407	0.0133253862876641	21803/11909	2
BP	GO:1900027	regulation of ruffle assembly	2/119	29/28891	0.00635143484085694	0.024494224604407	0.0133253862876641	12389/15461	2
BP	GO:1903077	negative regulation of protein localization to plasma membrane	2/119	29/28891	0.00635143484085694	0.024494224604407	0.0133253862876641	21803/67300	2
BP	GO:0045665	negative regulation of neuron differentiation	3/119	91/28891	0.00636090108997075	0.0245025994968025	0.0133299424096924	12317/12389/12010	3
BP	GO:0001894	tissue homeostasis	5/119	283/28891	0.00642204727724243	0.0246815295243219	0.0134272842024483	19645/16193/23959/14255/18750	5
BP	GO:0060249	anatomical structure homeostasis	5/119	283/28891	0.00642204727724243	0.0246815295243219	0.0134272842024483	19645/16193/23959/14255/18750	5
BP	GO:0032970	regulation of actin filament-based process	6/119	402/28891	0.00649867970710818	0.024947503012773	0.0135719795146343	21803/17260/12389/15461/19241/78757	6
BP	GO:0048863	stem cell differentiation	5/119	284/28891	0.00651609092248616	0.0249857869961541	0.0135928068270079	17260/18024/18612/22695/18750	5
BP	GO:0010827	regulation of glucose transmembrane transport	3/119	92/28891	0.00655582609444451	0.0250808882132564	0.0136445439395224	18024/227358/18750	3
BP	GO:0032526	response to retinoic acid	3/119	92/28891	0.00655582609444451	0.0250808882132564	0.0136445439395224	17260/11828/11920	3
BP	GO:0046879	hormone secretion	6/119	403/28891	0.00657522612450614	0.0251264898204962	0.0136693521970453	18126/217166/22337/16193/50790/20501	6
BP	GO:0050670	regulation of lymphocyte proliferation	5/119	286/28891	0.00670707333495556	0.0255001884887628	0.0138726523296383	21803/17260/16193/11920/12578	5
BP	GO:0014015	positive regulation of gliogenesis	3/119	93/28891	0.00675428017622417	0.0255001884887628	0.0138726523296383	21803/18606/16193	3
BP	GO:0015732	prostaglandin transport	2/119	30/28891	0.00678689148822684	0.0255001884887628	0.0138726523296383	18126/50790	2
BP	GO:0016242	negative regulation of macroautophagy	2/119	30/28891	0.00678689148822684	0.0255001884887628	0.0138726523296383	15368/56312	2
BP	GO:0030224	monocyte differentiation	2/119	30/28891	0.00678689148822684	0.0255001884887628	0.0138726523296383	17260/69656	2
BP	GO:0031664	regulation of lipopolysaccharide-mediated signaling pathway	2/119	30/28891	0.00678689148822684	0.0255001884887628	0.0138726523296383	21929/18750	2
BP	GO:0033081	regulation of T cell differentiation in thymus	2/119	30/28891	0.00678689148822684	0.0255001884887628	0.0138726523296383	21417/12578	2
BP	GO:0033137	negative regulation of peptidyl-serine phosphorylation	2/119	30/28891	0.00678689148822684	0.0255001884887628	0.0138726523296383	12389/17131	2
BP	GO:0035510	DNA dealkylation	2/119	30/28891	0.00678689148822684	0.0255001884887628	0.0138726523296383	214133/52463	2
BP	GO:0044346	fibroblast apoptotic process	2/119	30/28891	0.00678689148822684	0.0255001884887628	0.0138726523296383	56312/12703	2
BP	GO:0046639	negative regulation of alpha-beta T cell differentiation	2/119	30/28891	0.00678689148822684	0.0255001884887628	0.0138726523296383	17131/12703	2
BP	GO:0046885	regulation of hormone biosynthetic process	2/119	30/28891	0.00678689148822684	0.0255001884887628	0.0138726523296383	18984/13653	2
BP	GO:1902042	negative regulation of extrinsic apoptotic signaling pathway via death domain receptors	2/119	30/28891	0.00678689148822684	0.0255001884887628	0.0138726523296383	15368/21929	2
BP	GO:1904893	negative regulation of receptor signaling pathway via STAT	2/119	30/28891	0.00678689148822684	0.0255001884887628	0.0138726523296383	12389/12703	2
BP	GO:1990000	amyloid fibril formation	2/119	30/28891	0.00678689148822684	0.0255001884887628	0.0138726523296383	12578/12010	2
BP	GO:0006606	protein import into nucleus	4/119	182/28891	0.00689614394002862	0.0258817290441968	0.0140802186179238	21803/18412/16193/11909	4
BP	GO:0030512	negative regulation of transforming growth factor beta receptor signaling pathway	3/119	94/28891	0.00695627893283241	0.0260492095154783	0.0141713316052304	17131/14828/52463	3
BP	GO:0050871	positive regulation of B cell activation	3/119	94/28891	0.00695627893283241	0.0260492095154783	0.0141713316052304	21803/17260/16193	3
BP	GO:0051961	negative regulation of nervous system development	4/119	183/28891	0.00702825065186667	0.0262894141866594	0.014302008125238	21803/217166/19645/12010	4
BP	GO:0032944	regulation of mononuclear cell proliferation	5/119	290/28891	0.00710075945333687	0.0265310912166391	0.0144334856401766	21803/17260/16193/11920/12578	5
BP	GO:0002260	lymphocyte homeostasis	3/119	95/28891	0.00716183758696396	0.0266414495568055	0.0144935229565862	21803/17260/21929	3
BP	GO:0032651	regulation of interleukin-1 beta production	3/119	95/28891	0.00716183758696396	0.0266414495568055	0.0144935229565862	21929/16193/13653	3
BP	GO:0060395	SMAD protein signal transduction	3/119	95/28891	0.00716183758696396	0.0266414495568055	0.0144935229565862	21803/17131/23886	3
BP	GO:0031214	biomineral tissue development	4/119	184/28891	0.00716202112229693	0.0266414495568055	0.0144935229565862	21803/17260/22337/11911	4
BP	GO:0002026	regulation of the force of heart contraction	2/119	31/28891	0.00723553770590038	0.0266493104760081	0.0144977994661162	12389/18750	2
BP	GO:0006779	porphyrin-containing compound biosynthetic process	2/119	31/28891	0.00723553770590038	0.0266493104760081	0.0144977994661162	18174/11306	2
BP	GO:0032801	receptor catabolic process	2/119	31/28891	0.00723553770590038	0.0266493104760081	0.0144977994661162	21803/17999	2
BP	GO:0033014	tetrapyrrole biosynthetic process	2/119	31/28891	0.00723553770590038	0.0266493104760081	0.0144977994661162	18174/11306	2
BP	GO:0045454	cell redox homeostasis	2/119	31/28891	0.00723553770590038	0.0266493104760081	0.0144977994661162	18024/16193	2
BP	GO:0048535	lymph node development	2/119	31/28891	0.00723553770590038	0.0266493104760081	0.0144977994661162	21803/14255	2
BP	GO:0060561	apoptotic process involved in morphogenesis	2/119	31/28891	0.00723553770590038	0.0266493104760081	0.0144977994661162	22337/12578	2
BP	GO:1904376	negative regulation of protein localization to cell periphery	2/119	31/28891	0.00723553770590038	0.0266493104760081	0.0144977994661162	21803/67300	2
BP	GO:2000737	negative regulation of stem cell differentiation	2/119	31/28891	0.00723553770590038	0.0266493104760081	0.0144977994661162	18024/22695	2
BP	GO:0045834	positive regulation of lipid metabolic process	4/119	185/28891	0.00729746401742304	0.0268479535975071	0.0146058656070172	21803/18984/217166/433256	4
BP	GO:0030168	platelet activation	3/119	96/28891	0.0073709709899929	0.0270295759338277	0.014704672073808	16193/26570/18750	3
BP	GO:0050672	negative regulation of lymphocyte proliferation	3/119	96/28891	0.0073709709899929	0.0270295759338277	0.014704672073808	21803/11920/12578	3
BP	GO:0050810	regulation of steroid biosynthetic process	3/119	96/28891	0.0073709709899929	0.0270295759338277	0.014704672073808	18984/217166/13653	3
BP	GO:0035296	regulation of tube diameter	4/119	186/28891	0.00743458794175709	0.0271443270612631	0.0147670991612017	12389/12411/14528/16598	4
BP	GO:0071356	cellular response to tumor necrosis factor	4/119	186/28891	0.00743458794175709	0.0271443270612631	0.0147670991612017	18024/217166/16193/22695	4
BP	GO:0071383	cellular response to steroid hormone stimulus	4/119	186/28891	0.00743458794175709	0.0271443270612631	0.0147670991612017	21803/12317/17999/22695	4
BP	GO:0097746	blood vessel diameter maintenance	4/119	186/28891	0.00743458794175709	0.0271443270612631	0.0147670991612017	12389/12411/14528/16598	4
BP	GO:0035150	regulation of tube size	4/119	187/28891	0.00757340143788989	0.0275390560950314	0.0149818402660486	12389/12411/14528/16598	4
BP	GO:0042770	signal transduction in response to DNA damage	4/119	187/28891	0.00757340143788989	0.0275390560950314	0.0149818402660486	11909/230784/11920/12578	4
BP	GO:0051170	import into nucleus	4/119	187/28891	0.00757340143788989	0.0275390560950314	0.0149818402660486	21803/18412/16193/11909	4
BP	GO:0032945	negative regulation of mononuclear cell proliferation	3/119	97/28891	0.00758369362545521	0.0275390560950314	0.0149818402660486	21803/11920/12578	3
BP	GO:1901992	positive regulation of mitotic cell cycle phase transition	3/119	97/28891	0.00758369362545521	0.0275390560950314	0.0149818402660486	21803/19645/13076	3
BP	GO:0000096	sulfur amino acid metabolic process	2/119	32/28891	0.00769725933361153	0.0276229637837619	0.0150274878577931	12411/26570	2
BP	GO:0001780	neutrophil homeostasis	2/119	32/28891	0.00769725933361153	0.0276229637837619	0.0150274878577931	16193/26570	2
BP	GO:0002360	T cell lineage commitment	2/119	32/28891	0.00769725933361153	0.0276229637837619	0.0150274878577931	21803/16193	2
BP	GO:0006699	bile acid biosynthetic process	2/119	32/28891	0.00769725933361153	0.0276229637837619	0.0150274878577931	217166/56050	2
BP	GO:0007263	nitric oxide mediated signal transduction	2/119	32/28891	0.00769725933361153	0.0276229637837619	0.0150274878577931	18126/12411	2
BP	GO:0030262	apoptotic nuclear changes	2/119	32/28891	0.00769725933361153	0.0276229637837619	0.0150274878577931	16193/12578	2
BP	GO:0034138	toll-like receptor 3 signaling pathway	2/119	32/28891	0.00769725933361153	0.0276229637837619	0.0150274878577931	12389/21929	2
BP	GO:0042749	regulation of circadian sleep/wake cycle	2/119	32/28891	0.00769725933361153	0.0276229637837619	0.0150274878577931	217166/16193	2
BP	GO:0048641	regulation of skeletal muscle tissue development	2/119	32/28891	0.00769725933361153	0.0276229637837619	0.0150274878577931	21803/17260	2
BP	GO:0061036	positive regulation of cartilage development	2/119	32/28891	0.00769725933361153	0.0276229637837619	0.0150274878577931	18984/17131	2
BP	GO:0071548	response to dexamethasone	2/119	32/28891	0.00769725933361153	0.0276229637837619	0.0150274878577931	21803/18984	2
BP	GO:1903531	negative regulation of secretion by cell	4/119	188/28891	0.00771391298616978	0.0276531843335585	0.0150439284884466	15368/16193/50790/18007	4
BP	GO:0006835	dicarboxylic acid transport	3/119	98/28891	0.00780001961250639	0.0278726232749031	0.0151633080037078	27416/26570/20501	3
BP	GO:0045685	regulation of glial cell differentiation	3/119	98/28891	0.00780001961250639	0.0278726232749031	0.0151633080037078	21803/217166/18606	3
BP	GO:0061515	myeloid cell development	3/119	98/28891	0.00780001961250639	0.0278726232749031	0.0151633080037078	18174/16598/107817	3
BP	GO:0050731	positive regulation of peptidyl-tyrosine phosphorylation	4/119	189/28891	0.00785613100438963	0.0280432986649785	0.0152561590957217	21803/18606/16193/78757	4
BP	GO:0042593	glucose homeostasis	5/119	298/28891	0.00793613249142	0.0282987994041187	0.0153951570064869	217166/16193/230784/20501/12578	5
BP	GO:0001570	vasculogenesis	3/119	99/28891	0.00801996270935478	0.028506936233569	0.0155083879292007	21803/12389/22436	3
BP	GO:0046718	viral entry into host cell	3/119	99/28891	0.00801996270935478	0.028506936233569	0.0155083879292007	12389/17254/12642	3
BP	GO:0070828	heterochromatin organization	3/119	99/28891	0.00801996270935478	0.028506936233569	0.0155083879292007	19645/320595/52463	3
BP	GO:0033500	carbohydrate homeostasis	5/119	299/28891	0.0080451503260636	0.0285662367285916	0.0155406486770295	217166/16193/230784/20501/12578	5
BP	GO:0006921	cellular component disassembly involved in execution phase of apoptosis	2/119	33/28891	0.00817194291390857	0.0287429908354125	0.0156368067220119	16193/12578	2
BP	GO:0033598	mammary gland epithelial cell proliferation	2/119	33/28891	0.00817194291390857	0.0287429908354125	0.0156368067220119	18612/12578	2
BP	GO:0034391	regulation of smooth muscle cell apoptotic process	2/119	33/28891	0.00817194291390857	0.0287429908354125	0.0156368067220119	11911/12578	2
BP	GO:0035094	response to nicotine	2/119	33/28891	0.00817194291390857	0.0287429908354125	0.0156368067220119	15368/12010	2
BP	GO:0043372	positive regulation of CD4-positive, alpha-beta T cell differentiation	2/119	33/28891	0.00817194291390857	0.0287429908354125	0.0156368067220119	16193/12703	2
BP	GO:0050999	regulation of nitric-oxide synthase activity	2/119	33/28891	0.00817194291390857	0.0287429908354125	0.0156368067220119	12389/14528	2
BP	GO:1901798	positive regulation of signal transduction by p53 class mediator	2/119	33/28891	0.00817194291390857	0.0287429908354125	0.0156368067220119	11920/12578	2
BP	GO:2000108	positive regulation of leukocyte apoptotic process	2/119	33/28891	0.00817194291390857	0.0287429908354125	0.0156368067220119	17260/12578	2
BP	GO:2000352	negative regulation of endothelial cell apoptotic process	2/119	33/28891	0.00817194291390857	0.0287429908354125	0.0156368067220119	18024/21929	2
BP	GO:0003333	amino acid transmembrane transport	3/119	100/28891	0.00824353631667024	0.0289040067721246	0.0157244028631354	17254/18173/26570	3
BP	GO:0032091	negative regulation of protein binding	3/119	100/28891	0.00824353631667024	0.0289040067721246	0.0157244028631354	12389/12578/12010	3
BP	GO:0032147	activation of protein kinase activity	3/119	100/28891	0.00824353631667024	0.0289040067721246	0.0157244028631354	18173/230784/12703	3
BP	GO:0032388	positive regulation of intracellular transport	4/119	192/28891	0.00829310711194666	0.0290474940448684	0.0158024630331369	21803/15461/16193/17999	4
BP	GO:0010717	regulation of epithelial to mesenchymal transition	3/119	101/28891	0.00847075348096871	0.0295158308532924	0.0160572483544024	21803/16193/17131	3
BP	GO:0030203	glycosaminoglycan metabolic process	3/119	101/28891	0.00847075348096871	0.0295158308532924	0.0160572483544024	21803/27416/67300	3
BP	GO:0032611	interleukin-1 beta production	3/119	101/28891	0.00847075348096871	0.0295158308532924	0.0160572483544024	21929/16193/13653	3
BP	GO:0032890	regulation of organic acid transport	3/119	101/28891	0.00847075348096871	0.0295158308532924	0.0160572483544024	433256/50790/227358	3
BP	GO:0090100	positive regulation of transmembrane receptor protein serine/threonine kinase signaling pathway	3/119	101/28891	0.00847075348096871	0.0295158308532924	0.0160572483544024	11479/21803/18007	3
BP	GO:1903039	positive regulation of leukocyte cell-cell adhesion	5/119	303/28891	0.00849164644270294	0.0295579693275017	0.0160801725928904	21803/12389/16193/12703/12010	5
BP	GO:0002313	mature B cell differentiation involved in immune response	2/119	34/28891	0.00865947568838129	0.0298943256292628	0.0162631576729917	21929/16193	2
BP	GO:0003176	aortic valve development	2/119	34/28891	0.00865947568838129	0.0298943256292628	0.0162631576729917	21803/19645	2
BP	GO:0003416	endochondral bone growth	2/119	34/28891	0.00865947568838129	0.0298943256292628	0.0162631576729917	18984/11909	2
BP	GO:0009119	ribonucleoside metabolic process	2/119	34/28891	0.00865947568838129	0.0298943256292628	0.0162631576729917	22436/23959	2
BP	GO:0034390	smooth muscle cell apoptotic process	2/119	34/28891	0.00865947568838129	0.0298943256292628	0.0162631576729917	11911/12578	2
BP	GO:0042278	purine nucleoside metabolic process	2/119	34/28891	0.00865947568838129	0.0298943256292628	0.0162631576729917	22436/23959	2
BP	GO:0045943	positive regulation of transcription by RNA polymerase I	2/119	34/28891	0.00865947568838129	0.0298943256292628	0.0162631576729917	320595/11911	2
BP	GO:1904752	regulation of vascular associated smooth muscle cell migration	2/119	34/28891	0.00865947568838129	0.0298943256292628	0.0162631576729917	17260/18024	2
BP	GO:1904063	negative regulation of cation transmembrane transport	3/119	102/28891	0.00870162689797257	0.0299782202567076	0.0163087981591151	21803/12389/17999	3
BP	GO:2001237	negative regulation of extrinsic apoptotic signaling pathway	3/119	102/28891	0.00870162689797257	0.0299782202567076	0.0163087981591151	15368/21929/20439	3
BP	GO:0061136	regulation of proteasomal protein catabolic process	4/119	195/28891	0.0087457384218111	0.0300685111144969	0.0163579183324507	12389/217410/56312/223870	4
BP	GO:0071229	cellular response to acid chemical	4/119	195/28891	0.0087457384218111	0.0300685111144969	0.0163579183324507	21417/230784/12703/16598	4
BP	GO:0032370	positive regulation of lipid transport	3/119	103/28891	0.00893616891594701	0.0306604610711604	0.0166799518714951	12389/433256/227358	3
BP	GO:0044409	entry into host	3/119	103/28891	0.00893616891594701	0.0306604610711604	0.0166799518714951	12389/17254/12642	3
BP	GO:0045765	regulation of angiogenesis	5/119	307/28891	0.00895505283367013	0.0306939004778551	0.0166981436297007	15368/18024/11909/18750/16598	5
BP	GO:0043200	response to amino acid	4/119	197/28891	0.00905629732608229	0.0310092790196844	0.0168697163561123	18104/21417/230784/12703	4
BP	GO:0002696	positive regulation of leukocyte activation	6/119	432/28891	0.00909239897267475	0.0311011895613182	0.0169197176723801	21803/17260/12389/16193/12703/12010	6
BP	GO:0010574	regulation of vascular endothelial growth factor production	2/119	35/28891	0.00915974559390681	0.0311910740683642	0.0169686167821501	16193/11911	2
BP	GO:0034110	regulation of homotypic cell-cell adhesion	2/119	35/28891	0.00915974559390681	0.0311910740683642	0.0169686167821501	16193/18750	2
BP	GO:0010586	miRNA metabolic process	3/119	104/28891	0.00917439153901274	0.0311910740683642	0.0169686167821501	21803/15461/13653	3
BP	GO:0032092	positive regulation of protein binding	3/119	104/28891	0.00917439153901274	0.0311910740683642	0.0169686167821501	12389/72512/12010	3
BP	GO:0045185	maintenance of protein location	3/119	104/28891	0.00917439153901274	0.0311910740683642	0.0169686167821501	12389/14828/19241	3
BP	GO:0070664	negative regulation of leukocyte proliferation	3/119	104/28891	0.00917439153901274	0.0311910740683642	0.0169686167821501	21803/11920/12578	3
BP	GO:1901342	regulation of vasculature development	5/119	311/28891	0.00943567369864948	0.0320469443415203	0.0174342286635682	15368/18024/11909/18750/16598	5
BP	GO:0003205	cardiac chamber development	4/119	200/28891	0.00953550021728696	0.0323532780099666	0.0176008807838492	21803/17260/17131/17248	4
BP	GO:0043254	regulation of protein-containing complex assembly	6/119	437/28891	0.00958757990643514	0.0324971553034467	0.0176791531335402	21803/12389/11920/19241/78757/107817	6
BP	GO:0006720	isoprenoid metabolic process	3/119	106/28891	0.009661924915888	0.0325881664881573	0.0177286651802514	13113/13076/13110	3
BP	GO:0009069	serine family amino acid metabolic process	2/119	36/28891	0.00967264125891422	0.0325881664881573	0.0177286651802514	12411/26570	2
BP	GO:0009112	nucleobase metabolic process	2/119	36/28891	0.00967264125891422	0.0325881664881573	0.0177286651802514	22436/214133	2
BP	GO:0033273	response to vitamin	2/119	36/28891	0.00967264125891422	0.0325881664881573	0.0177286651802514	22337/12411	2
BP	GO:0043537	negative regulation of blood vessel endothelial cell migration	2/119	36/28891	0.00967264125891422	0.0325881664881573	0.0177286651802514	21803/17260	2
BP	GO:0048384	retinoic acid receptor signaling pathway	2/119	36/28891	0.00967264125891422	0.0325881664881573	0.0177286651802514	12317/16598	2
BP	GO:0070663	regulation of leukocyte proliferation	5/119	313/28891	0.00968253347049831	0.0325888075424888	0.017729013927629	21803/17260/16193/11920/12578	5
BP	GO:0002757	immune response-activating signaling pathway	6/119	440/28891	0.00989378154905862	0.0332664787019899	0.0180976816491921	17260/12389/21929/217166/72512/15461	6
BP	GO:0030510	regulation of BMP signaling pathway	3/119	107/28891	0.00991125798669899	0.0332919155773219	0.0181115198577994	12389/17131/18007	3
BP	GO:0005976	polysaccharide metabolic process	3/119	108/28891	0.0101643163030649	0.033688117895349	0.0183270624610476	21803/217166/67300	3
BP	GO:0050795	regulation of behavior	3/119	108/28891	0.0101643163030649	0.033688117895349	0.0183270624610476	17260/217166/16193	3
BP	GO:0070585	protein localization to mitochondrion	3/119	108/28891	0.0101643163030649	0.033688117895349	0.0183270624610476	69104/56462/12578	3
BP	GO:0001953	negative regulation of cell-matrix adhesion	2/119	37/28891	0.0101980519996676	0.033688117895349	0.0183270624610476	18606/12578	2
BP	GO:0001958	endochondral ossification	2/119	37/28891	0.0101980519996676	0.033688117895349	0.0183270624610476	17260/12411	2
BP	GO:0006775	fat-soluble vitamin metabolic process	2/119	37/28891	0.0101980519996676	0.033688117895349	0.0183270624610476	18104/50500	2
BP	GO:0008210	estrogen metabolic process	2/119	37/28891	0.0101980519996676	0.033688117895349	0.0183270624610476	13113/13076	2
BP	GO:0010667	negative regulation of cardiac muscle cell apoptotic process	2/119	37/28891	0.0101980519996676	0.033688117895349	0.0183270624610476	18024/56312	2
BP	GO:0031670	cellular response to nutrient	2/119	37/28891	0.0101980519996676	0.033688117895349	0.0183270624610476	22337/329065	2
BP	GO:0032967	positive regulation of collagen biosynthetic process	2/119	37/28891	0.0101980519996676	0.033688117895349	0.0183270624610476	11479/21803	2
BP	GO:0036075	replacement ossification	2/119	37/28891	0.0101980519996676	0.033688117895349	0.0183270624610476	17260/12411	2
BP	GO:0042573	retinoic acid metabolic process	2/119	37/28891	0.0101980519996676	0.033688117895349	0.0183270624610476	13113/13076	2
BP	GO:0043516	regulation of DNA damage response, signal transduction by p53 class mediator	2/119	37/28891	0.0101980519996676	0.033688117895349	0.0183270624610476	11920/12578	2
BP	GO:0048169	regulation of long-term neuronal synaptic plasticity	2/119	37/28891	0.0101980519996676	0.033688117895349	0.0183270624610476	15461/13653	2
BP	GO:0070306	lens fiber cell differentiation	2/119	37/28891	0.0101980519996676	0.033688117895349	0.0183270624610476	21803/11911	2
BP	GO:0097242	amyloid-beta clearance	2/119	37/28891	0.0101980519996676	0.033688117895349	0.0183270624610476	67300/50500	2
BP	GO:0045807	positive regulation of endocytosis	4/119	204/28891	0.0101997070257725	0.033688117895349	0.0183270624610476	12317/12389/18173/12010	4
BP	GO:0009062	fatty acid catabolic process	3/119	109/28891	0.0104211101972491	0.0343518244873009	0.0186881331567836	14245/433256/230784	3
BP	GO:0036503	ERAD pathway	3/119	109/28891	0.0104211101972491	0.0343518244873009	0.0186881331567836	12317/12389/14828	3
BP	GO:2001243	negative regulation of intrinsic apoptotic signaling pathway	3/119	110/28891	0.0106816496767539	0.0351761384943297	0.0191365777490658	18024/11911/17248	3
BP	GO:0030072	peptide hormone secretion	5/119	321/28891	0.010714496870104	0.0352165820271985	0.0191585799029212	18126/217166/16193/50790/20501	5
BP	GO:0009167	purine ribonucleoside monophosphate metabolic process	2/119	38/28891	0.0107358678165678	0.0352165820271985	0.0191585799029212	22436/23959	2
BP	GO:1902175	regulation of oxidative stress-induced intrinsic apoptotic signaling pathway	2/119	38/28891	0.0107358678165678	0.0352165820271985	0.0191585799029212	18024/11911	2
BP	GO:1905476	negative regulation of protein localization to membrane	2/119	38/28891	0.0107358678165678	0.0352165820271985	0.0191585799029212	21803/67300	2
BP	GO:1901987	regulation of cell cycle phase transition	6/119	449/28891	0.0108542291368535	0.035570103093357	0.0193509029849321	21803/19645/11909/13076/11920/12578	6
BP	GO:0007259	receptor signaling pathway via JAK-STAT	4/119	208/28891	0.0108932312662563	0.0356631226348488	0.0194015076210331	12389/16193/12703/15967	4
BP	GO:0002764	immune response-regulating signaling pathway	6/119	450/28891	0.0109648847070869	0.035862753389586	0.0195101110557093	17260/12389/21929/217166/72512/15461	6
BP	GO:0030111	regulation of Wnt signaling pathway	5/119	323/28891	0.0109838006606525	0.0358896755049921	0.0195247572669392	21803/12389/21929/20439/13653	5
BP	GO:0045927	positive regulation of growth	5/119	324/28891	0.0111201741733924	0.036299966033455	0.0197479641604105	17260/17131/50790/14255/78757	5
BP	GO:0002027	regulation of heart rate	3/119	112/28891	0.0112140038168064	0.0365707173016046	0.0198952586877628	12389/14528/17248	3
BP	GO:0051048	negative regulation of secretion	4/119	210/28891	0.0112511323651049	0.0366562110711808	0.0199417691416838	15368/16193/50790/18007	4
BP	GO:0010573	vascular endothelial growth factor production	2/119	39/28891	0.0112859793904721	0.0366630607085065	0.0199454954920691	16193/11911	2
BP	GO:0045940	positive regulation of steroid metabolic process	2/119	39/28891	0.0112859793904721	0.0366630607085065	0.0199454954920691	18984/217166	2
BP	GO:1904738	vascular associated smooth muscle cell migration	2/119	39/28891	0.0112859793904721	0.0366630607085065	0.0199454954920691	17260/18024	2
BP	GO:0050867	positive regulation of cell activation	6/119	454/28891	0.0114155237982666	0.0370480622593018	0.0201549446364513	21803/17260/12389/16193/12703/12010	6
BP	GO:0008630	intrinsic apoptotic signaling pathway in response to DNA damage	3/119	113/28891	0.0114858368967895	0.0372043646444705	0.0202399765039096	15368/56312/11920	3
BP	GO:0032755	positive regulation of interleukin-6 production	3/119	113/28891	0.0114858368967895	0.0372043646444705	0.0202399765039096	21803/18126/16193	3
BP	GO:0006874	intracellular calcium ion homeostasis	5/119	327/28891	0.0115362342247323	0.0372956792693702	0.0202896536286259	21803/12389/22337/11911/18750	5
BP	GO:0016358	dendrite development	5/119	327/28891	0.0115362342247323	0.0372956792693702	0.0202896536286259	17260/18174/50790/17999/52463	5
BP	GO:0051607	defense response to virus	5/119	328/28891	0.0116772487005231	0.0375102413454017	0.0204063800240101	21929/53859/72512/16193/15967	5
BP	GO:0046889	positive regulation of lipid biosynthetic process	3/119	114/28891	0.0117614524071511	0.0375102413454017	0.0204063800240101	18984/217166/433256	3
BP	GO:1901800	positive regulation of proteasomal protein catabolic process	3/119	114/28891	0.0117614524071511	0.0375102413454017	0.0204063800240101	12389/217410/56312	3
BP	GO:0002790	peptide secretion	5/119	329/28891	0.0118194343336613	0.0375102413454017	0.0204063800240101	18126/217166/16193/50790/20501	5
BP	GO:0016032	viral process	5/119	329/28891	0.0118194343336613	0.0375102413454017	0.0204063800240101	12389/17254/17999/22695/12642	5
BP	GO:0140546	defense response to symbiont	5/119	329/28891	0.0118194343336613	0.0375102413454017	0.0204063800240101	21929/53859/72512/16193/15967	5
BP	GO:0009066	aspartate family amino acid metabolic process	2/119	40/28891	0.0118482780790328	0.0375102413454017	0.0204063800240101	26432/11911	2
BP	GO:0010664	negative regulation of striated muscle cell apoptotic process	2/119	40/28891	0.0118482780790328	0.0375102413454017	0.0204063800240101	18024/56312	2
BP	GO:0010714	positive regulation of collagen metabolic process	2/119	40/28891	0.0118482780790328	0.0375102413454017	0.0204063800240101	11479/21803	2
BP	GO:0033866	nucleoside bisphosphate biosynthetic process	2/119	40/28891	0.0118482780790328	0.0375102413454017	0.0204063800240101	433256/50790	2
BP	GO:0034030	ribonucleoside bisphosphate biosynthetic process	2/119	40/28891	0.0118482780790328	0.0375102413454017	0.0204063800240101	433256/50790	2
BP	GO:0034033	purine nucleoside bisphosphate biosynthetic process	2/119	40/28891	0.0118482780790328	0.0375102413454017	0.0204063800240101	433256/50790	2
BP	GO:0042745	circadian sleep/wake cycle	2/119	40/28891	0.0118482780790328	0.0375102413454017	0.0204063800240101	217166/16193	2
BP	GO:0043267	negative regulation of potassium ion transport	2/119	40/28891	0.0118482780790328	0.0375102413454017	0.0204063800240101	12389/11911	2
BP	GO:0045589	regulation of regulatory T cell differentiation	2/119	40/28891	0.0118482780790328	0.0375102413454017	0.0204063800240101	21803/12703	2
BP	GO:0045622	regulation of T-helper cell differentiation	2/119	40/28891	0.0118482780790328	0.0375102413454017	0.0204063800240101	16193/17131	2
BP	GO:0046686	response to cadmium ion	2/119	40/28891	0.0118482780790328	0.0375102413454017	0.0204063800240101	15368/18173	2
BP	GO:0060236	regulation of mitotic spindle organization	2/119	40/28891	0.0118482780790328	0.0375102413454017	0.0204063800240101	235587/67300	2
BP	GO:0098868	bone growth	2/119	40/28891	0.0118482780790328	0.0375102413454017	0.0204063800240101	18984/11909	2
BP	GO:1904262	negative regulation of TORC1 signaling	2/119	40/28891	0.0118482780790328	0.0375102413454017	0.0204063800240101	230784/11920	2
BP	GO:1905314	semi-lunar valve development	2/119	40/28891	0.0118482780790328	0.0375102413454017	0.0204063800240101	21803/19645	2
BP	GO:1905332	positive regulation of morphogenesis of an epithelium	2/119	40/28891	0.0118482780790328	0.0375102413454017	0.0204063800240101	21803/16819	2
BP	GO:0031334	positive regulation of protein-containing complex assembly	4/119	214/28891	0.01198949299414	0.0379215696490738	0.0206301514895699	21803/12389/11920/78757	4
BP	GO:0006022	aminoglycan metabolic process	3/119	115/28891	0.0120408587783857	0.0380482075602988	0.0206990452436279	21803/27416/67300	3
BP	GO:0060326	cell chemotaxis	5/119	331/28891	0.0121073363599465	0.038222314692726	0.0207937632774705	12317/18606/15370/12642/18750	5
BP	GO:0006473	protein acetylation	3/119	116/28891	0.012324064134789	0.0387607972179364	0.0210867093810306	21803/18984/56312	3
BP	GO:0032642	regulation of chemokine production	3/119	116/28891	0.012324064134789	0.0387607972179364	0.0210867093810306	21803/16193/13653	3
BP	GO:0032652	regulation of interleukin-1 production	3/119	116/28891	0.012324064134789	0.0387607972179364	0.0210867093810306	21929/16193/13653	3
BP	GO:0043266	regulation of potassium ion transport	3/119	116/28891	0.012324064134789	0.0387607972179364	0.0210867093810306	12389/17999/11911	3
BP	GO:0006935	chemotaxis	6/119	462/28891	0.0123558923555904	0.0387803914609176	0.0210973690716702	21803/12317/18606/15370/12642/18750	6
BP	GO:0009126	purine nucleoside monophosphate metabolic process	2/119	41/28891	0.0124226559130537	0.0387803914609176	0.0210973690716702	22436/23959	2
BP	GO:0009595	detection of biotic stimulus	2/119	41/28891	0.0124226559130537	0.0387803914609176	0.0210973690716702	15370/11909	2
BP	GO:0010661	positive regulation of muscle cell apoptotic process	2/119	41/28891	0.0124226559130537	0.0387803914609176	0.0210973690716702	11911/12578	2
BP	GO:0032885	regulation of polysaccharide biosynthetic process	2/119	41/28891	0.0124226559130537	0.0387803914609176	0.0210973690716702	21803/67300	2
BP	GO:0043368	positive T cell selection	2/119	41/28891	0.0124226559130537	0.0387803914609176	0.0210973690716702	21803/16193	2
BP	GO:0045601	regulation of endothelial cell differentiation	2/119	41/28891	0.0124226559130537	0.0387803914609176	0.0210973690716702	22436/21417	2
BP	GO:1900026	positive regulation of substrate adhesion-dependent cell spreading	2/119	41/28891	0.0124226559130537	0.0387803914609176	0.0210973690716702	12317/18606	2
BP	GO:0031346	positive regulation of cell projection organization	6/119	463/28891	0.0124771598333224	0.0389143731477529	0.0211702579979941	18024/18606/15461/16193/16819/14828	6
BP	GO:0043122	regulation of canonical NF-kappaB signal transduction	4/119	217/28891	0.0125632160347998	0.0391464217633511	0.0212964974479176	18412/21929/217166/53859	4
BP	GO:0042330	taxis	6/119	464/28891	0.0125992638967717	0.0392223609168267	0.0213378099846794	21803/12317/18606/15370/12642/18750	6
BP	GO:0007589	body fluid secretion	3/119	117/28891	0.0126110762974736	0.0392227826696424	0.0213380394273043	12389/22337/22436	3
BP	GO:0031398	positive regulation of protein ubiquitination	3/119	118/28891	0.0129019027873637	0.0400161509351383	0.021769648868993	12389/217410/14828	3
BP	GO:0045666	positive regulation of neuron differentiation	3/119	118/28891	0.0129019027873637	0.0400161509351383	0.021769648868993	17260/21417/16193	3
BP	GO:0045814	negative regulation of gene expression, epigenetic	3/119	118/28891	0.0129019027873637	0.0400161509351383	0.021769648868993	19645/320595/52463	3
BP	GO:0045017	glycerolipid biosynthetic process	4/119	219/28891	0.0129552983531921	0.0400892199875527	0.0218094000088972	14245/433256/50790/12703	4
BP	GO:0009154	purine ribonucleotide catabolic process	2/119	42/28891	0.0130090055928647	0.0400892199875527	0.0218094000088972	22436/23959	2
BP	GO:0009309	amine biosynthetic process	2/119	42/28891	0.0130090055928647	0.0400892199875527	0.0218094000088972	20229/14528	2
BP	GO:0042401	biogenic amine biosynthetic process	2/119	42/28891	0.0130090055928647	0.0400892199875527	0.0218094000088972	20229/14528	2
BP	GO:0045191	regulation of isotype switching	2/119	42/28891	0.0130090055928647	0.0400892199875527	0.0218094000088972	21803/235587	2
BP	GO:0060218	hematopoietic stem cell differentiation	2/119	42/28891	0.0130090055928647	0.0400892199875527	0.0218094000088972	18024/22695	2
BP	GO:1901532	regulation of hematopoietic progenitor cell differentiation	2/119	42/28891	0.0130090055928647	0.0400892199875527	0.0218094000088972	18024/22695	2
BP	GO:0017148	negative regulation of translation	4/119	220/28891	0.0131542389006696	0.0404996227931708	0.0220326679835617	12317/230784/22695/18750	4
BP	GO:0044272	sulfur compound biosynthetic process	3/119	119/28891	0.0131965508281671	0.0405926870254702	0.0220832969324254	12411/433256/50790	3
BP	GO:0033555	multicellular organismal response to stress	3/119	120/28891	0.0134950273493262	0.0413970747638235	0.0225209012049318	17260/22335/14528	3
BP	GO:1901989	positive regulation of cell cycle phase transition	3/119	120/28891	0.0134950273493262	0.0413970747638235	0.0225209012049318	21803/19645/13076	3
BP	GO:1903076	regulation of protein localization to plasma membrane	3/119	120/28891	0.0134950273493262	0.0413970747638235	0.0225209012049318	21803/18412/67300	3
BP	GO:0002335	mature B cell differentiation	2/119	43/28891	0.0136072204847143	0.0415137634951456	0.0225843823906152	21929/16193	2
BP	GO:0006636	unsaturated fatty acid biosynthetic process	2/119	43/28891	0.0136072204847143	0.0415137634951456	0.0225843823906152	20249/329065	2
BP	GO:0007616	long-term memory	2/119	43/28891	0.0136072204847143	0.0415137634951456	0.0225843823906152	16819/13653	2
BP	GO:0072348	sulfur compound transport	2/119	43/28891	0.0136072204847143	0.0415137634951456	0.0225843823906152	17254/26570	2
BP	GO:0097028	dendritic cell differentiation	2/119	43/28891	0.0136072204847143	0.0415137634951456	0.0225843823906152	21803/14255	2
BP	GO:0097178	ruffle assembly	2/119	43/28891	0.0136072204847143	0.0415137634951456	0.0225843823906152	12389/15461	2
BP	GO:0009743	response to carbohydrate	4/119	223/28891	0.0137627334473223	0.0419501103897963	0.0228217645090758	217166/230784/13653/18750	4
BP	GO:0045088	regulation of innate immune response	6/119	474/28891	0.0138669424375083	0.0422294285109613	0.0229737195891725	21803/12389/18024/21929/217166/72512	6
BP	GO:1901990	regulation of mitotic cell cycle phase transition	5/119	343/28891	0.0139353907048119	0.0423610654999666	0.0230453329493245	21803/19645/13076/11920/12578	5
BP	GO:1902074	response to salt	5/119	343/28891	0.0139353907048119	0.0423610654999666	0.0230453329493245	17260/12389/23959/13653/12010	5
BP	GO:0002709	regulation of T cell mediated immunity	3/119	122/28891	0.0141034920967089	0.0427946070034737	0.0232811888745179	16193/17131/12010	3
BP	GO:0032612	interleukin-1 production	3/119	122/28891	0.0141034920967089	0.0427946070034737	0.0232811888745179	21929/16193/13653	3
BP	GO:2000241	regulation of reproductive process	4/119	225/28891	0.0141781853153865	0.042868542835826	0.0233214115613964	11479/21857/12317/56312	4
BP	GO:0001782	B cell homeostasis	2/119	44/28891	0.0142171946171807	0.042868542835826	0.0233214115613964	17260/21929	2
BP	GO:0010543	regulation of platelet activation	2/119	44/28891	0.0142171946171807	0.042868542835826	0.0233214115613964	16193/18750	2
BP	GO:0010613	positive regulation of cardiac muscle hypertrophy	2/119	44/28891	0.0142171946171807	0.042868542835826	0.0233214115613964	17260/18750	2
BP	GO:0016925	protein sumoylation	2/119	44/28891	0.0142171946171807	0.042868542835826	0.0233214115613964	13653/12578	2
BP	GO:0032660	regulation of interleukin-17 production	2/119	44/28891	0.0142171946171807	0.042868542835826	0.0233214115613964	21803/16193	2
BP	GO:0090224	regulation of spindle organization	2/119	44/28891	0.0142171946171807	0.042868542835826	0.0233214115613964	235587/67300	2
BP	GO:0009150	purine ribonucleotide metabolic process	5/119	345/28891	0.0142571500915552	0.0429119777397258	0.0233450410855875	21803/22436/433256/50790/23959	5
BP	GO:0016042	lipid catabolic process	5/119	345/28891	0.0142571500915552	0.0429119777397258	0.0233450410855875	14245/18606/56050/433256/230784	5
BP	GO:0006275	regulation of DNA replication	3/119	123/28891	0.0144134927367488	0.0432467969876033	0.0235271899752368	14245/15461/16193	3
BP	GO:0044000	movement in host	3/119	123/28891	0.0144134927367488	0.0432467969876033	0.0235271899752368	12389/17254/12642	3
BP	GO:0051101	regulation of DNA binding	3/119	123/28891	0.0144134927367488	0.0432467969876033	0.0235271899752368	21803/15368/19645	3
BP	GO:0032386	regulation of intracellular transport	5/119	346/28891	0.0144198906299838	0.0432467969876033	0.0235271899752368	21803/15461/16193/17999/12578	5
BP	GO:0051146	striated muscle cell differentiation	5/119	347/28891	0.0145838770289937	0.0436995922751025	0.0237735203740392	21803/17260/19645/18007/23886	5
BP	GO:2000106	regulation of leukocyte apoptotic process	3/119	124/28891	0.0147273466905295	0.0440703849461175	0.0239752395814732	17260/26570/12578	3
BP	GO:0043393	regulation of protein binding	4/119	228/28891	0.0148161661041788	0.0440703849461175	0.0239752395814732	12389/72512/12578/12010	4
BP	GO:0014742	positive regulation of muscle hypertrophy	2/119	45/28891	0.0148388226776001	0.0440703849461175	0.0239752395814732	17260/18750	2
BP	GO:0032924	activin receptor signaling pathway	2/119	45/28891	0.0148388226776001	0.0440703849461175	0.0239752395814732	11479/17131	2
BP	GO:0035196	miRNA processing	2/119	45/28891	0.0148388226776001	0.0440703849461175	0.0239752395814732	21803/16193	2
BP	GO:0043550	regulation of lipid kinase activity	2/119	45/28891	0.0148388226776001	0.0440703849461175	0.0239752395814732	21803/19645	2
BP	GO:0045066	regulatory T cell differentiation	2/119	45/28891	0.0148388226776001	0.0440703849461175	0.0239752395814732	21803/12703	2
BP	GO:0051180	vitamin transport	2/119	45/28891	0.0148388226776001	0.0440703849461175	0.0239752395814732	27416/50500	2
BP	GO:1901568	fatty acid derivative metabolic process	2/119	45/28891	0.0148388226776001	0.0440703849461175	0.0239752395814732	433256/50790	2
BP	GO:2000516	positive regulation of CD4-positive, alpha-beta T cell activation	2/119	45/28891	0.0148388226776001	0.0440703849461175	0.0239752395814732	16193/12703	2
BP	GO:0061138	morphogenesis of a branching epithelium	4/119	229/28891	0.015032797154988	0.0445646867064175	0.0242441503963713	21803/18612/22337/16193	4
BP	GO:0045445	myoblast differentiation	3/119	125/28891	0.0150450594596837	0.0445646867064175	0.0242441503963713	21803/17260/19645	3
BP	GO:0045582	positive regulation of T cell differentiation	3/119	125/28891	0.0150450594596837	0.0445646867064175	0.0242441503963713	21803/16193/12703	3
BP	GO:0001649	osteoblast differentiation	4/119	230/28891	0.0152514231167014	0.045059522033149	0.0245133514829121	17260/16193/11911/227358	4
BP	GO:0035264	multicellular organism growth	4/119	230/28891	0.0152514231167014	0.045059522033149	0.0245133514829121	11920/23886/14255/16598	4
BP	GO:0032956	regulation of actin cytoskeleton organization	5/119	351/28891	0.015252359795085	0.045059522033149	0.0245133514829121	21803/17260/15461/19241/78757	5
BP	GO:0032602	chemokine production	3/119	126/28891	0.0153666362688382	0.0453174110860647	0.024653648687864	21803/16193/13653	3
BP	GO:0035303	regulation of dephosphorylation	3/119	126/28891	0.0153666362688382	0.0453174110860647	0.024653648687864	21803/17260/14245	3
BP	GO:0006356	regulation of transcription by RNA polymerase I	2/119	46/28891	0.015472000008513	0.0453891830496967	0.024692694183505	320595/11911	2
BP	GO:0046326	positive regulation of glucose import	2/119	46/28891	0.015472000008513	0.0453891830496967	0.024692694183505	18024/227358	2
BP	GO:0060390	regulation of SMAD protein signal transduction	2/119	46/28891	0.015472000008513	0.0453891830496967	0.024692694183505	21803/17131	2
BP	GO:0070542	response to fatty acid	2/119	46/28891	0.015472000008513	0.0453891830496967	0.024692694183505	20249/329065	2
BP	GO:0090181	regulation of cholesterol metabolic process	2/119	46/28891	0.015472000008513	0.0453891830496967	0.024692694183505	18984/12642	2
BP	GO:0045216	cell-cell junction organization	4/119	231/28891	0.0154720495956841	0.0453891830496967	0.024692694183505	21803/12389/17131/18750	4
BP	GO:0022037	metencephalon development	3/119	127/28891	0.0156920820684181	0.0458421193665047	0.024939101305292	12411/14828/11909	3
BP	GO:0032649	regulation of type II interferon production	3/119	127/28891	0.0156920820684181	0.0458421193665047	0.024939101305292	15461/18173/14255	3
BP	GO:0042752	regulation of circadian rhythm	3/119	127/28891	0.0156920820684181	0.0458421193665047	0.024939101305292	217166/16193/20439	3
BP	GO:0050764	regulation of phagocytosis	3/119	127/28891	0.0156920820684181	0.0458421193665047	0.024939101305292	21803/12317/18173	3
BP	GO:0033157	regulation of intracellular protein transport	4/119	232/28891	0.0156946821290504	0.0458421193665047	0.024939101305292	21803/15461/16193/12578	4
BP	GO:0006066	alcohol metabolic process	5/119	354/28891	0.015766994464166	0.046013322680394	0.0250322395992429	18984/56050/13076/14528/12642	5
BP	GO:0002221	pattern recognition receptor signaling pathway	4/119	233/28891	0.0159193261846408	0.0463338011606938	0.0252065868021386	12389/21929/217166/72512	4
BP	GO:0006164	purine nucleotide biosynthetic process	4/119	233/28891	0.0159193261846408	0.0463338011606938	0.0252065868021386	21803/18126/433256/50790	4
BP	GO:0002449	lymphocyte mediated immunity	6/119	489/28891	0.0159319858114324	0.0463338011606938	0.0252065868021386	21803/235587/16193/17131/18173/12010	6
BP	GO:0006338	chromatin remodeling	6/119	489/28891	0.0159319858114324	0.0463338011606938	0.0252065868021386	19645/11909/320595/52463/16598/107817	6
BP	GO:0061041	regulation of wound healing	3/119	128/28891	0.0160214015374288	0.0465535361282209	0.0253261273620255	12389/18024/15461	3
BP	GO:0006623	protein targeting to vacuole	2/119	47/28891	0.0161166226041281	0.0466687373510916	0.0253887993110402	18412/17999	2
BP	GO:0032620	interleukin-17 production	2/119	47/28891	0.0161166226041281	0.0466687373510916	0.0253887993110402	21803/16193	2
BP	GO:0046636	negative regulation of alpha-beta T cell activation	2/119	47/28891	0.0161166226041281	0.0466687373510916	0.0253887993110402	17131/12703	2
BP	GO:0071300	cellular response to retinoic acid	2/119	47/28891	0.0161166226041281	0.0466687373510916	0.0253887993110402	17260/11920	2
BP	GO:0044242	cellular lipid catabolic process	4/119	234/28891	0.0161459871610039	0.046713497737995	0.0254131499265631	14245/18606/433256/230784	4
BP	GO:1901890	positive regulation of cell junction assembly	3/119	129/28891	0.0163545990862197	0.0472763324704063	0.0257193441558814	12389/18606/18750	3
BP	GO:0050767	regulation of neurogenesis	6/119	494/28891	0.0166653018308009	0.0481264800756572	0.0261818427825765	21803/217166/19645/18606/16193/12010	6
BP	GO:0035195	miRNA-mediated post-transcriptional gene silencing	3/119	130/28891	0.0166916788592261	0.0481264800756572	0.0261818427825765	21803/16193/22695	3
BP	GO:0043406	positive regulation of MAP kinase activity	3/119	130/28891	0.0166916788592261	0.0481264800756572	0.0261818427825765	21803/17260/15461	3
BP	GO:0008206	bile acid metabolic process	2/119	48/28891	0.0167725871068045	0.0481530940955182	0.0261963213831872	217166/56050	2
BP	GO:0030501	positive regulation of bone mineralization	2/119	48/28891	0.0167725871068045	0.0481530940955182	0.0261963213831872	17260/22337	2
BP	GO:0048536	spleen development	2/119	48/28891	0.0167725871068045	0.0481530940955182	0.0261963213831872	214133/14255	2
BP	GO:0140718	facultative heterochromatin formation	2/119	48/28891	0.0167725871068045	0.0481530940955182	0.0261963213831872	320595/52463	2
BP	GO:1904037	positive regulation of epithelial cell apoptotic process	2/119	48/28891	0.0167725871068045	0.0481530940955182	0.0261963213831872	21803/15368	2
BP	GO:0070374	positive regulation of ERK1 and ERK2 cascade	4/119	239/28891	0.0173097299519577	0.0496527608100989	0.0270121724091856	21803/15461/16193/18750	4
BP	GO:0018958	phenol-containing compound metabolic process	3/119	132/28891	0.0173775003423704	0.0497621684995926	0.0270716925511329	216343/26570/14528	3
BP	GO:0048259	regulation of receptor-mediated endocytosis	3/119	132/28891	0.0173775003423704	0.0497621684995926	0.0270716925511329	17999/18750/12010	3
BP	GO:0001774	microglial cell activation	2/119	49/28891	0.0174397908035503	0.0498131439703448	0.0270994243062687	217166/11920	2
BP	GO:0010799	regulation of peptidyl-threonine phosphorylation	2/119	49/28891	0.0174397908035503	0.0498131439703448	0.0270994243062687	21803/17131	2
BP	GO:0032881	regulation of polysaccharide metabolic process	2/119	49/28891	0.0174397908035503	0.0498131439703448	0.0270994243062687	21803/67300	2
CC	GO:0005741	mitochondrial outer membrane	10/122	202/28573	1.72923012086457e-08	3.83889086831935e-06	2.8031730380331e-06	56615/22335/14245/18174/69104/56462/72512/433256/11909/50790	10
CC	GO:0019867	outer membrane	10/122	229/28573	5.65681860846716e-08	4.18604577026569e-06	3.05666689720681e-06	56615/22335/14245/18174/69104/56462/72512/433256/11909/50790	10
CC	GO:0031968	organelle outer membrane	10/122	229/28573	5.65681860846716e-08	4.18604577026569e-06	3.05666689720681e-06	56615/22335/14245/18174/69104/56462/72512/433256/11909/50790	10
CC	GO:0005777	peroxisome	7/122	151/28573	4.03548239298202e-06	0.000179175418248402	0.00013083458705668	12389/56615/18126/22436/72512/50790/11920	7
CC	GO:0042579	microbody	7/122	151/28573	4.03548239298202e-06	0.000179175418248402	0.00013083458705668	12389/56615/18126/22436/72512/50790/11920	7
CC	GO:0044754	autolysosome	3/122	14/28573	2.6709913604252e-05	0.000966158204613957	0.000705492477527498	18412/14319/14325	3
CC	GO:0005774	vacuolar membrane	8/122	283/28573	3.04644478932329e-05	0.000966158204613957	0.000705492477527498	13056/18174/18173/230784/66290/69668/195040/12010	8
CC	GO:0030139	endocytic vesicle	7/122	214/28573	3.87365399497551e-05	0.0010749389836057	0.000784924625297669	12317/71145/14319/18173/67300/14325/12010	7
CC	GO:0005767	secondary lysosome	3/122	18/28573	5.91341507526508e-05	0.00145864238523205	0.0010651063410419	18412/14319/14325	3
CC	GO:0090575	RNA polymerase II transcription regulator complex	7/122	249/28573	0.00010033384474496	0.00222741135333811	0.00162646443060251	18024/19645/22337/17131/11910/11909/11911	7
CC	GO:0016471	vacuolar proton-transporting V-type ATPase complex	3/122	23/28573	0.000126355387906268	0.0025500814650174	0.00186207940072395	66290/69668/195040	3
CC	GO:0033176	proton-transporting V-type ATPase complex	3/122	28/28573	0.000230118939668597	0.00425720038386905	0.00310862427271614	66290/69668/195040	3
CC	GO:0140534	endoplasmic reticulum protein-containing complex	5/122	135/28573	0.000291042212556193	0.0049701054759596	0.00362919034280597	12317/18452/18451/14828/12010	5
CC	GO:0005793	endoplasmic reticulum-Golgi intermediate compartment	4/122	81/28573	0.000408336278274243	0.00647504669834871	0.00472810427475439	72512/14828/69668/195040	4
CC	GO:0005765	lysosomal membrane	6/122	230/28573	0.000473692281166063	0.00657248040117913	0.00479925074339301	13056/18174/18173/230784/66290/12010	6
CC	GO:0098852	lytic vacuole membrane	6/122	230/28573	0.000473692281166063	0.00657248040117913	0.00479925074339301	13056/18174/18173/230784/66290/12010	6
CC	GO:0005776	autophagosome	4/122	92/28573	0.00066148397444496	0.00863820248981065	0.00630764904424296	18412/72512/14319/14325	4
CC	GO:0031932	TORC2 complex	2/122	10/28573	0.000795665174949139	0.00942840875694343	0.00688466073290321	230784/78757	2
CC	GO:0005798	Golgi-associated vesicle	4/122	97/28573	0.000806935884603266	0.00942840875694343	0.00688466073290321	74051/69668/67300/195040	4
CC	GO:1990229	iron-sulfur cluster assembly complex	2/122	11/28573	0.000969763767421437	0.010764377818378	0.00786019053594218	73046/66162	2
CC	GO:0016469	proton-transporting two-sector ATPase complex	3/122	50/28573	0.0012857784216879	0.0129746731643052	0.00947415679138456	66290/69668/195040	3
CC	GO:0030666	endocytic vesicle membrane	3/122	50/28573	0.0012857784216879	0.0129746731643052	0.00947415679138456	71145/18173/12010	3
CC	GO:0038201	TOR complex	2/122	13/28573	0.00136763409311661	0.013200642116169	0.00963916019862507	230784/78757	2
CC	GO:0042824	MHC class I peptide loading complex	2/122	16/28573	0.00208649636337896	0.0193000913612554	0.0140930017526474	12317/12010	2
CC	GO:0033116	endoplasmic reticulum-Golgi intermediate compartment membrane	2/122	18/28573	0.00264547622129305	0.0234918288450823	0.0171538247612265	72512/195040	2
CC	GO:0045178	basal part of cell	6/122	325/28573	0.00277296922166545	0.0236768910465281	0.0172889579002623	12389/17254/27416/18174/11828/20501	6
CC	GO:0005635	nuclear envelope	7/122	451/28573	0.00329501964777594	0.0270923837706021	0.0197829639671538	12317/14245/15370/223870/14528/320595/625249	7
CC	GO:0098850	extrinsic component of synaptic vesicle membrane	2/122	22/28573	0.00394985642116192	0.0313167187677838	0.0228675898067269	66290/67300	2
CC	GO:0016529	sarcoplasmic reticulum	3/122	77/28573	0.00441414603190039	0.0337910489338581	0.0246743553144341	12317/22436/210530	3
CC	GO:0031965	nuclear membrane	5/122	263/28573	0.00550496973265184	0.0407367760216236	0.0297461522395924	14245/15370/223870/14528/320595	5
CC	GO:0016323	basolateral plasma membrane	5/122	267/28573	0.00586091747534499	0.0419717315976319	0.0306479216028227	12389/17254/27416/11828/20501	5
CC	GO:0030670	phagocytic vesicle membrane	2/122	28/28573	0.00635636061302037	0.0440972517528288	0.0321999846843795	18173/12010	2
CC	GO:0030667	secretory granule membrane	3/122	89/28573	0.00660406015914808	0.0444273137979053	0.0324409972730081	12389/13056/18173	3
CC	GO:0030137	COPI-coated vesicle	2/122	30/28573	0.00727430781366987	0.047496951018668	0.0346824583066613	69668/195040	2
CC	GO:0031902	late endosome membrane	3/122	94/28573	0.00767602723920205	0.0486879442029387	0.0355521261605148	18174/18173/12010	3
MF	GO:0005506	iron ion binding	29/121	174/28407	2.67837175818491e-38	1.14902148426133e-35	7.35847398827644e-36	12317/216343/18452/18451/114886/18174/56050/22436/14319/67667/16819/13113/13076/26432/23959/20249/210530/214133/320595/170442/338523/52463/329065/12642/14325/13110/107817/434624/71724	29
MF	GO:0016705	oxidoreductase activity, acting on paired donors, with incorporation or reduction of molecular oxygen	22/121	229/28407	1.19735018411475e-23	2.56831614492614e-21	1.64478104238921e-21	15368/18984/216343/18452/18451/18126/56050/67667/13113/13076/26432/20249/210530/214133/320595/170442/338523/52463/329065/12642/13110/107817	22
MF	GO:0051213	dioxygenase activity	13/121	94/28407	1.76639768224174e-16	2.52594868560569e-14	1.61764840373717e-14	18984/18452/18451/67667/69656/26432/210530/214133/320595/170442/338523/52463/107817	13
MF	GO:0016706	2-oxoglutarate-dependent dioxygenase activity	11/121	60/28407	1.51225029148774e-15	1.6218884376206e-13	1.03867717389026e-13	18452/18451/67667/26432/210530/214133/320595/170442/338523/52463/107817	11
MF	GO:0061629	RNA polymerase II-specific DNA-binding transcription factor binding	13/121	382/28407	1.01671419633777e-08	8.72340780457808e-07	5.5865769525086e-07	12317/17260/18024/14245/217410/19645/22337/15370/72512/11909/11911/14255/12578	13
MF	GO:0020037	heme binding	9/121	164/28407	3.71519387415897e-08	2.65636362002366e-06	1.70116772132542e-06	15368/114886/18126/217166/56050/12411/13113/13076/13110	9
MF	GO:0046906	tetrapyrrole binding	9/121	173/28407	5.88910381885789e-08	3.60917934041434e-06	2.31136255146152e-06	15368/114886/18126/217166/56050/12411/13113/13076/13110	9
MF	GO:0031625	ubiquitin protein ligase binding	11/121	338/28407	2.29224355081009e-07	1.22921560412191e-05	7.87204693107151e-06	11479/12317/18412/18024/217410/19645/12411/72512/17131/14828/14255	11
MF	GO:0004497	monooxygenase activity	8/121	153/28407	3.1693748215357e-07	1.51073533159868e-05	9.67493366574055e-06	15368/216343/18126/56050/13113/13076/12642/13110	8
MF	GO:0044389	ubiquitin-like protein ligase binding	11/121	358/28407	4.05479749018315e-07	1.73950812328857e-05	1.11400225782927e-05	11479/12317/18412/18024/217410/19645/12411/72512/17131/14828/14255	11
MF	GO:0031418	L-ascorbic acid binding	4/121	19/28407	1.15526813524034e-06	4.50554572743731e-05	2.88540653873424e-05	18452/18451/26432/210530	4
MF	GO:0019842	vitamin binding	7/121	141/28407	2.51817118147546e-06	9.00246197377478e-05	5.7652866523254e-05	18452/18451/22337/12411/26432/210530/50500	7
MF	GO:0051537	2 iron, 2 sulfur cluster binding	4/121	28/28407	5.9244479465835e-06	0.000195506782237255	0.000125204932312412	73046/22436/66162/71724	4
MF	GO:0008198	ferrous iron binding	4/121	35/28407	1.48053479888708e-05	0.000453678163373257	0.000290541039480849	14319/23959/214133/14325	4
MF	GO:0031543	peptidyl-proline dioxygenase activity	3/121	12/28407	1.61256569213315e-05	0.000461193787950082	0.000295354137295967	18452/18451/210530	3
MF	GO:0016712	oxidoreductase activity, acting on paired donors, with incorporation or reduction of molecular oxygen, reduced flavin or flavoprotein as one donor, and incorporation of one atom of oxygen	5/121	80/28407	2.40314035731397e-05	0.000644342008304808	0.000412644495565096	15368/56050/13113/13076/13110	5
MF	GO:0008395	steroid hydroxylase activity	4/121	42/28407	3.09291772921482e-05	0.000780506885784211	0.000499846146950507	56050/13113/13076/12642	4
MF	GO:0032451	demethylase activity	4/121	44/28407	3.72657647217841e-05	0.000888167392535855	0.000568793251016705	13076/320595/338523/107817	4
MF	GO:0016209	antioxidant activity	5/121	89/28407	4.02458458480987e-05	0.000908708835201807	0.000581948241903255	18104/56615/114886/230784/625249	5
MF	GO:0031406	carboxylic acid binding	7/121	218/28407	4.28650872168072e-05	0.000919456120800514	0.000588830934925615	18452/18451/18126/22337/230784/26432/210530	7
MF	GO:0043177	organic acid binding	7/121	234/28407	6.69952986044622e-05	0.00136861824291973	0.000876479846404242	18452/18451/18126/22337/230784/26432/210530	7
MF	GO:0004601	peroxidase activity	4/121	61/28407	0.000135480520929577	0.00264187015812676	0.00169188593122582	56615/114886/230784/625249	4
MF	GO:0016684	oxidoreductase activity, acting on peroxide as acceptor	4/121	63/28407	0.00015363156378042	0.00286556264616522	0.00183514133394461	56615/114886/230784/625249	4
MF	GO:0141052	histone H3 demethylase activity	3/121	26/28407	0.000182451650870573	0.00326132325931148	0.00208859126654471	320595/338523/107817	3
MF	GO:0051536	iron-sulfur cluster binding	4/121	70/28407	0.000231117566749871	0.00381343985137286	0.00244217347861199	73046/22436/66162/71724	4
MF	GO:0051540	metal cluster binding	4/121	70/28407	0.000231117566749871	0.00381343985137286	0.00244217347861199	73046/22436/66162/71724	4
MF	GO:0032452	histone demethylase activity	3/121	29/28407	0.000254035840584344	0.00389219198609584	0.00249260730798924	320595/338523/107817	3
MF	GO:0140457	protein demethylase activity	3/121	29/28407	0.000254035840584344	0.00389219198609584	0.00249260730798924	320595/338523/107817	3
MF	GO:0033612	receptor serine/threonine kinase binding	3/121	31/28407	0.000310569449582259	0.00459428599554446	0.0029422368907793	12389/17131/18007	3
MF	GO:0046982	protein heterodimerization activity	7/121	312/28407	0.0003911109782913	0.00559288698956559	0.00358175316961506	17260/12389/17254/15370/11910/11909/11911	7
MF	GO:0097718	disordered domain specific binding	3/121	36/28407	0.000485722374287236	0.00664621198272544	0.00425631536619149	19645/12578/67300	3
MF	GO:0031072	heat shock protein binding	5/121	152/28407	0.000495754739970196	0.00664621198272544	0.00425631536619149	18126/14828/13076/22695/67300	5
MF	GO:0022804	active transmembrane transporter activity	8/121	435/28407	0.000565366199809165	0.00719632802955988	0.00460861640465005	17254/27416/18174/18173/26570/11306/20501/66290	8
MF	GO:0070330	aromatase activity	3/121	38/28407	0.00057033835199309	0.00719632802955988	0.00460861640465005	13113/13076/13110	3
MF	GO:0050660	flavin adenine dinucleotide binding	4/121	91/28407	0.00062894536382953	0.00769689631728706	0.00492918645273445	18984/18126/22436/71724	4
MF	GO:0048029	monosaccharide binding	4/121	92/28407	0.000655388339805605	0.00769689631728706	0.00492918645273445	18452/18451/26432/210530	4
MF	GO:0046915	transition metal ion transmembrane transporter activity	3/121	40/28407	0.000663834880511938	0.00769689631728706	0.00492918645273445	18174/18173/67712	3
MF	GO:0008140	cAMP response element binding protein binding	2/121	10/28407	0.000791840097294601	0.00871024107024061	0.00557814481494982	11909/11911	2
MF	GO:0101021	estrogen 2-hydroxylase activity	2/121	10/28407	0.000791840097294601	0.00871024107024061	0.00557814481494982	13113/13076	2
MF	GO:0140313	molecular sequestering activity	3/121	45/28407	0.000938766856011903	0.00962864127423359	0.00616629952784927	14319/16819/230784	3
MF	GO:0016653	oxidoreductase activity, acting on NAD(P)H, heme protein as acceptor	2/121	11/28407	0.000965108565948822	0.00962864127423359	0.00616629952784927	18984/13110	2
MF	GO:0047676	arachidonate-CoA ligase activity	2/121	11/28407	0.000965108565948822	0.00962864127423359	0.00616629952784927	433256/50790	2
MF	GO:0051864	histone H3K36 demethylase activity	2/121	11/28407	0.000965108565948822	0.00962864127423359	0.00616629952784927	320595/338523	2
MF	GO:0019207	kinase regulator activity	6/121	266/28407	0.000997287051293373	0.00972354875011039	0.00622707943510934	21803/217410/18126/12703/12578/78757	6
MF	GO:0032454	histone H3K9 demethylase activity	2/121	12/28407	0.00115490514775432	0.0107707458344914	0.00689771724402465	320595/338523	2
MF	GO:0034713	type I transforming growth factor beta receptor binding	2/121	12/28407	0.00115490514775432	0.0107707458344914	0.00689771724402465	21803/17131	2
MF	GO:0016661	oxidoreductase activity, acting on other nitrogenous compounds as donors	2/121	13/28407	0.00136108823941766	0.0122357667992341	0.00783593457146385	12411/22436	2
MF	GO:0030246	carbohydrate binding	6/121	283/28407	0.00136903684466955	0.0122357667992341	0.00783593457146385	12317/18452/18451/18606/26432/210530	6
MF	GO:0004879	nuclear receptor activity	3/121	53/28407	0.00151189730199451	0.0129720788511129	0.00830747780674879	217166/22337/15370	3
MF	GO:0098531	ligand-activated transcription factor activity	3/121	53/28407	0.00151189730199451	0.0129720788511129	0.00830747780674879	217166/22337/15370	3
MF	GO:0140993	histone modifying activity	5/121	196/28407	0.00154713482041814	0.0130141340776349	0.00833441048770142	11909/320595/338523/18750/107817	5
MF	GO:0004467	long-chain fatty acid-CoA ligase activity	2/121	15/28407	0.00182205197969389	0.0144751907275681	0.00927008901949521	433256/50790	2
MF	GO:0010181	FMN binding	2/121	15/28407	0.00182205197969389	0.0144751907275681	0.00927008901949521	18984/18126	2
MF	GO:0016717	oxidoreductase activity, acting on paired donors, with oxidation of a pair of donors resulting in the reduction of molecular oxygen to two molecules of water	2/121	15/28407	0.00182205197969389	0.0144751907275681	0.00927008901949521	20249/329065	2
MF	GO:0015078	proton transmembrane transporter activity	4/121	122/28407	0.00186814068695023	0.0145714973582118	0.00933176496256479	18174/18173/20501/66290	4
MF	GO:0016722	oxidoreductase activity, acting on metal ions	2/121	16/28407	0.00207655384758734	0.0153593379416374	0.00983630769909793	74051/14319	2
MF	GO:0016725	oxidoreductase activity, acting on CH or CH2 groups	2/121	16/28407	0.00207655384758734	0.0153593379416374	0.00983630769909793	22436/13113	2
MF	GO:0070411	I-SMAD binding	2/121	16/28407	0.00207655384758734	0.0153593379416374	0.00983630769909793	11479/17131	2
MF	GO:0008199	ferric iron binding	2/121	18/28407	0.00263290719282646	0.0185166751757796	0.0118583050444816	14319/14325	2
MF	GO:0043295	glutathione binding	2/121	18/28407	0.00263290719282646	0.0185166751757796	0.0118583050444816	56615/14862	2
MF	GO:0101020	estrogen 16-alpha-hydroxylase activity	2/121	18/28407	0.00263290719282646	0.0185166751757796	0.0118583050444816	13113/13076	2
MF	GO:0015295	solute:proton symporter activity	2/121	19/28407	0.00293448512176891	0.0203047438264333	0.013003406057414	18174/20501	2
MF	GO:0019887	protein kinase regulator activity	5/121	230/28407	0.00309502581261494	0.0210756519620922	0.0134971050474937	21803/217410/18126/12578/78757	5
MF	GO:0035259	nuclear glucocorticoid receptor binding	2/121	20/28407	0.00325148295925935	0.0217950967112853	0.0139578462560311	15370/14255	2
MF	GO:0005125	cytokine activity	5/121	236/28407	0.00345416788230342	0.0226093477621919	0.014479302578658	21857/21803/16193/23886/15967	5
MF	GO:0016651	oxidoreductase activity, acting on NAD(P)H	3/121	71/28407	0.00348938032643044	0.0226093477621919	0.014479302578658	18104/18984/13110	3
MF	GO:0015645	fatty acid ligase activity	2/121	21/28407	0.00358376607885559	0.0226093477621919	0.014479302578658	433256/50790	2
MF	GO:0043522	leucine zipper domain binding	2/121	21/28407	0.00358376607885559	0.0226093477621919	0.014479302578658	11909/11911	2
MF	GO:0019210	kinase inhibitor activity	3/121	73/28407	0.00377381492413242	0.023463284093519	0.015026173839795	217410/12703/12578	3
MF	GO:0008083	growth factor activity	4/121	149/28407	0.00384183657484095	0.023544969865811	0.0150784864065186	21857/21803/16193/23886	4
MF	GO:0050998	nitric-oxide synthase binding	2/121	22/28407	0.00393120070468199	0.0237533113001208	0.0152119108068495	12389/18126	2
MF	GO:0008080	N-acetyltransferase activity	3/121	76/28407	0.00422631166572207	0.0248915881889829	0.0159408772354914	20229/11909/69215	3
MF	GO:0003950	NAD+ ADP-ribosyltransferase activity	2/121	23/28407	0.00429365390672432	0.0248915881889829	0.0159408772354914	235587/243771	2
MF	GO:0070696	transmembrane receptor protein serine/threonine kinase binding	2/121	23/28407	0.00429365390672432	0.0248915881889829	0.0159408772354914	17131/18007	2
MF	GO:0016922	nuclear receptor binding	4/121	156/28407	0.00452094004823421	0.0258597770758997	0.0165609172293211	12317/22337/15370/14255	4
MF	GO:1990841	promoter-specific chromatin binding	3/121	79/28407	0.00471039981786612	0.0265889673929548	0.0170278996186019	11909/13653/11911	3
MF	GO:0070530	K63-linked polyubiquitin modification-dependent protein binding	2/121	25/28407	0.0050630885206449	0.0278469868635469	0.0178335506597614	18412/21929	2
MF	GO:1990404	NAD+-protein ADP-ribosyltransferase activity	2/121	25/28407	0.0050630885206449	0.0278469868635469	0.0178335506597614	235587/243771	2
MF	GO:0016405	CoA-ligase activity	2/121	26/28407	0.00546980825979276	0.0297031359930518	0.01902225124325	433256/50790	2
MF	GO:0004602	glutathione peroxidase activity	2/121	27/28407	0.00589102322045337	0.0312006044638827	0.0199812483500757	56615/625249	2
MF	GO:0019825	oxygen binding	2/121	27/28407	0.00589102322045337	0.0312006044638827	0.0199812483500757	114886/12411	2
MF	GO:0005160	transforming growth factor beta receptor binding	2/121	28/28407	0.00632660463218318	0.032472008097076	0.020795470772511	21803/17131	2
MF	GO:0030275	LRR domain binding	2/121	28/28407	0.00632660463218318	0.032472008097076	0.020795470772511	11909/11911	2
MF	GO:0051082	unfolded protein binding	3/121	88/28407	0.0063581554315953	0.032472008097076	0.020795470772511	12317/14828/69668	3
MF	GO:0016878	acid-thiol ligase activity	2/121	29/28407	0.00677642454267199	0.0342010132800739	0.0219027468190389	433256/50790	2
MF	GO:0055106	ubiquitin-protein transferase regulator activity	2/121	30/28407	0.00724035581320422	0.0361175888821466	0.0231301452539327	217410/12578	2
MF	GO:0016887	ATP hydrolysis activity	5/121	283/28407	0.00737229052937339	0.036353018817255	0.0232809174611791	27416/14828/11306/66290/74142	5
MF	GO:0140104	molecular carrier activity	3/121	96/28407	0.0080777758879923	0.0391345617541034	0.0250622515466102	12317/114886/56462	3
MF	GO:0015291	secondary active transmembrane transporter activity	5/121	290/28407	0.00814519974739411	0.0391345617541034	0.0250622515466102	17254/18174/18173/26570/20501	5
MF	GO:0004364	glutathione transferase activity	2/121	32/28407	0.00821004792044128	0.0391345617541034	0.0250622515466102	56615/14862	2
MF	GO:0043130	ubiquitin binding	3/121	99/28407	0.00878634757780591	0.0414213528667993	0.0265267405183036	18412/21929/17999	3
MF	GO:0016410	N-acyltransferase activity	3/121	100/28407	0.00903037810336914	0.0421090457211452	0.026967147425393	20229/11909/69215	3
MF	GO:0008200	ion channel inhibitor activity	2/121	34/28407	0.00923467994505936	0.0425986849078545	0.0272807183436389	12389/17999	2
MF	GO:0016407	acetyltransferase activity	3/121	103/28407	0.00978617342539762	0.0442809920069654	0.0283580883666249	20229/11909/69215	3
MF	GO:0002020	protease binding	4/121	195/28407	0.00980581408079652	0.0442809920069654	0.0283580883666249	21857/21929/16819/67300	4
MF	GO:0016248	channel inhibitor activity	2/121	36/28407	0.0103132636091594	0.0460873967534313	0.0295149320393708	12389/17999	2
MF	GO:0042626	ATPase-coupled transmembrane transporter activity	3/121	108/28407	0.0111255636185858	0.0492048122925083	0.0315113630434172	27416/11306/66290	3

## Sheet: C
Supplemental Table S4C. KEGG analysis of ferroptosis-related DEGs in transcriptomics.
Category	Subcategory	KEGG ID	Description	GeneRatio	BgRatio	pvalue	p.adjust	qvalue	Gene EntrezID	Count
Cellular Processes	Cell growth and death	mmu04216	Ferroptosis	13/94	41/9784	3.56354479197608e-17	3.56354479197608e-17	5.8892266562131e-15	15368/22335/17254/18174/14319/433256/20229/26570/50790/14325/434624/69215/625249	13
Human Diseases	Infectious disease: viral	mmu05166	Human T-cell leukemia virus 1 infection	14/94	247/9784	8.53419902584493e-08	8.53419902584493e-08	7.0519434055666e-06	21803/12317/22335/53859/19645/15461/16193/11909/11920/13653/11911/12578/22695/12010	14
Organismal Systems	Digestive system	mmu04978	Mineral absorption	7/94	55/9784	8.40253623900472e-07	8.40253623900472e-07	4.62876557727628e-05	15368/74051/22337/18174/14319/14325/434624	7
Human Diseases	Cancer: specific types	mmu05225	Hepatocellular carcinoma	10/94	175/9784	6.40571236946612e-06	6.40571236946612e-06	0.000264657063685837	21803/18104/15368/56615/18024/19645/15461/12578/18750/14862	10
Human Diseases	Cardiovascular disease	mmu05418	Fluid shear stress and atherosclerosis	9/94	148/9784	1.15837922942187e-05	1.15837922942187e-05	0.00038287481898786	18104/15368/17260/12389/56615/18412/18024/16598/14862	9
Human Diseases	Infectious disease: viral	mmu05161	Hepatitis B	9/94	164/9784	2.63730979660924e-05	2.63730979660924e-05	0.000705688634475745	21803/22335/19645/15461/16193/11909/11911/18750/15967	9
Human Diseases	Infectious disease: viral	mmu05163	Human cytomegalovirus infection	11/94	254/9784	2.98906332437179e-05	2.98906332437179e-05	0.000705688634475745	12317/19645/72512/15461/16193/11909/11911/12578/18750/12010/15967	11
Human Diseases	Cancer: overview	mmu05207	Chemical carcinogenesis - receptor activation	10/94	228/9784	6.32665810901244e-05	6.32665810901244e-05	0.00130695437251968	56615/19645/22337/15461/11909/13113/13076/11911/18750/14862	10
Metabolism	Amino acid metabolism	mmu00330	Arginine and proline metabolism	5/94	54/9784	0.000160361831817557	0.000160361831817557	0.00294465585910602	18452/18451/18126/20229/69215	5
Human Diseases	Cardiovascular disease	mmu05417	Lipid and atherosclerosis	9/94	217/9784	0.000228470375201001	0.000228470375201001	0.00377577356911129	18024/15461/16193/14828/13076/11911/18750/13110/15967	9
Human Diseases	Cancer: overview	mmu05208	Chemical carcinogenesis - reactive oxygen species	9/94	229/9784	0.00034052471904942	0.00034052471904942	0.0048204766100705	18104/15368/56615/22335/18024/53859/15461/13076/14862	9
Cellular Processes	Cell growth and death	mmu04218	Cellular senescence	8/94	182/9784	0.000350021868501935	0.000350021868501935	0.0048204766100705	21803/22335/18412/19645/15461/16193/11920/12578	8
Cellular Processes	Cell growth and death	mmu04115	p53 signaling pathway	5/94	75/9784	0.000746880286534169	0.000746880286534169	0.00934753558003927	12521/230784/11920/12578/17248	5
Environmental Information Processing	Signal transduction	mmu04150	mTOR signaling pathway	7/94	158/9784	0.000791861294360014	0.000791861294360014	0.00934753558003927	17254/14245/15461/230784/66290/78757/18750	7
Organismal Systems	Endocrine system	mmu04928	Parathyroid hormone synthesis secretion and action	6/94	116/9784	0.0008506123621305	0.0008506123621305	0.00937165900733253	17260/22337/11909/13653/11911/18750	6
Metabolism	Metabolism of cofactors and vitamins	mmu00860	Porphyrin metabolism	4/94	47/9784	0.00103904779184658	0.00103904779184658	0.0107322699552574	15368/14319/14325/434624	4
Human Diseases	Infectious disease: viral	mmu05169	Epstein-Barr virus infection	8/94	228/9784	0.00153016154878735	0.00153016154878735	0.0133572502538745	12317/21929/53859/19645/16193/17999/12010/15967	8
Cellular Processes	Cell growth and death	mmu04217	Necroptosis	7/94	177/9784	0.00153556499618214	0.00153556499618214	0.0133572502538745	22335/18412/21929/14319/14325/434624/15967	7
Organismal Systems	Endocrine system	mmu04926	Relaxin signaling pathway	6/94	130/9784	0.0015356583890601	0.0015356583890601	0.0133572502538745	21803/18126/15461/11909/11911/18750	6
Organismal Systems	Endocrine system	mmu03320	PPAR signaling pathway	5/94	89/9784	0.00161654687887376	0.00161654687887376	0.0133577821043779	433256/11520/50790/20249/329065	5
Environmental Information Processing	Signal transduction	mmu04010	MAPK signaling pathway	9/94	299/9784	0.00225127108546916	0.00225127108546916	0.0174249527241277	21803/17260/53859/15370/15461/11909/11911/14255/18750	9
Human Diseases	Endocrine and metabolic disease	mmu04936	Alcoholic liver disease	6/94	141/9784	0.00231962746454948	0.00231962746454948	0.0174249527241277	14245/53859/16193/20249/329065/15967	6
Human Diseases	Endocrine and metabolic disease	mmu04933	AGE-RAGE signaling pathway in diabetic complications	5/94	101/9784	0.00281898532772507	0.00281898532772507	0.0200560876436533	21803/15461/16193/13653/18750	5
Metabolism	Global and overview maps	mmu01212	Fatty acid metabolism	4/94	62/9784	0.00291260381067067	0.00291260381067067	0.0200560876436533	433256/50790/20249/329065	4
Human Diseases	Cancer: specific types	mmu05223	Non-small cell lung cancer	4/94	72/9784	0.00499451771665379	0.00499451771665379	0.0293498167267651	19645/15461/12578/18750	4
Environmental Information Processing	Signal transduction	mmu04066	HIF-1 signaling pathway	5/94	116/9784	0.00510137294068183	0.00510137294068183	0.0293498167267651	21857/15368/18126/16193/18750	5
Metabolism	Metabolism of other amino acids	mmu00480	Glutathione metabolism	4/94	73/9784	0.00524580222940432	0.00524580222940432	0.0293498167267651	56615/69065/14862/625249	4
Organismal Systems	Endocrine system	mmu04935	Growth hormone synthesis secretion and action	5/94	117/9784	0.00528939212206603	0.00528939212206603	0.0293498167267651	15461/11909/12703/11911/18750	5
Environmental Information Processing	Signal transduction	mmu04668	TNF signaling pathway	5/94	118/9784	0.00548227456141847	0.00548227456141847	0.0293498167267651	21929/53859/16193/11909/11911	5
Organismal Systems	Endocrine system	mmu04918	Thyroid hormone synthesis	4/94	74/9784	0.00550542740511613	0.00550542740511613	0.0293498167267651	14828/11909/11911/18750	4
Human Diseases	Cancer: specific types	mmu05214	Glioma	4/94	74/9784	0.00550542740511613	0.00550542740511613	0.0293498167267651	19645/15461/12578/18750	4
Human Diseases	Cancer: overview	mmu05202	Transcriptional misregulation in cancer	7/94	226/9784	0.00597234291041634	0.00597234291041634	0.0294080120946212	17260/18612/21417/16193/56312/11920/14255	7
Environmental Information Processing	Signal transduction	mmu04630	JAK-STAT signaling pathway	6/94	171/9784	0.00598344004706958	0.00598344004706958	0.0294080120946212	15461/16193/12703/16880/71724/15967	6
Human Diseases	Cancer: specific types	mmu05220	Chronic myeloid leukemia	4/94	76/9784	0.00605018337997622	0.00605018337997622	0.0294080120946212	21803/19645/15461/12578	4
Human Diseases	Cancer: specific types	mmu05219	Bladder cancer	3/94	41/9784	0.00703126096937349	0.00703126096937349	0.0332002397651621	19645/15461/12578	3
Human Diseases	Drug resistance: antineoplastic	mmu01524	Platinum drug resistance	4/94	81/9784	0.00756632070917544	0.00756632070917544	0.0347342792789633	56615/11920/12578/14862	4
Organismal Systems	Immune system	mmu04672	Intestinal immune network for IgA production	3/94	43/9784	0.00802858839504834	0.00802858839504834	0.0358602668000737	21803/53859/16193	3
Human Diseases	Infectious disease: viral	mmu05170	Human immunodeficiency virus 1 infection	7/94	241/9784	0.00839174994224	0.00839174994224	0.0362808905908598	12317/72512/15461/11920/18750/12010/15967	7
Human Diseases	Cancer: overview	mmu05206	MicroRNAs in cancer	8/94	303/9784	0.00856182800249272	0.00856182800249272	0.0362808905908598	15368/21417/15461/11920/12703/12578/18750/17248	8
Environmental Information Processing	Signal transduction	mmu04068	FoxO signaling pathway	5/94	133/9784	0.00900341980369223	0.00900341980369223	0.0371983397152547	21803/15461/16193/11920/16598	5
Cellular Processes	Cell growth and death	mmu04210	Apoptosis	5/94	135/9784	0.00956833350274287	0.00956833350274287	0.0381380486282628	53859/235587/15461/11920/11911	5
Cellular Processes	Transport and catabolism	mmu04146	Peroxisome	4/94	87/9784	0.00969240853673684	0.00969240853673684	0.0381380486282628	18126/22436/433256/50790	4
Environmental Information Processing	Signal transduction	mmu04371	Apelin signaling pathway	5/94	139/9784	0.0107706574726946	0.0107706574726946	0.0391150901249004	17260/18126/15461/13653/16598	5
Organismal Systems	Aging	mmu04211	Longevity regulating pathway	4/94	90/9784	0.0108874486525997	0.0108874486525997	0.0391150901249004	15461/11909/230784/11911	4
Organismal Systems	Endocrine system	mmu04912	GnRH signaling pathway	4/94	90/9784	0.0108874486525997	0.0108874486525997	0.0391150901249004	15461/13653/11911/18750	4
Human Diseases	Cancer: overview	mmu05204	Chemical carcinogenesis - DNA adducts	4/94	90/9784	0.0108874486525997	0.0108874486525997	0.0391150901249004	56615/13113/13076/14862	4
Metabolism	Lipid metabolism	mmu00120	Primary bile acid biosynthesis	2/94	18/9784	0.0126428257214545	0.0126428257214545	0.0444551766689441	56050/12642	2
Metabolism	Amino acid metabolism	mmu00380	Tryptophan metabolism	3/94	52/9784	0.0135145940501984	0.0135145940501984	0.0465305102166918	216343/13076/71724	3
Metabolism	Lipid metabolism	mmu00061	Fatty acid biosynthesis	2/94	19/9784	0.0140426432691923	0.0140426432691923	0.0473618688133876	433256/50790	2
Human Diseases	Cancer: specific types	mmu05215	Prostate cancer	4/94	100/9784	0.0155442465927852	0.0155442465927852	0.0510694927659716	19645/21417/15461/11911	4
Human Diseases	Neurodegenerative disease	mmu05020	Prion disease	7/94	273/9784	0.0158677444139736	0.0158677444139736	0.0510694927659716	12389/22335/16193/14828/11909/13653/11911	7
Cellular Processes	Transport and catabolism	mmu04137	Mitophagy - animal	4/94	101/9784	0.0160689996346433	0.0160689996346433	0.0510694927659716	18412/69104/15461/11911	4
Organismal Systems	Endocrine system	mmu04925	Aldosterone synthesis and secretion	4/94	103/9784	0.0171516847100444	0.0171516847100444	0.0524915107110521	15370/11909/11911/18750	4
Human Diseases	Infectious disease: parasitic	mmu05142	Chagas disease	4/94	103/9784	0.0171516847100444	0.0171516847100444	0.0524915107110521	21803/12317/18126/16193	4
Human Diseases	Endocrine and metabolic disease	mmu04934	Cushing syndrome	5/94	162/9784	0.0197257768552438	0.0197257768552438	0.0591847114503505	19645/15370/11909/11911/12578	5
Human Diseases	Infectious disease: parasitic	mmu05146	Amoebiasis	4/94	108/9784	0.0200549468099277	0.0200549468099277	0.0591847114503505	21803/18126/16193/18750	4
Organismal Systems	Excretory system	mmu04961	Endocrine and other factor-regulated calcium reabsorption	3/94	61/9784	0.0206928823880718	0.0206928823880718	0.059995984024511	22337/67300/18750	3
Environmental Information Processing	Signal transduction	mmu04350	TGF-beta signaling pathway	4/94	110/9784	0.0212961160257915	0.0212961160257915	0.0606804031950865	11479/21803/17131/18007	4
Human Diseases	Cancer: overview	mmu05203	Viral carcinogenesis	6/94	228/9784	0.022308786572631	0.022308786572631	0.0624884833524186	22335/19645/15461/11909/11911/12578	6
Environmental Information Processing	Signal transduction	mmu04151	PI3K-Akt signaling pathway	8/94	367/9784	0.0245467799721368	0.0245467799721368	0.0676113062390435	15370/15461/16193/11909/11911/14255/18750/15967	8
Metabolism	Metabolism of cofactors and vitamins	mmu00790	Folate biosynthesis	2/94	26/9784	0.0255559900728772	0.0255559900728772	0.0692371085667251	216343/14528	2
Organismal Systems	Nervous system	mmu04720	Long-term potentiation	3/94	67/9784	0.0264382351134142	0.0264382351134142	0.0704720358710702	15461/11911/18750	3
Human Diseases	Substance dependence	mmu05031	Amphetamine addiction	3/94	69/9784	0.0285242889236304	0.0285242889236304	0.0748256200670003	11909/11911/18750	3
Human Diseases	Infectious disease: bacterial	mmu05152	Tuberculosis	5/94	180/9784	0.0294240662941552	0.0294240662941552	0.0759799080293152	21803/18126/22337/16193/15967	5
Human Diseases	Drug resistance: antineoplastic	mmu01523	Antifolate resistance	2/94	29/9784	0.0313393526185602	0.0313393526185602	0.0773162452127436	27416/16193	2
Metabolism	Xenobiotics biodegradation and metabolism	mmu00982	Drug metabolism - cytochrome P450	3/94	72/9784	0.0318129263741607	0.0318129263741607	0.0773162452127436	56615/14862/71724	3
Organismal Systems	Endocrine system	mmu04927	Cortisol synthesis and secretion	3/94	72/9784	0.0318129263741607	0.0318129263741607	0.0773162452127436	15370/11909/11911	3
Human Diseases	Cancer: specific types	mmu05218	Melanoma	3/94	72/9784	0.0318129263741607	0.0318129263741607	0.0773162452127436	19645/15461/12578	3
Metabolism	Xenobiotics biodegradation and metabolism	mmu00980	Metabolism of xenobiotics by cytochrome P450	3/94	76/9784	0.0364936651026332	0.0364936651026332	0.0861579762573446	56615/13076/14862	3
Human Diseases	Cancer: specific types	mmu05212	Pancreatic cancer	3/94	76/9784	0.0364936651026332	0.0364936651026332	0.0861579762573446	21803/19645/12578	3
Human Diseases	Drug resistance: antineoplastic	mmu01521	EGFR tyrosine kinase inhibitor resistance	3/94	80/9784	0.0415088680893388	0.0415088680893388	0.0937784564047209	15461/16193/18750	3
Organismal Systems	Development and regeneration	mmu04380	Osteoclast differentiation	4/94	136/9784	0.0417508855091268	0.0417508855091268	0.0937784564047209	21803/18412/53859/12703	4
Organismal Systems	Nervous system	mmu04726	Serotonergic synapse	4/94	136/9784	0.0417508855091268	0.0417508855091268	0.0937784564047209	216343/15461/18750/13110	4
Metabolism	Lipid metabolism	mmu01040	Biosynthesis of unsaturated fatty acids	2/94	34/9784	0.0419912451289928	0.0419912451289928	0.0937784564047209	20249/329065	2
Organismal Systems	Immune system	mmu04623	Cytosolic DNA-sensing pathway	3/94	82/9784	0.0441403299777265	0.0441403299777265	0.0972636043017974	72512/16193/15967	3
Organismal Systems	Endocrine system	mmu04911	Insulin secretion	3/94	86/9784	0.0496472526751913	0.0496472526751913	0.10795870734079	11909/11911/18750	3
