# Supplementary material for: Astrocytic PCBP1 Suppresses Ferroptosis to Restore Glutamatergic Homeostasis and Mitigate Stress‐Induced Depression in Male Mice
Source: Adv Sci (Weinh). 2025 Dec 12;13(10):e13438. doi: 10.1002/advs.202513438 (PMC12915190; doi:10.1002/advs.202513438)
Supplement: Supplementary file 2 — Supplementary Tables 1‐6 [file ADVS-13-e13438-s001.zip › Table S5-PCR primer sequence.xlsx]

## Sheet: Sheet2
Gene	Forward 5'- 3'	Reverse 5'-3'	Product length
Fth	CCGAGATGATGTGGCTCTGA	CTCTCCCAGTCATCACGGTC	159 bp
Ftl	CTCCTTGCCCGGGACTTAGA	AGACTTGTAAAGGCGGCTGG	127 bp
Gpx4	ACCAACGTGGCCTCGCAATG	CCTGCCTCCCAAACTGGTTGC	127 bp
Slc7a11	CTGCAGCTAACTGACTGCCC	TGCTATCACCGACTGGCTCT	146 bp
Acsl4	GCACCTTCGACTCAGATCACA	GAAGCCAGCAATAAAGTACACAGA	80 bp
Nfe2l2	AACAGAACGGCCCTAAAGCA	GGGATTCACGCATAGGAGCA	99 bp
Hmox1	GAAATCATCCCTTGCACGCC	CCTGAGAGGTCACCCAGGTA	122 bp
Slc3a2	GGTTCTTACTCACTGCGGGT	TAGCGTGAGTGAGGGTGAGA	129 bp
Slc11a2	CTCCTGGGATATGGAGTCGC	GCCATCGTCTGGCATCTTTT	128 bp
Atm	TTGCCAGAGATTGTGGTGGAG	GGATCCAAATCCCCTGAAAAATCA	116 bp
Sesn2	ACTGCGTCTTTGGCATCAGA	GTCTTCTCAGGGTAGCAGGC	112 bp
Gapdh	CGTTGCCTACGCAGGTCTTG	CGCAAAGGCGGAGTTACCA	165 bp
