# Supplementary material for: Astrocytic PCBP1 Suppresses Ferroptosis to Restore Glutamatergic Homeostasis and Mitigate Stress‐Induced Depression in Male Mice
Source: Adv Sci (Weinh). 2025 Dec 12;13(10):e13438. doi: 10.1002/advs.202513438 (PMC12915190; doi:10.1002/advs.202513438)
Supplement: Supplementary file 2 — Supplementary Tables 1‐6 [file ADVS-13-e13438-s001.zip › Table S6-Statstical results.xlsx]

## Sheet: Figure 1
Figure	Measure	Analysis	Effect/Comparisons	Test details	P value	Significance
1b	Weight	two-way ANOVA	Interaction	F (8, 297) = 5.217	<0.0001	****
			Time	F (8, 297) = 60.30	<0.0001	****
			CUMS	F (1, 297) = 110.4	<0.0001	****
		Sidak's multiple comparisons test	Baseline	t=0.2951	>0.9999	ns
		Ctrl vs. CUMS	7 Day	t=2.042	0.3208	ns
			14 Day	t=1.451	0.7627	ns
			21 Day	t=3.011	0.0251	*
			28 Day	t=2.822	0.045	*
			35 Day	t=4.412	0.0001	***
			42 Day	t=6.008	<0.0001	****
			49 Day	t=6.441	<0.0001	****
			56 Day	t=5.631	<0.0001	****
1c	Surcose preferrence test-56 Day	Mann-Whitney test	Ctrl vs. CUMS	U=72	0.0083	**
1d	Left: TST - Immobility lantency	Welch's t test	Ctrl vs. CUMS	t=3.093	0.0041	**
	Right: TST - Immobility time	Unpaired t test	Ctrl vs. CUMS	t=2.549	0.0157	*
1e	Left: FST - Immobility lantency	Unpaired t test	Ctrl vs. CUMS	t=5.742	<0.0001	****
	Right: FST - Immobility time	Mann-Whitney test	Ctrl vs. CUMS	U=63	0.0029	**
1k	Protein fold change GRIA 1	Unpaired t test	Ctrl vs. CUMS	t=3.953	0.0027	**
	GRIA 3	Unpaired t test	Ctrl vs. CUMS	t=2.403	0.0371	*
	DHCR7	Unpaired t test	Ctrl vs. CUMS	t=2.625	0.0254	*
	GS	Unpaired t test	Ctrl vs. CUMS	t=2.827	0.0179	*
	14-3-3 γ	Unpaired t test	Ctrl vs. CUMS	t=3.995	0.0025	**
	GPX4	Unpaired t test	Ctrl vs. CUMS	t=2.456	0.0339	*
1o	Phosphoprotein fold change phospho-PCBP1	Unpaired t test	Ctrl vs. CUMS	t=8.048	0.0013	**
	phospho-PCBP2	Unpaired t test	Ctrl vs. CUMS	t=5.527	0.0052	**
	phospho-VDAC2	Unpaired t test	Ctrl vs. CUMS	t=2.809	0.0484	*
	phospho-SLC3A2	Unpaired t test	Ctrl vs. CUMS	t=5.042	0.0073	**

## Sheet: Figure 2
Figure	Measure	Analysis	Effect/Comparisons	Test details	P value	Significance
2a	GSH content	Unpaired t test	Ctrl vs. CUMS	t=3.783	0.0036	**
	MDA content	Unpaired t test	Ctrl vs. CUMS	t=6.103	0.0001	***
	Fe content	Unpaired t test	Ctrl vs. CUMS	t=2.395	0.0376	*
2b	Mean fluoresence Intensity of DHE	Mann-Whitney test	Ctrl vs. CUMS	u=16	0.0007	***
2c	NEUN+ cells	Unpaired t test	Ctrl vs. CUMS	t=0.07681	0.9397	ns
	GFAP+ cells	Unpaired t test	Ctrl vs. CUMS	t=4.219	0.0007	***
	IBA1+ cells	Unpaired t test	Ctrl vs. CUMS	t=0.4077	0.6889	ns
2d	TUNEL+ cells	Unpaired t test	Ctrl vs. CUMS	t=7.319	<0.0001	****
	TUNEL+-GFAP+/GFAP+ (%)	Unpaired t test	Ctrl vs. CUMS	t=9.665	<0.0001	****
2e	GPX4+ cells of vHip	Unpaired t test	Ctrl vs. CUMS	t=4.969	0.0001	***
	GPX4+-GFAP+/GFAP+ (%) of vHip	Unpaired t test	Ctrl vs. CUMS	t=3.293	0.0046	**
	GPX4+-GFAP+/GFAP+ (%) of DG	Unpaired t test	Ctrl vs. CUMS	t=3.801	0.0016	**
	GPX4+-GFAP+/GFAP+ (%) of CA1	Unpaired t test	Ctrl vs. CUMS	t=2.389	0.0295	*
	GPX4+-GFAP+/GFAP+ (%) of CA3	Unpaired t test	Ctrl vs. CUMS	t=3.778	0.0016	**
2f	Total length	Unpaired t test	Ctrl vs. CUMS	t=5.282	<0.0001	****
	Number of branch	Unpaired t test	Ctrl vs. CUMS	t=5.855	<0.0001	****
	Total branch points	Unpaired t test	Ctrl vs. CUMS	t=4.698	<0.0001	****
	Number of intersections 5μm	Unpaired t test	Ctrl vs. CUMS	t=1.287	0.2093	ns
	10μm	Unpaired t test	Ctrl vs. CUMS	t=4.489	0.0001	***
	15μm	Unpaired t test	Ctrl vs. CUMS	t=4.617	<0.0001	****
	20μm	Unpaired t test	Ctrl vs. CUMS	t=2.607	0.0154	*
	25μm	Mann-Whitney test	Ctrl vs. CUMS	U=20	0.0117	*
	30μm	Unpaired t test	Ctrl vs. CUMS	t=0.1389	0.8949	ns
2h	Synapse density	Mann-Whitney test	Ctrl vs. CUMS	U=96	<0.0001	****
	Synaptic cleft	Welch's t test	Ctrl vs. CUMS	t=1.709	0.0952	ns
	PSD length	Welch's t test	Ctrl vs. CUMS	t=1.633	0.1113	ns
	PSD thickness	Unpaired t test	Ctrl vs. CUMS	t=3.894	0.0003	***
2i	Number of spines	Unpaired t test	Ctrl vs. CUMS	t=6.731	<0.0001	****
	Branched spine ratio	Mann-Whitney test	Ctrl vs. CUMS	u=7.5	0.0019	**

## Sheet: Figure 3
Figure	Measure	Analysis	Effect/Comparisons	Test details	P value	Significance
3b	Weight-Day 56	two-way ANOVA	Interaction	F (1, 56) = 4.161	0.0461	*
			CUMS	F (1, 56) = 37.20	<0.0001	****
			DFO	F (1, 56) = 11.32	0.0014	**
		Tukey multiple comparisons test	Ctrl:Sal vs. Ctrl:DFO	q=1.325	0.785	ns
			Ctrl:Sal vs. CUMS:Sal	q=8.139	<0.0001	****
			Ctrl:DFO vs. CUMS:DFO	q=4.059	0.0287	*
			CUMS:Sal vs. CUMS:DFO	q=5.405	0.0019	**
3c	Surcose preferrence test-Day 56	two-way ANOVA	Interaction	F (1, 56) = 4.518	0.038	*
			CUMS	F (1, 56) = 12.63	0.0008	***
			DFO	F (1, 56) = 5.067	0.0283	*
		Tukey multiple comparisons test	Ctrl:Sal vs. Ctrl:DFO	q=0.1255	0.9997	ns
			Ctrl:Sal vs. CUMS:Sal	q=5.679	0.001	***
			Ctrl:DFO vs. CUMS:DFO	q=1.428	0.7445	ns
			CUMS:Sal vs. CUMS:DFO	q=4.376	0.0158	*
3d	TST - Immobility latency	two-way ANOVA	Interaction	F (1, 56) = 4.728	0.0339	*
			CUMS	F (1, 56) = 7.758	0.0073	**
			DFO	F (1, 56) = 6.295	0.015	*
		Tukey multiple comparisons test	Ctrl:Sal vs. Ctrl:DFO	q=0.3345	0.9953	ns
			Ctrl:Sal vs. CUMS:Sal	q=4.96	0.0049	**
			Ctrl:DFO vs. CUMS:DFO	q=0.6109	0.9727	ns
			CUMS:Sal vs. CUMS:DFO	q=4.683	0.0086	**
	TST - Immobility time	two-way ANOVA	Interaction	F (1, 56) = 7.278	0.0092	**
			CUMS	F (1, 56) = 4.894	0.031	*
			DFO	F (1, 56) = 4.833	0.0321	*
		Tukey multiple comparisons test	Ctrl:Sal vs. Ctrl:DFO	q=0.4993	0.9847	ns
			Ctrl:Sal vs. CUMS:Sal	q=4.91	0.0054	**
			Ctrl:DFO vs. CUMS:DFO	q=0.4855	0.9859	ns
			CUMS:Sal vs. CUMS:DFO	q=4.896	0.0055	**
3e	FST - Immobility latency	two-way ANOVA	Interaction	F (1, 56) = 8.598	0.0049	**
			CUMS	F (1, 56) = 33.91	<0.0001	****
			DFO	F (1, 56) = 4.015	0.0499	*
		Tukey multiple comparisons test	Ctrl:Sal vs. Ctrl:DFO	q=0.9284	0.9128	ns
			Ctrl:Sal vs. CUMS:Sal	q=8.755	<0.0001	****
			Ctrl:DFO vs. CUMS:DFO	q=2.891	0.1844	ns
			CUMS:Sal vs. CUMS:DFO	q=4.936	0.0051	**
	FST - Immobility time	two-way ANOVA	Interaction	F (1, 56) = 5.095	0.0279	*
			CUMS	F (1, 56) = 14.91	0.0003	***
			DFO	F (1, 56) = 5.552	0.022	*
		Tukey multiple comparisons test	Ctrl:Sal vs. Ctrl:DFO	q=0.099	0.9999	ns
			Ctrl:Sal vs. CUMS:Sal	q=6.118	0.0004	***
			Ctrl:DFO vs. CUMS:DFO	q=1.604	0.6702	ns
			CUMS:Sal vs. CUMS:DFO	q=4.613	0.0099	**
3f	GSH content	two-way ANOVA	Interaction	F (1, 20) = 6.357	0.0203	*
			CUMS	F (1, 20) = 11.75	0.0027	**
			DFO	F (1, 20) = 7.971	0.0105	*
		Tukey multiple comparisons test	Ctrl:Sal vs. Ctrl:DFO	q=0.302	0.9964	ns
			Ctrl:Sal vs. CUMS:Sal	q=5.949	0.0023	**
			Ctrl:DFO vs. CUMS:DFO	q=0.906	0.9176	ns
			CUMS:Sal vs. CUMS:DFO	q=5.345	0.006	**
	MDA content	two-way ANOVA	Interaction	F (1, 20) = 8.194	0.0096	**
			CUMS	F (1, 20) = 4.514	0.0463	*
			DFO	F (1, 20) = 9.453	0.006	**
		Tukey multiple comparisons test	Ctrl:Sal vs. Ctrl:DFO	q=0.2121	0.9988	ns
			Ctrl:Sal vs. CUMS:Sal	q=4.987	0.0105	*
			Ctrl:DFO vs. CUMS:DFO	q=0.7379	0.9528	ns
			CUMS:Sal vs. CUMS:DFO	q=5.937	0.0023	**
	Fe content	two-way ANOVA	Interaction	F (1, 20) = 4.770	0.041	*
			CUMS	F (1, 20) = 5.534	0.029	*
			DFO	F (1, 20) = 17.95	0.0004	***
		Tukey multiple comparisons test	Ctrl:Sal vs. Ctrl:DFO	q=2.052	0.4839	ns
			Ctrl:Sal vs. CUMS:Sal	q=4.536	0.0211	*
			Ctrl:DFO vs. CUMS:DFO	q=0.1685	0.9994	ns
			CUMS:Sal vs. CUMS:DFO	q=6.42	0.0011	**
3g	Mean fluoresence Intensity of DHE	two-way ANOVA	Interaction	F (1, 44) = 5.092	0.029	*
			CUMS	F (1, 44) = 17.51	0.0001	***
			DFO	F (1, 44) = 32.36	<0.0001	****
		Tukey multiple comparisons test	Ctrl:Sal vs. Ctrl:DFO	q=3.432	0.0867	ns
			Ctrl:Sal vs. CUMS:Sal	q=6.441	0.0002	***
			Ctrl:DFO vs. CUMS:DFO	q=1.928	0.5286	ns
			CUMS:Sal vs. CUMS:DFO	q=7.946	<0.0001	****
3h	GPX4+ cells	two-way ANOVA	Interaction	F (1, 44) = 6.636	0.0134	*
			CUMS	F (1, 44) = 6.265	0.0161	*
			DFO	F (1, 44) = 13.49	0.0006	***
		Tukey multiple comparisons test	Ctrl:Sal vs. Ctrl:DFO	q=1.096	0.8653	ns
			Ctrl:Sal vs. CUMS:Sal	q=5.079	0.0044	**
			Ctrl:DFO vs. CUMS:DFO	q=0.07308	>0.9999	ns
			CUMS:Sal vs. CUMS:DFO	q=6.248	0.0004	***
	GFAP+ cells	two-way ANOVA	Interaction	F (1, 44) = 6.313	0.0157	*
			CUMS	F (1, 44) = 10.60	0.0022	**
			DFO	F (1, 44) = 23.32	<0.0001	****
		Tukey multiple comparisons test	Ctrl:Sal vs. Ctrl:DFO	q=2.316	0.3686	ns
			Ctrl:Sal vs. CUMS:Sal	q=5.768	0.001	**
			Ctrl:DFO vs. CUMS:DFO	q=0.7429	0.9525	ns
			CUMS:Sal vs. CUMS:DFO	q=7.341	<0.0001	****
	GPX4+-GFAP+/GFAP+ (100%)	two-way ANOVA	Interaction	F (1, 44) = 4.456	0.0405	*
			CUMS	F (1, 44) = 20.88	<0.0001	****
			DFO	F (1, 44) = 14.62	0.0004	***
		Tukey multiple comparisons test	Ctrl:Sal vs. Ctrl:DFO	q=1.713	0.6231	ns
			Ctrl:Sal vs. CUMS:Sal	q=6.68	0.0001	***
			Ctrl:DFO vs. CUMS:DFO	q=2.458	0.3167	ns
			CUMS:Sal vs. CUMS:DFO	q=5.935	0.0007	***
3i	Total length	two-way ANOVA	Interaction	F (1, 44) = 4.106	0.0488	*
			CUMS	F (1, 44) = 9.787	0.0031	**
			DFO	F (1, 44) = 7.424	0.0092	**
		Tukey multiple comparisons test	Ctrl:Sal vs. Ctrl:DFO	q=0.6984	0.96	ns
			Ctrl:Sal vs. CUMS:Sal	q=5.155	0.0038	**
			Ctrl:DFO vs. CUMS:DFO	q=1.102	0.8634	ns
			CUMS:Sal vs. CUMS:DFO	q=4.751	0.0085	**
	Number of branch	two-way ANOVA	Interaction	F (1, 44) = 6.573	0.0138	*
			CUMS	F (1, 44) = 10.43	0.0023	**
			DFO	F (1, 44) = 4.684	0.0359	*
		Tukey multiple comparisons test	Ctrl:Sal vs. Ctrl:DFO	q=0.3995	0.992	ns
			Ctrl:Sal vs. CUMS:Sal	q=5.793	0.001	***
			Ctrl:DFO vs. CUMS:DFO	q=0.6659	0.9651	ns
			CUMS:Sal vs. CUMS:DFO	q=4.728	0.0089	**
	Number of intersections 5μm	two-way ANOVA	Interaction	F (1, 44) = 5.636	0.022	*
			CUMS	F (1, 44) = 0.2254	0.6373	ns
			DFO	F (1, 44) = 0.7775	0.3827	ns
		Tukey multiple comparisons test	Ctrl:Sal vs. Ctrl:DFO	q=3.256	0.1131	ns
			Ctrl:Sal vs. CUMS:Sal	q=2.849	0.1983	ns
			Ctrl:DFO vs. CUMS:DFO	q=1.899	0.5412	ns
			CUMS:Sal vs. CUMS:DFO	q=1.492	0.7182	ns
	Number of intersections 10μm	two-way ANOVA	Interaction	F (1, 44) = 12.95	0.0008	***
			CUMS	F (1, 44) = 5.136	0.0284	*
			DFO	F (1, 44) = 12.95	0.0008	***
		Tukey multiple comparisons test	Ctrl:Sal vs. Ctrl:DFO	q=0	>0.9999	ns
			Ctrl:Sal vs. CUMS:Sal	q=5.865	0.0008	***
			Ctrl:DFO vs. CUMS:DFO	q=1.333	0.7821	ns
			CUMS:Sal vs. CUMS:DFO	q=7.199	<0.0001	****
	Number of intersections 15μm	two-way ANOVA	Interaction	F (1, 44) = 15.22	0.0003	***
			CUMS	F (1, 44) = 5.832	0.02	*
			DFO	F (1, 44) = 13.35	0.0007	***
		Tukey multiple comparisons test	Ctrl:Sal vs. Ctrl:DFO	q=0.2477	0.9981	ns
			Ctrl:Sal vs. CUMS:Sal	q=6.316	0.0003	***
			Ctrl:DFO vs. CUMS:DFO	q=1.486	0.7207	ns
			CUMS:Sal vs. CUMS:DFO	q=7.554	<0.0001	****
	Number of intersections 20μm	two-way ANOVA	Interaction	F (1, 44) = 4.571	0.0381	*
			CUMS	F (1, 44) = 15.30	0.0003	***
			DFO	F (1, 44) = 8.835	0.0048	**
		Tukey multiple comparisons test	Ctrl:Sal vs. Ctrl:DFO	q=0.8344	0.9346	ns
			Ctrl:Sal vs. CUMS:Sal	q=6.049	0.0006	***
			Ctrl:DFO vs. CUMS:DFO	q=1.773	0.5967	ns
			CUMS:Sal vs. CUMS:DFO	q=5.11	0.0041	**
	Number of intersections 25μm	two-way ANOVA	Interaction	F (1, 44) = 0.8522	0.361	ns
			CUMS	F (1, 44) = 1.409	0.2416	ns
			DFO	F (1, 44) = 1.113	0.2972	ns
		Tukey multiple comparisons test	Ctrl:Sal vs. Ctrl:DFO	q=1.978	0.5069	ns
			Ctrl:Sal vs. CUMS:Sal	q=0.2638	0.9977	ns
			Ctrl:DFO vs. CUMS:DFO	q=2.11	0.4509	ns
			CUMS:Sal vs. CUMS:DFO	q=0.1319	0.9997	ns
	Number of intersections 30μm	two-way ANOVA	Interaction	F (1, 38) = 1.124	0.2957	ns
			CUMS	F (1, 38) = 0.09177	0.7636	ns
			DFO	F (1, 38) = 2.529	0.12	ns
		Tukey multiple comparisons test	Ctrl:Sal vs. Ctrl:DFO	q=2.873	0.1945	ns
			Ctrl:Sal vs. CUMS:Sal	q=0.7343	0.954	ns
			Ctrl:DFO vs. CUMS:DFO	q=1.409	0.7524	ns
			CUMS:Sal vs. CUMS:DFO	q=0.4946	0.9851	ns
	Number of intersections 35μm	two-way ANOVA	Interaction	F (1, 21) = 2.009	0.171	ns
			CUMS	F (1, 21) = 2.009	0.171	ns
			DFO	F (1, 21) = 0.6419	0.432	ns
		Tukey multiple comparisons test	Ctrl:Sal vs. Ctrl:DFO	q=2.418	0.3438	ns
			Ctrl:Sal vs. CUMS:Sal	q=0	>0.9999	ns
			Ctrl:DFO vs. CUMS:DFO	q=2.635	0.2736	ns
			CUMS:Sal vs. CUMS:DFO	q=0.5727	0.977	ns
	Number of intersections 40μm	two-way ANOVA	Interaction	F (1, 5) = 0.1538	0.711	ns
			CUMS	F (1, 5) = 0.1538	0.711	ns
			DFO	F (1, 5) = 2.462	0.1775	ns
		Tukey multiple comparisons test	Ctrl:Sal vs. Ctrl:DFO	q=2.236	0.463	ns
			Ctrl:Sal vs. CUMS:Sal	q=1	0.8903	ns
			Ctrl:DFO vs. CUMS:DFO	q=0	>0.9999	ns
			CUMS:Sal vs. CUMS:DFO	q=1.061	0.8732	ns
3k	Protein fold change-GPX4	two-way ANOVA	Interaction	F (1, 20) = 4.474	0.0472	*
			CUMS	F (1, 20) = 7.873	0.0109	*
			DFO	F (1, 20) = 12.58	0.002	**
		Tukey multiple comparisons test	Ctrl:Sal vs. Ctrl:DFO	q=1.432	0.7441	ns
			Ctrl:Sal vs. CUMS:Sal	q=4.921	0.0116	*
			Ctrl:DFO vs. CUMS:DFO	q=0.6906	0.9608	ns
			CUMS:Sal vs. CUMS:DFO	q=5.662	0.0036	**
	Protein fold change-GS	two-way ANOVA	Interaction	F (1, 20) = 6.898	0.0162	*
			CUMS	F (1, 20) = 30.93	<0.0001	****
			DFO	F (1, 20) = 2.564	0.125	ns
		Tukey multiple comparisons test	Ctrl:Sal vs. Ctrl:DFO	q=1.025	0.886	ns
			Ctrl:Sal vs. CUMS:Sal	q=8.188	<0.0001	****
			Ctrl:DFO vs. CUMS:DFO	q=2.935	0.1951	ns
			CUMS:Sal vs. CUMS:DFO	q=4.228	0.0337	*
3l	Glutamate content	two-way ANOVA	Interaction	F (1, 20) = 4.987	0.0371	*
			CUMS	F (1, 20) = 21.79	0.0001	***
			DFO	F (1, 20) = 7.369	0.0133	*
		Tukey multiple comparisons test	Ctrl:Sal vs. Ctrl:DFO	q=0.4813	0.986	ns
			Ctrl:Sal vs. CUMS:Sal	q=6.901	0.0005	***
			Ctrl:DFO vs. CUMS:DFO	q=2.435	0.3391	ns
			CUMS:Sal vs. CUMS:DFO	q=4.948	0.0112	*
3m	Synapse density	two-way ANOVA	Interaction	F (1, 78) = 11.74	0.001	***
			CUMS	F (1, 78) = 19.83	<0.0001	****
			DFO	F (1, 78) = 5.076	0.0271	*
		Tukey multiple comparisons test	Ctrl:Sal vs. Ctrl:DFO	q=1.174	0.8401	ns
			Ctrl:Sal vs. CUMS:Sal	q=7.88	<0.0001	****
			Ctrl:DFO vs. CUMS:DFO	q=1.027	0.8864	ns
			CUMS:Sal vs. CUMS:DFO	q=5.679	0.0008	***
	Synaptic cleft	two-way ANOVA	Interaction	F (1, 93) = 10.63	0.0016	**
			CUMS	F (1, 93) = 7.781	0.0064	**
			DFO	F (1, 93) = 4.781	0.0313	*
		Tukey multiple comparisons test	Ctrl:Sal vs. Ctrl:DFO	q=1.139	0.8519	ns
			Ctrl:Sal vs. CUMS:Sal	q=6.083	0.0002	***
			Ctrl:DFO vs. CUMS:DFO	q=0.4689	0.9873	ns
			CUMS:Sal vs. CUMS:DFO	q=5.171	0.0024	**
	PSD length	two-way ANOVA	Interaction	F (1, 93) = 0.003894	0.9504	ns
			CUMS	F (1, 93) = 13.06	0.0005	***
			DFO	F (1, 93) = 0.2677	0.6061	ns
		Tukey multiple comparisons test	Ctrl:Sal vs. Ctrl:DFO	q=0.6145	0.9724	ns
			Ctrl:Sal vs. CUMS:Sal	q=3.57	0.0626	ns
			Ctrl:DFO vs. CUMS:DFO	q=3.656	0.054	ns
			CUMS:Sal vs. CUMS:DFO	q=0.432	0.99	ns
	PSD thickness	two-way ANOVA	Interaction	F (1, 93) = 8.220	0.0051	**
			CUMS	F (1, 93) = 33.81	<0.0001	****
			DFO	F (1, 93) = 9.362	0.0029	**
		Tukey multiple comparisons test	Ctrl:Sal vs. Ctrl:DFO	q=0.2042	0.9989	ns
			Ctrl:Sal vs. CUMS:Sal	q=8.729	<0.0001	****
			Ctrl:DFO vs. CUMS:DFO	q=2.932	0.1695	ns
			CUMS:Sal vs. CUMS:DFO	q=5.626	0.0008	***
3n	Number of spines	two-way ANOVA	Interaction	F (1, 32) = 6.483	0.0159	*
			CUMS	F (1, 32) = 13.20	0.001	***
			DFO	F (1, 32) = 7.660	0.0093	**
		Tukey multiple comparisons test	Ctrl:Sal vs. Ctrl:DFO	q=0.2215	0.9986	ns
			Ctrl:Sal vs. CUMS:Sal	q=6.18	0.0007	***
			Ctrl:DFO vs. CUMS:DFO	q=1.088	0.8677	ns
			CUMS:Sal vs. CUMS:DFO	q=5.314	0.0037	**
	Branched spine ratio	two-way ANOVA	Interaction	F (1, 32) = 4.873	0.0346	*
			CUMS	F (1, 32) = 8.561	0.0063	**
			DFO	F (1, 32) = 4.905	0.034	*
		Tukey multiple comparisons test	Ctrl:Sal vs. Ctrl:DFO	q=0.007156	>0.9999	ns
			Ctrl:Sal vs. CUMS:Sal	q=5.133	0.0051	**
			Ctrl:DFO vs. CUMS:DFO	q=0.7184	0.9566	ns
			CUMS:Sal vs. CUMS:DFO	q=4.422	0.0187	*

## Sheet: Figure 4
Figure	Measure	Analysis	Effect/Comparisons	Test details	P value	Significance
4b	Cell Viability	one-way ANOVA	20 mM Glutamate	F (4, 10) = 10.35	P=0.0014	**
		Dunnett multiple comparisons test	0h vs. 4h	q=0.9008	0.7801	ns
			0h vs. 8h	q=2.562	0.0853	ns
			0h vs. 12h	q=4.731	0.0027	**
			0h vs. 24h	q=5.157	0.0015	**
			25 mM Glutamate	F (4, 10) = 243.2	P<0.0001	****
			0h vs. 4h	q=21.48	<0.0001	****
			0h vs. 8h	q=24.5	<0.0001	****
			0h vs. 12h	q=25.72	<0.0001	****
			0h vs. 24h	q=25.7	<0.0001	****
4c	Cell Viability	two-way ANOVA	Interaction	F (1, 8) = 7.424	P=0.0261	*
			261-co-cultivate	F (1, 8) = 5.930	P=0.0409	*
			Glutamate	F (1, 8) = 33.90	P=0.0004	***
		Tukey multiple comparisons test	Ctrl:DDW vs. Ctrl:Glu	q=8.547	0.0014	**
			Ctrl:DDW vs. 261:DDW	q=0.2895	0.9967	ns
			Ctrl:Glu vs. 261:Glu	q=5.16	0.0268	*
			261:DDW vs. 261:Glu	q=3.098	0.2054	ns
4d	Content of LDH	two-way ANOVA	Interaction	F (1, 8) = 244.1	P<0.0001	****
			261-co-cultivate	F (1, 8) = 144.2	P<0.0001	****
			Glutamate	F (1, 8) = 968.3	P<0.0001	****
		Tukey multiple comparisons test	Ctrl:DDW vs. Ctrl:Glu	q=46.74	<0.0001	****
			Ctrl:DDW vs. 261:DDW	q=3.618	0.1239	ns
			Ctrl:Glu vs. 261:Glu	q=27.63	<0.0001	****
			261:DDW vs. 261:Glu	q=15.49	<0.0001	****
4e	Protein fold change-PSD95	two-way ANOVA	Interaction	F (1, 12) = 19.93	P=0.0008	***
			261-co-cultivate	F (1, 12) = 8.286	P=0.0139	*
			Glutamate	F (1, 12) = 4.799	P=0.0490	*
		Tukey multiple comparisons test	Ctrl:DDW vs. Ctrl:Glu	q=6.655	0.0025	**
			Ctrl:DDW vs. 261:DDW	q=1.586	0.6839	ns
			Ctrl:Glu vs. 261:Glu	q=7.343	0.0011	**
			261:DDW vs. 261:Glu	q=2.274	0.4104	ns
	Protein fold change-SYN	two-way ANOVA	Interaction	F (1, 12) = 10.09	P=0.0080	**
			261-co-cultivate	F (1, 12) = 0.6349	P=0.4410	ns
			Glutamate	F (1, 12) = 1.313	P=0.2742	ns
		Tukey multiple comparisons test	Ctrl:DDW vs. Ctrl:Glu	q=4.323	0.0429	*
			Ctrl:DDW vs. 261:DDW	q=2.380	0.3734	ns
			Ctrl:Glu vs. 261:Glu	q=3.974	0.0657	ns
			261:DDW vs. 261:Glu	q=2.031	0.5023	ns
4f	Cell Viability	two-way ANOVA	Interaction	F (4, 45) = 12.41	<0.0001	****
			Time	F (2, 45) = 699.8	<0.0001	****
			Erastin Concentretions	F (2, 45) = 22.60	<0.0001	****
		Tukey multiple comparisons test	5μM Erastin
			0h vs. 12h	q=9.494	<0.0001	****
			0h vs. 24h	q=29.2	<0.0001	****
			12h vs. 24h	q=19.71	<0.0001	****
			10μM Erastin
			0h vs. 12h	q=17.94	<0.0001	****
			0h vs. 24h	q=29.79	<0.0001	****
			12h vs. 24h	q=11.85	<0.0001	****
			15μM Erastin
			0h vs. 12h	q=22.63	<0.0001	****
			0h vs. 24h	q=32.51	<0.0001	****
			12h vs. 24h	q=9.887	<0.0001	****
4g	GS activity	two-way ANOVA	Interaction	F (1, 8) = 5.880	P=0.0415	*
			DFO	F (1, 8) = 87.58	P<0.0001	****
			Erastin	F (1, 8) = 191.3	P<0.0001	****
		Tukey multiple comparisons test	DDW:DMSO vs. DDW:Erastin	q=16.26	<0.0001	****
			DDW:DMSO vs. DFO:DMSO	q=6.933	0.0052	**
			DDW:Erastin vs. DFO:Erastin	q=11.78	0.0002	***
			DFO:DMSO vs. DFO:Erastin	q=11.41	0.0002	***
4h	Cell Viability	two-way ANOVA	Interaction	F (2, 12) = 5.515	P=0.0200	*
			261-co-cultivate	F (2, 12) = 7.707	P=0.0070	**
			Glutamate	F (1, 12) = 99.99	P<0.0001	****
		Tukey multiple comparisons test	Ctrl:DDW vs. Ctrl:Glu	q=10.39	0.0001	***
			Ctrl:DDW vs. 261:DDW	q=0.9163	0.9846	ns
			Ctrl:Glu vs. 261:Glu	q=5.126	0.032	*
			Ctrl:Glu vs. 261 Era:Glu	q=1.501	0.8873	ns
			261:DDW vs. 261:Glu	q=4.347	0.0803	ns
			261:DDW vs. 261 Era:DDW	q=1.218	0.949	ns
			261:Glu vs. 261 Era:Glu	q=6.628	0.0054	**
			261 Era:DDW vs. 261 Era:Glu	q=9.757	0.0002	***
4i	Content of LDH	two-way ANOVA	Interaction	F (2, 12) = 11.73	P=0.0015	**
			261-co-cultivate	F (2, 12) = 5.977	P=0.0158	*
			Glutamate	F (1, 12) = 86.21	P<0.0001	****
		Tukey multiple comparisons test	Ctrl:DDW vs. Ctrl:Glu	q=12.25	<0.0001	****
			Ctrl:DDW vs. 261:DDW	q=1.438	0.9034	ns
			Ctrl:Glu vs. 261:Glu	q=8.23	<0.0001	****
			Ctrl:Glu vs. 261 Era:Glu	q=3.305	0.2519	ns
			261:DDW vs. 261:Glu	q=2.582	0.4861	ns
			261:DDW vs. 261 Era:DDW	q=0.404	0.9997	ns
			261:Glu vs. 261 Era:Glu	q=4.926	0.0406	*
			261 Era:DDW vs. 261 Era:Glu	q=7.911	0.0013	**

## Sheet: Figure 5
Figure	Measure	Analysis	Effect/Comparisons	Test details	P value	Significance
5b	Cell Viability	two-way ANOVA	Interaction	F (2, 18) = 4.744	0.0221	*
			Erastin	F (1, 18) = 399.0	<0.0001	****
			shRNA	F (2, 18) = 14.94	0.0002	***
		Tukey multiple comparisons test	DMSO:NC vs. DMSO:shPCBP1	q=2.294	0.5954	ns
			DMSO:NC vs. DMSO:shPCBP2	q=0.3013	>0.9999	ns
			DMSO:shPCBP1 vs. DMSO:shPCBP2	q=1.993	0.7214	ns
			DMSO:NC vs. Erastin:NC	q=15.43	<0.0001	****
			DMSO:shPCBP1 vs. Erastin:shPCBP1	q=19.73	<0.0001	****
			DMSO:shPCBP2 vs. Erastin:shPCBP2	q=13.76	<0.0001	****
			Erastin:NC vs. Erastin:shPCBP1	q=6.593	0.0023	**
			Erastin:NC vs. Erastin:shPCBP2	q=1.371	0.9217	ns
			Erastin:shPCBP1 vs. Erastin:shPCBP2	q=7.964	0.0003	***
5c	Mean fluoresence Intensity of DHE	two-way ANOVA	Interaction	F (2, 30) = 5.554	0.0089	**
			Erastin	F (1, 30) = 177.9	<0.0001	****
			shRNA	F (2, 30) = 15.63	<0.0001	****
		Tukey multiple comparisons test	DMSO:NC vs. DMSO:shPCBP1	q=2.159	0.6506	ns
			DMSO:NC vs. DMSO:shPCBP2	q=0.314	>0.9999	ns
			DMSO:shPCBP1 vs. DMSO:shPCBP2	q=2.473	0.5123	ns
			DMSO:NC vs. Erastin:NC	q=7.339	0.0002	***
			DMSO:shPCBP1 vs. Erastin:shPCBP1	q=13.95	<0.0001	****
			DMSO:shPCBP2 vs. Erastin:shPCBP2	q=11.39	<0.0001	****
			Erastin:NC vs. Erastin:shPCBP1	q=8.77	<0.0001	****
			Erastin:NC vs. Erastin:shPCBP2	q=3.732	0.1188	ns
			Erastin:shPCBP1 vs. Erastin:shPCBP2	q=5.037	0.0144	*
5d	Protein fold change-PCBP1	ordinary one-way ANOVA		F=5.468	0.0279	*
		Dunnett 's multiple comparisons test	NC vs. shPCBP1	q=3.222	0.019	*
			NC vs. shPCBP2	q=0.9652	0.5482	ns
	Protein fold change-PCBP2	ordinary one-way ANOVA		F=19.21	0.0006	***
		Dunnett 's multiple comparisons test	NC vs. shPCBP1	q=0.9787	0.5399	ns
			NC vs. shPCBP2	q=5.790	0.0005	***
	Protein fold change-GPX4	two-way ANOVA	Interaction	F (2, 12) = 0.1244	0.8842	ns
			Erastin	F (1, 12) = 94.61	<0.0001	****
			shRNA	F (2, 12) = 4.949	0.0271	*
		Tukey multiple comparisons test	DMSO:NC vs. DMSO:shPCBP1	q=1.845	0.7774	ns
			DMSO:NC vs. DMSO:shPCBP2	q=3.355	0.2394	ns
			DMSO:shPCBP1 vs. DMSO:shPCBP2	q=1.51	0.8851	ns
			DMSO:NC vs. Erastin:NC	q=8.42	0.0007	***
			DMSO:shPCBP1 vs. Erastin:shPCBP1	q=7.425	0.0022	**
			DMSO:shPCBP2 vs. Erastin:shPCBP2	q=7.981	0.0012	**
			Erastin:NC vs. Erastin:shPCBP1	q=0.8504	0.9889	ns
			Erastin:NC vs. Erastin:shPCBP2	q=2.917	0.3656	ns
			Erastin:shPCBP1 vs. Erastin:shPCBP2	q=2.066	0.6928	ns
5f	Protein fold change-PCBP1	Unpaired t test	NCvs. shPCBP1	t=7.596	<0.0001	****
5g	PCBP1+-eGFP+/eGFP+ (%)	Unpaired t test	NCvs. shPCBP1	t=9.010	<0.0001	****
5h	Weight-Day 28	two-way ANOVA	Interaction	F (1, 52) = 0.3654	0.5481	ns
			sCUMS	F (1, 52) = 19.75	<0.0001	****
			shPCBP1	F (1, 52) = 2.772	0.1019	ns
		Tukey multiple comparisons test	Ctrl:NC vs. Ctrl:shPCBP1	q=1.061	0.8763	ns
			Ctrl:NC vs. sCUMS:NC	q=3.839	0.0432	*
			Ctrl:shPCBP1 vs. sCUMS:shPCBP1	q=5.048	0.0042	**
			Ctrl:NC vs. sCUMS:shPCBP1	q=6.109	0.0004	***
			sCUMS:NC vs. sCUMS:shPCBP1	q=2.27	0.3849	ns
5i	Surcose preferrence test-Day 28	two-way ANOVA	Interaction	F (1, 52) = 4.039	0.0497	*
			sCUMS	F (1, 52) = 16.78	0.0001	***
			shPCBP1	F (1, 52) = 5.094	0.0282	*
		Tukey multiple comparisons test	Ctrl:NC vs. Ctrl:shPCBP1	q=0.2473	0.9981	ns
			Ctrl:NC vs. sCUMS:NC	q=2.086	0.4597	ns
			Ctrl:shPCBP1 vs. sCUMS:shPCBP1	q=6.106	0.0004	***
			Ctrl:NC vs. sCUMS:shPCBP1	q=6.353	0.0002	***
			sCUMS:NC vs. sCUMS:shPCBP1	q=4.267	0.02	*
5j	TST - Immobility lantency	two-way ANOVA	Interaction	F (1, 52) = 4.087	0.0484	*
			sCUMS	F (1, 52) = 20.09	<0.0001	****
			shPCBP1	F (1, 52) = 8.318	0.0057	**
		Tukey multiple comparisons test	Ctrl:NC vs. Ctrl:shPCBP1	q=0.8624	0.9285	ns
			Ctrl:NC vs. sCUMS:NC	q=2.46	0.3141	ns
			Ctrl:shPCBP1 vs. sCUMS:shPCBP1	q=6.503	0.0002	***
			sCUMS:NC vs. sCUMS:shPCBP1	q=4.906	0.0057	**
	TST - Immobility time	two-way ANOVA	Interaction	F (1, 52) = 4.172	0.0462	*
			sCUMS	F (1, 52) = 7.023	0.0106	*
			shPCBP1	F (1, 52) = 13.01	0.0007	***
		Tukey multiple comparisons test	Ctrl:NC vs. Ctrl:shPCBP1	q=1.564	0.6874	ns
			Ctrl:NC vs. sCUMS:NC	q=0.6075	0.9731	ns
			Ctrl:shPCBP1 vs. sCUMS:shPCBP1	q=4.693	0.0087	**
			sCUMS:NC vs. sCUMS:shPCBP1	q=5.649	0.0011	**
5k	FST - Immobility lantency	two-way ANOVA	Interaction	F (1, 52) = 4.126	0.0474	*
			sCUMS	F (1, 52) = 27.89	<0.0001	****
			shPCBP1	F (1, 52) = 4.126	0.0474	*
		Tukey multiple comparisons test	Ctrl:NC vs. Ctrl:shPCBP1	q=0	>0.9999	ns
			Ctrl:NC vs. sCUMS:NC	q=3.25	0.1116	ns
			Ctrl:shPCBP1 vs. sCUMS:shPCBP1	q=7.313	<0.0001	****
			sCUMS:NC vs. sCUMS:shPCBP1	q=4.063	0.0291	*
	FST - Immobility time	two-way ANOVA	Interaction	F (1, 52) = 4.104	0.0479	*
			sCUMS	F (1, 52) = 21.03	<0.0001	****
			shPCBP1	F (1, 52) = 4.437	0.04	*
		Tukey multiple comparisons test	Ctrl:NC vs. Ctrl:shPCBP1	q=0.08063	>0.9999	ns
			Ctrl:NC vs. sCUMS:NC	q=2.56	0.2803	ns
			Ctrl:shPCBP1 vs. sCUMS:shPCBP1	q=6.611	0.0001	***
			sCUMS:NC vs. sCUMS:shPCBP1	q=4.132	0.0256	*
5l	GPX4+-eGFP+/eGFP+ (%)	two-way ANOVA	Interaction	F (1, 32) = 9.253	0.0047	**
			sCUMS	F (1, 32) = 24.70	<0.0001	****
			shPCBP1	F (1, 32) = 4.643	0.0388	*
		Tukey multiple comparisons test	Ctrl:NC vs. Ctrl:shPCBP1	q=0.887	0.9225	ns
			Ctrl:NC vs. sCUMS:NC	q=1.928	0.5309	ns
			Ctrl:shPCBP1 vs. sCUMS:shPCBP1	q=8.011	<0.0001	****
			sCUMS:NC vs. sCUMS:shPCBP1	q=5.197	0.0046	**

## Sheet: Figure 6
Figure	Measure	Analysis	Effect/Comparisons	Test details	P value	Significance
6b	Cell Viability	two-way ANOVA	Interaction	F (1, 8) = 8.376	0.0201	*
			Erastin	F (1, 8) = 83.06	<0.0001	****
			PCBP1-OE	F (1, 8) = 8.376	0.0201	*
		Tukey multiple comparisons test	DMSO:NC vs. DMSO:OE	q=0	>0.9999	ns
			DMSO:NC vs. Era:NC	q=12.01	0.0001	***
			DMSO:OE vs. Era:OE	q=6.219	0.0099	**
			Era:NC vs. Era:OE	q=5.788	0.0147	*
6c	Mean fluoresence Intensity of DHE	two-way ANOVA	Interaction	F (1, 20) = 10.51	0.0041	**
			Erastin	F (1, 20) = 62.68	<0.0001	****
			PCBP1-OE	F (1, 20) = 51.44	<0.0001	****
		Tukey multiple comparisons test	DMSO:NC vs. DMSO:OE	q=3.93	0.0521	ns
			DMSO:NC vs. Era:NC	q=11.16	<0.0001	****
			DMSO:OE vs. Era:OE	q=4.676	0.0171	*
			Era:NC vs. Era:OE	q=10.41	<0.0001	****
6d	Protein fold change-PCBP1	Unpaired t test	NCvs. PCBP1-OE	t=4.024	0.0158	*
	Protein fold change-GPX4	two-way ANOVA	Interaction	F (1, 8) = 0.5472	0.4806	ns
			Erastin	F (1, 8) = 63.09	<0.0001	****
			PCBP1-OE	F (1, 8) = 19.86	0.0021	**
		Tukey multiple comparisons test	DMSO:NC vs. DMSO:OE	q=3.717	0.1124	ns
			DMSO:NC vs. Era:NC	q=8.683	0.0012	**
			DMSO:OE vs. Era:OE	q=7.203	0.0041	**
			Era:NC vs. Era:OE	q=5.196	0.0259	*
6f	Protein fold change-PCBP1	Unpaired t test	NCvs. PCBP1-OE	t=2.648	0.0244	*
6g	PCBP1+-mCherry+/mCherry+ (%)	Unpaired t test	NCvs. PCBP1-OE	t=5.936	<0.0001	****
6h	Weight-Day 56	two-way ANOVA	Interaction	F (1, 44) = 1.746	0.1932	ns
			CUMS	F (1, 44) = 42.77	<0.0001	****
			PCBP1-OE	F (1, 44) = 1.805	0.186	ns
		Tukey multiple comparisons test	Ctrl:NC vs. Ctrl:PCBP1-OE	q=2.665	0.2495	ns
			Ctrl:NC vs. CUMS:NC	q=5.218	0.0033	**
			Ctrl:PCBP1-OE vs. CUMS:PCBP1-OE	q=7.861	<0.0001	****
			CUMS:NC vs. CUMS:PCBP1-OE	q=0.02221	>0.9999	ns
6i	Surcose preferrence test-Day 56	two-way ANOVA	Interaction	F (1, 44) = 4.297	0.0441	*
			CUMS	F (1, 44) = 6.601	0.0137	*
			PCBP1-OE	F (1, 44) = 6.843	0.0121	*
		Tukey multiple comparisons test	Ctrl:NC vs. Ctrl:PCBP1-OE	q=0.5429	0.9805	ns
			Ctrl:NC vs. CUMS:NC	q=4.642	0.0105	*
			Ctrl:PCBP1-OE vs. CUMS:PCBP1-OE	q=0.4962	0.985	ns
			CUMS:NC vs. CUMS:PCBP1-OE	q=4.689	0.0096	**
6j	TST - Immobility lantency	two-way ANOVA	Interaction	F (1, 44) = 9.371	0.0037	**
			CUMS	F (1, 44) = 6.161	0.0169	*
			PCBP1-OE	F (1, 44) = 15.38	0.0003	***
		Tukey multiple comparisons test	Ctrl:NC vs. Ctrl:PCBP1-OE	q=0.8605	0.9289	ns
			Ctrl:NC vs. CUMS:NC	q=5.543	0.0017	**
			Ctrl:PCBP1-OE vs. CUMS:PCBP1-OE	q=0.5792	0.9765	ns
			CUMS:NC vs. CUMS:PCBP1-OE	q=6.983	<0.0001	****
	TST - Immobility time	two-way ANOVA	Interaction	F (1, 44) = 5.498	0.0236	*
			CUMS	F (1, 44) = 12.66	0.0009	***
			PCBP1-OE	F (1, 44) = 9.549	0.0035	**
		Tukey multiple comparisons test	Ctrl:NC vs. Ctrl:PCBP1-OE	q=0.7453	0.9521	ns
			Ctrl:NC vs. CUMS:NC	q=5.903	0.0008	***
			Ctrl:PCBP1-OE vs. CUMS:PCBP1-OE	q=1.214	0.8262	ns
			CUMS:NC vs. CUMS:PCBP1-OE	q=5.435	0.0021	**
6k	FST - Immobility lantency	two-way ANOVA	Interaction	F (1, 44) = 5.690	0.0214	*
			CUMS	F (1, 44) = 4.232	0.0456	*
			PCBP1-OE	F (1, 44) = 3.357	0.0737	ns
		Tukey multiple comparisons test	Ctrl:NC vs. Ctrl:PCBP1-OE	q=0.553	0.9795	ns
			Ctrl:NC vs. CUMS:NC	q=4.443	0.0153	*
			Ctrl:PCBP1-OE vs. CUMS:PCBP1-OE	q=0.328	0.9955	ns
			CUMS:NC vs. CUMS:PCBP1-OE	q=4.218	0.0232	*
	FST - Immobility time	two-way ANOVA	Interaction	F (1, 44) = 4.934	0.0315	*
			CUMS	F (1, 44) = 18.88	<0.0001	****
			PCBP1-OE	F (1, 44) = 2.626	0.1123	ns
		Tukey multiple comparisons test	Ctrl:NC vs. Ctrl:PCBP1-OE	q=0.6008	0.9739	ns
			Ctrl:NC vs. CUMS:NC	q=6.567	0.0002	***
			Ctrl:PCBP1-OE vs. CUMS:PCBP1-OE	q=2.124	0.445	ns
			CUMS:NC vs. CUMS:PCBP1-OE	q=3.842	0.0448	*
6l	GPX4+-mCherry+/mCherry+ (%)	two-way ANOVA	Interaction	F (1, 32) = 6.952	0.0128	*
			CUMS	F (1, 32) = 31.79	<0.0001	****
			PCBP1-OE	F (1, 32) = 6.230	0.0179	*
		Tukey multiple comparisons test	Ctrl:NC vs. Ctrl:PCBP1-OE	q=0.1407	0.9996	ns
			Ctrl:NC vs. CUMS:NC	q=8.275	<0.0001	****
			Ctrl:PCBP1-OE vs. CUMS:PCBP1-OE	q=3.002	0.1677	ns
			CUMS:NC vs. CUMS:PCBP1-OE	q=5.133	0.0052	**
6m	GSH content	two-way ANOVA	Interaction	F (1, 20) = 3.457	0.0777	ns
			CUMS	F (1, 20) = 24.63	<0.0001	****
			PCBP1-OE	F (1, 20) = 7.297	0.0137	*
		Tukey multiple comparisons test	Ctrl:NC vs. Ctrl:PCBP1-OE	q=0.8419	0.9323	ns
			Ctrl:NC vs. CUMS:NC	q=6.822	0.0006	***
			Ctrl:PCBP1-OE vs. CUMS:PCBP1-OE	q=3.103	0.159	ns
			CUMS:NC vs. CUMS:PCBP1-OE	q=4.561	0.0204	*
6n	MDA content	two-way ANOVA	Interaction	F (1, 20) = 4.466	0.0473	*
			CUMS	F (1, 20) = 4.884	0.0389	*
			PCBP1-OE	F (1, 20) = 8.167	0.0097	**
		Tukey multiple comparisons test	Ctrl:NC vs. Ctrl:PCBP1-OE	q=0.7446	0.9517	ns
			Ctrl:NC vs. CUMS:NC	q=4.323	0.0292	*
			Ctrl:PCBP1-OE vs. CUMS:PCBP1-OE	q=0.09681	0.9999	ns
			CUMS:NC vs. CUMS:PCBP1-OE	q=4.971	0.0108	*
6o	Protein fold change-GLT1	two-way ANOVA	Interaction	F (1, 20) = 16.03	0.0007	***
			CUMS	F (1, 20) = 25.80	<0.0001	****
			PCBP1-OE	F (1, 20) = 3.967	0.0602	ns
		Tukey multiple comparisons test	Ctrl:NC vs. Ctrl:PCBP1-OE	q=2.012	0.5007	ns
			Ctrl:NC vs. CUMS:NC	q=9.083	<0.0001	****
			Ctrl:PCBP1-OE vs. CUMS:PCBP1-OE	q=1.076	0.8709	ns
			CUMS:NC vs. CUMS:PCBP1-OE	q=5.995	0.0021	**
	Protein fold change-GLAST	two-way ANOVA	Interaction	F (1, 20) = 3.237	0.0871	ns
			CUMS	F (1, 20) = 10.46	0.0042	**
			PCBP1-OE	F (1, 20) = 0.3663	0.5518	ns
		Tukey multiple comparisons test	Ctrl:NC vs. Ctrl:PCBP1-OE	q=1.194	0.8328	ns
			Ctrl:NC vs. CUMS:NC	q=1.436	0.7425	ns
			Ctrl:PCBP1-OE vs. CUMS:PCBP1-OE	q=5.034	0.0098	**
			CUMS:NC vs. CUMS:PCBP1-OE	q=2.404	0.3496	ns
	Protein fold change-GPX4	two-way ANOVA	Interaction	F (1, 20) = 2.531	0.1273	ns
			CUMS	F (1, 20) = 17.87	0.0004	***
			PCBP1-OE	F (1, 20) = 12.64	0.002	**
		Tukey multiple comparisons test	Ctrl:NC vs. Ctrl:PCBP1-OE	q=1.964	0.5203	ns
			Ctrl:NC vs. CUMS:NC	q=5.818	0.0028	**
			Ctrl:PCBP1-OE vs. CUMS:PCBP1-OE	q=2.636	0.2746	ns
			CUMS:NC vs. CUMS:PCBP1-OE	q=5.146	0.0082	**
	Protein fold change-GS	two-way ANOVA	Interaction	F (1, 20) = 13.40	0.0016	**
			CUMS	F (1, 20) = 9.765	0.0053	**
			PCBP1-OE	F (1, 20) = 2.020	0.1706	ns
		Tukey multiple comparisons test	Ctrl:NC vs. Ctrl:PCBP1-OE	q=2.240	0.4097	ns
			Ctrl:NC vs. CUMS:NC	q=6.786	0.0006	***
			Ctrl:PCBP1-OE vs. CUMS:PCBP1-OE	q=0.5364	0.9809	ns
			CUMS:NC vs. CUMS:PCBP1-OE	q=5.082	0.009	**
6p	Glutamate content	two-way ANOVA	Interaction	F (1, 20) = 4.369	0.0496	*
			CUMS	F (1, 20) = 13.99	0.0013	**
			PCBP1-OE	F (1, 20) = 17.14	0.0005	***
		Tukey multiple comparisons test	Ctrl:NC vs. Ctrl:PCBP1-OE	q=2.05	0.4847	ns
			Ctrl:NC vs. CUMS:NC	q=5.831	0.0027	**
			Ctrl:PCBP1-OE vs. CUMS:PCBP1-OE	q=1.651	0.6537	ns
			CUMS:NC vs. CUMS:PCBP1-OE	q=6.231	0.0014	**
6s	Surcose preferrence test	one-way ANOVA		F (4, 55) = 12.68	<0.0001	****
		Tukey multiple comparisons test	NC:Ctrl:Sal vs. NC:CUMS:Sal	q=7.363	<0.0001	****
			NC:CUMS:Sal vs. NC:CUMS:MSO	q=0.4204	0.9982	ns
			NC:CUMS:Sal vs. PCBP1-OE:CUMS:Sal	q=5.779	0.0013	**
			NC:CUMS:MSO vs. PCBP1-OE:CUMS:MSO	q=1.539	0.8117	ns
			PCBP1-OE:CUMS:Sal vs. PCBP1-OE:CUMS:MSO	q=4.66	0.0143	*
	Surcose consumption	one-way ANOVA		F (4, 55) = 0.2225	0.9248	ns
		Tukey multiple comparisons test	NC:Ctrl:Sal vs. NC:CUMS:Sal	q=1.205	0.9128	ns
			NC:CUMS:Sal vs. NC:CUMS:MSO	q=0.8563	0.9736	ns
			NC:CUMS:Sal vs. PCBP1-OE:CUMS:Sal	q=0.6977	0.9877	ns
			NC:CUMS:MSO vs. PCBP1-OE:CUMS:MSO	q=0.222	0.9999	ns
			PCBP1-OE:CUMS:Sal vs. PCBP1-OE:CUMS:MSO	q=0.3806	0.9988	ns
6t	TST - Immobility lantency	one-way ANOVA		F (4, 55) = 8.299	<0.0001	****
		Tukey multiple comparisons test	NC:Ctrl:Sal vs. NC:CUMS:Sal	q=4.628	0.0152	*
			NC:CUMS:Sal vs. NC:CUMS:MSO	q=1.803	0.7075	ns
			NC:CUMS:Sal vs. PCBP1-OE:CUMS:Sal	q=4.174	0.036	*
			NC:CUMS:MSO vs. PCBP1-OE:CUMS:MSO	q=1.505	0.824	ns
			PCBP1-OE:CUMS:Sal vs. PCBP1-OE:CUMS:MSO	q=4.472	0.0206	*
	TST - Immobility time	one-way ANOVA		F (4, 55) = 28.26	<0.0001	****
		Tukey multiple comparisons test	NC:Ctrl:Sal vs. NC:CUMS:Sal	q=9.741	<0.0001	****
			NC:CUMS:Sal vs. NC:CUMS:MSO	q=2.048	0.5999	ns
			NC:CUMS:Sal vs. PCBP1-OE:CUMS:Sal	q=9.015	<0.0001	****
			NC:CUMS:MSO vs. PCBP1-OE:CUMS:MSO	q=4.464	0.0209	*
			PCBP1-OE:CUMS:Sal vs. PCBP1-OE:CUMS:MSO	q=6.598	0.0002	***
6u	FST - Immobility lantency	one-way ANOVA		F (4, 55) = 7.378	<0.0001	****
		Tukey multiple comparisons test	NC:Ctrl:Sal vs. NC:CUMS:Sal	q=4.7	0.0132	*
			NC:CUMS:Sal vs. NC:CUMS:MSO	q=0.471	0.9973	ns
			NC:CUMS:Sal vs. PCBP1-OE:CUMS:Sal	q=4.71	0.0129	*
			NC:CUMS:MSO vs. PCBP1-OE:CUMS:MSO	q=1.433	0.8481	ns
			PCBP1-OE:CUMS:Sal vs. PCBP1-OE:CUMS:MSO	q=5.672	0.0017	**
	FST - Immobility time	one-way ANOVA		F (4, 55) = 9.309	<0.0001	****
		Tukey multiple comparisons test	NC:Ctrl:Sal vs. NC:CUMS:Sal	q=5.788	0.0013	**
			NC:CUMS:Sal vs. NC:CUMS:MSO	q=1.175	0.9199	ns
			NC:CUMS:Sal vs. PCBP1-OE:CUMS:Sal	q=4.246	0.0316	*
			NC:CUMS:MSO vs. PCBP1-OE:CUMS:MSO	q=1.168	0.9215	ns
			PCBP1-OE:CUMS:Sal vs. PCBP1-OE:CUMS:MSO	q=4.253	0.0311	*

## Sheet: Figure 7
Figure	Measure	Analysis	Effect/Comparisons	Test details	P value	Significance
7a	c-Fos+ cells	Unpaired t test	Ctrl vs. CUMS	t=4.664	0.0003	***
	c-Fos+ -CaMKII+/CaMKII+(%)	Unpaired t test	Ctrl vs. CUMS	t=5.626	<0.0001	****
	c-Fos+ cells	Unpaired t test	Ctrl vs. CUMS	t=6.617	<0.0001	****
	c-Fos+-GAD+/GAD+(%)	Unpaired t test	Ctrl vs. CUMS	t=0.08192	0.9357	ns
7e	c-Fos+ cells	two-way ANOVA	Interaction	F (1, 32) = 5.774	0.0222	*
			CUMS	F (1, 32) = 11.76	0.0017	**
			PCBP1-OE	F (1, 32) = 8.038	0.0079	**
		Tukey multiple comparisons test	Ctrl:NC vs. Ctrl:PCBP1-OE	q=0.4321	0.9899	ns
			Ctrl:NC vs. CUMS:NC	q=5.832	0.0013	**
			Ctrl:PCBP1-OE vs. CUMS:PCBP1-OE	q=1.026	0.8862	ns
			CUMS:NC vs. CUMS:PCBP1-OE	q=5.238	0.0042	**
	c-Fos+-CaMKII+/CaMKII+(%)	two-way ANOVA	Interaction	F (1, 32) = 13.48	0.0009	***
			CUMS	F (1, 32) = 26.76	<0.0001	****
			PCBP1-OE	F (1, 32) = 12.55	0.0012	**
		Tukey multiple comparisons test	Ctrl:NC vs. Ctrl:PCBP1-OE	q=0.1282	0.9997	ns
			Ctrl:NC vs. CUMS:NC	q=8.844	<0.0001	****
			Ctrl:PCBP1-OE vs. CUMS:PCBP1-OE	q=1.501	0.7149	ns
			CUMS:NC vs. CUMS:PCBP1-OE	q=7.215	<0.0001	****
7g	TST-Z-Score-Ca2+	two-way ANOVA	Interaction	F (1, 16) = 12.04	0.0032	**
			CUMS	F (1, 16) = 49.52	<0.0001	****
			PCBP1-OE	F (1, 16) = 5.363	0.0342	*
		Tukey multiple comparisons test	Ctrl:NC vs. Ctrl:PCBP1-OE	q=1.154	0.846	ns
			Ctrl:NC vs. CUMS:NC	q=10.51	<0.0001	****
			Ctrl:PCBP1-OE vs. CUMS:PCBP1-OE	q=3.567	0.0942	ns
			CUMS:NC vs. CUMS:PCBP1-OE	q=5.786	0.0043	**
7j	TST-Event frequency-glutamate	two-way ANOVA	Interaction	F (1, 16) = 5.952	0.0267	*
			CUMS	F (1, 16) = 13.52	0.002	**
			PCBP1-OE	F (1, 16) = 6.623	0.0204	*
		Tukey multiple comparisons test	Ctrl:NC vs. Ctrl:PCBP1-OE	q=0.1337	0.9997	ns
			Ctrl:NC vs. CUMS:NC	q=6.116	0.0026	**
			Ctrl:PCBP1-OE vs. CUMS:PCBP1-OE	q=1.237	0.8179	ns
			CUMS:NC vs. CUMS:PCBP1-OE	q=5.013	0.0129	*
	TST-AUC-glutamate	two-way ANOVA	Interaction	F (1, 16) = 14.30	0.0016	**
			CUMS	F (1, 16) = 15.89	0.0011	**
			PCBP1-OE	F (1, 16) = 5.439	0.0331	*
		Tukey multiple comparisons test	Ctrl:NC vs. Ctrl:PCBP1-OE	q=1.45	0.7375	ns
			Ctrl:NC vs. CUMS:NC	q=7.768	0.0003	***
			Ctrl:PCBP1-OE vs. CUMS:PCBP1-OE	q=0.2046	0.9989	ns
			CUMS:NC vs. CUMS:PCBP1-OE	q=6.114	0.0027	**
	TST-Decay tau-glutamate	two-way ANOVA	Interaction	F (1, 16) = 6.217	0.024	*
			CUMS	F (1, 16) = 4.741	0.0448	*
			PCBP1-OE	F (1, 16) = 4.376	0.0527	ns
		Tukey multiple comparisons test	Ctrl:NC vs. Ctrl:PCBP1-OE	q=0.4014	0.9917	ns
			Ctrl:NC vs. CUMS:NC	q=4.671	0.021	*
			Ctrl:PCBP1-OE vs. CUMS:PCBP1-OE	q=0.3161	0.9959	ns
			CUMS:NC vs. CUMS:PCBP1-OE	q=4.585	0.0237	*
7l	Frequency	Kruskal-Wallis test		20.59	0.0001	***
		Dunn's multiple comparisons test	Ctrl:NC vs. Ctrl:PCBP1-OE	-0.2197	>0.9999	ns
			Ctrl:NC vs. CUMS:NC	21.46	0.0005	***
			Ctrl:PCBP1-OE vs. CUMS:PCBP1-OE	6.383	>0.9999	ns
			CUMS:NC vs. CUMS:PCBP1-OE	-15.3	0.0386	*
	Amplitude	one-way ANOVA		F (3, 39) = 2.876	0.0483	*
		Tukey multiple comparisons test	Ctrl:NC vs. Ctrl:PCBP1-OE	q=1.043	0.8812	ns
			Ctrl:NC vs. CUMS:NC	q=1.394	0.7583	ns
			Ctrl:PCBP1-OE vs. CUMS:PCBP1-OE	q=3.498	0.0802	ns
			CUMS:NC vs. CUMS:PCBP1-OE	q=3.737	0.055	ns
7m	Fring rate	two-way ANOVA	Interaction	F (15, 216) = 1.538	0.0937	ns
			Current	F (5, 216) = 56.83	<0.0001	****
			Group	F (3, 216) = 17.62	<0.0001	****
		Tukey multiple comparisons test 20pA	Ctrl:NC vs. Ctrl:PCBP1-OE	q=0.09546	0.9999	ns
			Ctrl:NC vs. CUMS:NC	q=0.09546	0.9999	ns
			Ctrl:PCBP1-OE vs. CUMS:PCBP1-OE	q=0.5728	0.9775	ns
			CUMS:NC vs. CUMS:PCBP1-OE	q=0.3818	0.9931	ns
		40pA	Ctrl:NC vs. Ctrl:PCBP1-OE	q=0.6682	0.965	ns
			Ctrl:NC vs. CUMS:NC	q=0.4773	0.9867	ns
			Ctrl:PCBP1-OE vs. CUMS:PCBP1-OE	q=0.7637	0.9491	ns
			CUMS:NC vs. CUMS:PCBP1-OE	q=1.909	0.5322	ns
		60pA	Ctrl:NC vs. Ctrl:PCBP1-OE	q=1.432	0.7423	ns
			Ctrl:NC vs. CUMS:NC	q=1.432	0.7423	ns
			Ctrl:PCBP1-OE vs. CUMS:PCBP1-OE	q=0.09546	0.9999	ns
			CUMS:NC vs. CUMS:PCBP1-OE	q=2.768	0.2075	ns
		80pA	Ctrl:NC vs. Ctrl:PCBP1-OE	q=2.196	0.4081	ns
			Ctrl:NC vs. CUMS:NC	q=2.387	0.3328	ns
			Ctrl:PCBP1-OE vs. CUMS:PCBP1-OE	q=0.1909	0.9991	ns
			CUMS:NC vs. CUMS:PCBP1-OE	q=4.391	0.0115	*
		100pA	Ctrl:NC vs. Ctrl:PCBP1-OE	q=2.768	0.2075	ns
			Ctrl:NC vs. CUMS:NC	q=2.959	0.1588	ns
			Ctrl:PCBP1-OE vs. CUMS:PCBP1-OE	q=0.2864	0.9971	ns
			CUMS:NC vs. CUMS:PCBP1-OE	q=5.441	0.0009	***
		120pA	Ctrl:NC vs. Ctrl:PCBP1-OE	q=3.15	0.1191	ns
			Ctrl:NC vs. CUMS:NC	q=3.914	0.031	*
			Ctrl:PCBP1-OE vs. CUMS:PCBP1-OE	q=0.09546	0.9999	ns
			CUMS:NC vs. CUMS:PCBP1-OE	q=6.969	<0.0001	****
	Rheobase	one-way ANOVA		F (3, 36) = 0.2411	0.8671	ns
		Tukey multiple comparisons test	Ctrl:NC vs. Ctrl:PCBP1-OE	q=0.005489	>0.9999	ns
			Ctrl:NC vs. CUMS:NC	q=0.4066	0.9916	ns
			Ctrl:PCBP1-OE vs. CUMS:PCBP1-OE	q=1.042	0.8815	ns
			CUMS:NC vs. CUMS:PCBP1-OE	q=0.6302	0.97	ns
	Resting membrane potential	one-way ANOVA		F (3, 36) = 1.769	0.1705	ns
		Tukey multiple comparisons test	Ctrl:NC vs. Ctrl:PCBP1-OE	q=2.327	0.3668	ns
			Ctrl:NC vs. CUMS:NC	q=0.5288	0.9819	ns
			Ctrl:PCBP1-OE vs. CUMS:PCBP1-OE	q=0.3872	0.9927	ns
			CUMS:NC vs. CUMS:PCBP1-OE	q=2.186	0.4218	ns

## Sheet: Figure 8
Figure	Measure	Analysis	Effect/Comparisons	Test details	P value	Significance
8k	Fth	Unpaired t test	IgG vs. PCBP1	t=34.53	<0.0001	****
	Ftl	Unpaired t test	IgG vs. PCBP1	t=7.798	0.0015	**
	Gpx4	Unpaired t test	IgG vs. PCBP1	t=5.038	0.0073	**
	Slc7a11	Unpaired t test	IgG vs. PCBP1	t=4.488	0.0109	*
	AcslL4	Unpaired t test	IgG vs. PCBP1	t=3.522	0.0244	*
	Nfe2l2	Unpaired t test	IgG vs. PCBP1	t=6.958	0.0022	**
	Hmox1	Unpaired t test	IgG vs. PCBP1	t=8.970	0.0009	***
	Slc3a2	Unpaired t test	IgG vs. PCBP1	t=4.177	0.0139	*
	Slc11a2	Unpaired t test	IgG vs. PCBP1	t=3.291	0.0302	*
	Atm	Unpaired t test	IgG vs. PCBP1	t=2.837	0.047	*
	Sesn2	Unpaired t test	IgG vs. PCBP1	t=3.890	0.0177	*
	Il-6	Unpaired t test	IgG vs. PCBP1	t=2.657	0.0566	ns
8m	Relative mRNA levels-Fth	Unpaired t test	NC vs. shP1	t=3.576	0.0233	*
		Unpaired t test	NC vs. oeP1	t=2.112	0.1022	ns
	Relative mRNA levels-Ftl	Unpaired t test	NC vs. shP1	t=2.798	0.0489	*
		Unpaired t test	NC vs. oeP1	t=4.543	0.0105	*
	Relative mRNA levels-Gpx4	Unpaired t test	NC vs. shP1	t=3.050	0.038	*
		Unpaired t test	NC vs. oeP1	t=0.6331	0.561	ns
	Relative mRNA levels-Slc7a11	Mann-Whitney test	NC vs. shP1	U=0	0.1	ns
		Unpaired t test	NC vs. oeP1	t=1.395	0.2356	ns
	Relative mRNA levels-Acsl4	Unpaired t test	NC vs. shP1	t=4.930	0.0079	**
		Unpaired t test	NC vs. oeP1	t=1.588	0.1876	ns
	Relative mRNA levels-Nfe2l2	Unpaired t test	NC vs. shP1	t=3.244	0.0316	*
		Unpaired t test	NC vs. oeP1	t=0.1353	0.6858	ns
	Relative mRNA levels-Hmox1	Unpaired t test	NC vs. shP1	t=3.238	0.0317	*
		Unpaired t test	NC vs. oeP1	t=1.930	0.1258	ns
	Relative mRNA levels-Slc3a2	Unpaired t test	NC vs. shP1	t=0.5487	0.6124	ns
		Unpaired t test	NC vs. oeP1	t=2.752	0.0513	ns
	Relative mRNA levels-Slc11a2	Unpaired t test	NC vs. shP1	t=0.8356	0.4504	ns
		Unpaired t test	NC vs. oeP1	t=0.6793	0.5342	ns
	Relative mRNA levels-Atm	Unpaired t test	NC vs. shP1	t=1.127	0.3226	ns
		Unpaired t test	NC vs. oeP1	t=1.728	0.1591	ns
	Relative mRNA levels-Sesn2	Unpaired t test	NC vs. shP1	t=0.8779	0.4296	ns
		Unpaired t test	NC vs. oeP1	t=1.489	0.2106	ns
8n	Relative mRNA levels-Fth	Unpaired t test	NCvs. si-Fth	t=4.103	0.0148	*
	Relative mRNA levels-Ftl	Unpaired t test	NCvs. si-Ftl	t=5.929	0.0041	**
	Relative mRNA levels-Slc11a2	Unpaired t test	NCvs. si-Slc11a2	t=3.210	0.0326	*
8o	Protein fold change-Fth	Unpaired t test	NCvs. si-Fth	t=2.850	0.0464	*
	Protein fold change-Ftl	Unpaired t test	NCvs. si-Ftl	t=4.556	0.0104	*
	Protein fold change-Slc11a2	Unpaired t test	NCvs. si-Slc11a2	t=2.956	0.0417	*
8p	Cell Viability	two-way ANOVA	Interaction	F (3, 16) = 3.948	0.0277	*
			Erastin	F (1, 16) = 128.3	<0.0001	****
			si-RNA	F (3, 16) = 5.273	0.0101	*
		Tukey multiple comparisons test	DMSO:NC vs. DMSO:si-Fth	q=0.3387	>0.9999	ns
			DMSO:NC vs. DMSO:si-Ftl	q=0.6171	0.9998	ns
			DMSO:NC vs. DMSO:si-Slc11a2	q=0.1858	>0.9999	ns
			DMSO:si-Fth vs. DMSO:si-Ftl	q=0.2783	>0.9999	ns
			DMSO:si-Fth vs. DMSO:si-Slc11a2	q=0.1529	>0.9999	ns
			DMSO:si-Ftl vs. DMSO:si-Slc11a2	q=0.4313	>0.9999	ns
			DMSO:NC vs. Erastin:NC	q=5.839	0.0139	*
			DMSO:si-Fth vs. Erastin:si-Fth	q=10.57	<0.0001	****
			DMSO:si-Ftl vs. Erastin:si-Ftl	q=10.3	<0.0001	****
			DMSO:si-Slc11a2 vs. Erastin:si-Slc11a2	q=5.331	0.0279	*
			Erastin:NC vs. Erastin:si-Fth	q=5.067	0.0398	*
			Erastin:NC vs. Erastin:Ftl	q=5.08	0.0391	*
			Erastin:NC vs. Erastin:Slc11a2	q=0.3224	>0.9999	ns
			Erastin:si-Fth vs. Erastin:si-Ftl	q=0.01313	>0.9999	ns
			Erastin:si-Fth vs. Erastin:si-Slc11a2	q=5.39	0.0258	*
			Erastin:si-Ftl vs. Erastin:si-Slc11a2	q=5.403	0.0253	*
8q	Mean fluoresence Intensity of DHE	two-way ANOVA	Interaction	F (3, 40) = 3.622	0.021	*
			Erastin	F (1, 40) = 200.8	<0.0001	****
			si-RNA	F (3, 40) = 13.47	<0.0001	****
		Tukey multiple comparisons test	DMSO:NC vs. DMSO:si-Fth	q=3.092	0.3812	ns
			DMSO:NC vs. DMSO:si-Ftl	q=2.873	0.4747	ns
			DMSO:NC vs. DMSO:si-Slc11a2	q=1.429	0.9702	ns
			DMSO:si-Fth vs. DMSO:si-Ftl	q=0.2191	>0.9999	ns
			DMSO:si-Fth vs. DMSO:si-Slc11a2	q=1.663	0.9341	ns
			DMSO:si-Ftl vs. DMSO:si-Slc11a2	q=1.444	0.9684	ns
			DMSO:NC vs. Erastin:NC	q=8.831	<0.0001	****
			DMSO:si-Fth vs. Erastin:si-Fth	q=12.96	<0.0001	****
			DMSO:si-Ftl vs. Erastin:si-Ftl	q=11.4	<0.0001	****
			DMSO:si-Slc11a2 vs. Erastin:si-Slc11a2	q=6.892	0.0004	***
			Erastin:NC vs. Erastin:si-Fth	q=7.22	0.0002	***
			Erastin:NC vs. Erastin:Ftl	q=5.441	0.0091	**
			Erastin:NC vs. Erastin:Slc11a2	q=0.5095	>0.9999	ns
			Erastin:si-Fth vs. Erastin:si-Ftl	q=1.779	0.9086	ns
			Erastin:si-Fth vs. Erastin:si-Slc11a2	q=7.729	<0.0001	****
			Erastin:si-Ftl vs. Erastin:si-Slc11a2	q=5.95	0.0032	**
8r	Protein fold change-GPX4	two-way ANOVA	Interaction	F (3, 16) = 0.6565	0.5906	ns
			Erastin	F (1, 16) = 75.05	<0.0001	****
			si-RNA	F (3, 16) = 0.9354	0.4465	ns
		Tukey multiple comparisons test	DMSO:NC vs. DMSO:si-Fth	q=1.726	0.914	ns
			DMSO:NC vs. DMSO:si-Ftl	q=0.975	0.9961	ns
			DMSO:NC vs. DMSO:si-Slc11a2	q=2.228	0.7574	ns
			DMSO:si-Fth vs. DMSO:si-Ftl	q=0.7514	0.9992	ns
			DMSO:si-Fth vs. DMSO:si-Slc11a2	q=0.5019	>0.9999	ns
			DMSO:si-Ftl vs. DMSO:si-Slc11a2	q=1.253	0.9833	ns
			DMSO:NC vs. Erastin:NC	q=6.576	0.005	**
			DMSO:si-Fth vs. Erastin:si-Fth	q=5.442	0.024	*
			DMSO:si-Ftl vs. Erastin:si-Ftl	q=7.515	0.0014	**
			DMSO:si-Slc11a2 vs. Erastin:si-Slc11a2	q=4.969	0.0454	*
			Erastin:NC vs. Erastin:si-Fth	q=0.592	0.9998	ns
			Erastin:NC vs. Erastin:Ftl	q=1.914	0.8648	ns
			Erastin:NC vs. Erastin:Slc11a2	q=0.6213	0.9998	ns
			Erastin:si-Fth vs. Erastin:si-Ftl	q=1.322	0.9775	ns
			Erastin:si-Fth vs. Erastin:si-Slc11a2	q=0.02927	>0.9999	ns
			Erastin:si-Ftl vs. Erastin:si-Slc11a2	q=1.293	0.9801	ns

## Sheet: Figure S1
Figure	Measure	Analysis	Effect/Comparisons	Test details	P value	Significance
S1a	Left: OFT - Total distance	Unpaired t test	Ctrl vs. CUMS	t=1.755	0.0886	ns
	Right: OFT - Time in center	Welch's t test	Ctrl vs. CUMS	t=0.2134	0.8331	ns
S1f	Protein fold change PCBP1	Unpaired t test	Ctrl vs. CUMS	t=0.7729	0.4574	ns
	pPCBP1	Mann-Whitney test	Ctrl vs. CUMS	U=5	0.0411	*
	PCBP2	Unpaired t test	Ctrl vs. CUMS	t=1.460	0.1749	ns
	pPCBP2	Welch's t test	Ctrl vs. CUMS	t=4.686	0.0029	**

## Sheet: Figure S2
Figure	Measure	Analysis	Effect/Comparisons	Test details	P value	Significance
S2b	TUNEL+ cells	Unpaired t test	Ctrl vs. CUMS	t=5.407	<0.0001	****
	TUNEL+-IBA1+/IBA1+ (%)	Unpaired t test	Ctrl vs. CUMS	t=0.6492	0.5254	ns
S2c	TUNEL+ cells	Unpaired t test	Ctrl vs. CUMS	t=2.944	0.0095	**
	TUNEL+-NEUN+/NEUN+ (%)	Unpaired t test	Ctrl vs. CUMS	t=0.5366	0.5989	ns

[truncated: 6 more sheets: Figure S3, Figure S4, Figure S5, Figure S6, Figure S7, Figure S8]
