# Supplementary material for: Astrocytic PCBP1 Suppresses Ferroptosis to Restore Glutamatergic Homeostasis and Mitigate Stress‐Induced Depression in Male Mice
Source: Adv Sci (Weinh). 2025 Dec 12;13(10):e13438. doi: 10.1002/advs.202513438 (PMC12915190; doi:10.1002/advs.202513438)
Supplement: Supplementary file 2 — Supplementary Tables 1‐6 [file ADVS-13-e13438-s001.zip › Table S1-DEPs.xlsx]

## Sheet: A
Supplemental Table S1A. Differential Protein identification results.
Uniprot ID	Description	Gene Name	Coverage [%]	Peptides	PSMs	Unique Peptides	AAs	MW [kDa]	calc. pI	Ctrl_1	Ctrl_2	Ctrl_3	CUMS_1	CUMS_2	CUMS_3	Fold Change	log2FoldChange	Pvalue	up/down
P62281	40S ribosomal protein S11	Rps11	50	9	21	9	158	18.4	10.3	2751	2779.3	2748.3	3144.2	3150.5	3113.4	1.13644	0.184517	1.56E-05	up
Q920V1	UDP-GalNAc:beta-1,3-N-acetylgalactosaminyltransferase 1	B3galnt1	5	1	1	1	331	39.3	8.02	56.9	59.1	57	69.9	72.4	71.4	1.23526	0.304815	0.000185336	up
P50544	Very long-chain specific acyl-CoA dehydrogenase, mitochondrial	Acadvl	45	23	42	23	656	70.8	8.75	5007	4981.8	5121.2	5633.6	5577.4	5598.7	1.11249	0.15379	0.000247743	up
Q91ZM8	Calcium-binding protein 7	Cabp7	3	1	1	1	215	24.4	4.67	284.1	283.3	274.1	324.4	323.6	333.4	1.16625	0.221878	0.000485464	up
Q810M8	Atxn3 protein (Fragment)	Atxn3	11	3	3	3	319	36.4	4.88	352.1	372.6	357.2	429.9	445.4	436.5	1.2125	0.277981	0.000551103	up
P49586	Choline-phosphate cytidylyltransferase A	Pcyt1a	15	4	4	3	367	41.6	7.03	469.2	464.6	466	525.8	523.8	543.6	1.13816	0.186707	0.000559343	up
Q3UDY1	Aldo_ket_red domain-containing protein	Akr1b3	63	18	46	18	316	35.7	7.18	5123.5	5184.2	4991.6	4377.9	4492.6	4376.5	0.865857	-0.2078	0.000569458	down
Q9CWD7	Protein N-terminal glutamine amidohydrolase	Wdyhv1	13	2	2	2	192	22.3	5.06	347.1	345.3	340.6	303.5	314	306.9	0.894869	-0.160251	0.000580223	down
Q9CQJ4	E3 ubiquitin-protein ligase RING2	Rnf2	8	2	2	2	336	37.6	6.84	272.1	275.6	282.8	242.5	246.7	244	0.882842	-0.179773	0.000659988	down
Q61112	45 kDa calcium-binding protein	Sdf4	5	2	2	2	361	42	4.96	237.1	243.1	238.8	269.2	278.6	280	1.15132	0.20329	0.000695419	up
A2AMH5	Choline transporter-like protein 1	Slc44a1	19	11	16	11	656	73	8.6	1316.3	1274.9	1346.3	1644.6	1734.2	1780.2	1.31022	0.389812	0.000817721	up
Q8C854	Myelin expression factor 2	Myef2	33	21	34	21	591	63.3	8.87	5246	5222.8	5107.2	4557.6	4716.3	4592.4	0.890235	-0.167742	0.000906419	down
Q9D8B4	NADH dehydrogenase [ubiquinone] 1 alpha subcomplex subunit 11	Ndufa11	42	4	8	4	141	15	8.35	617.9	706.4	687.4	434.5	442.3	425.4	0.647313	-0.627464	0.000982143	down
O55100	Synaptogyrin-1	Syngr1	8	2	7	2	234	25.6	4.65	985.5	995.3	933.3	799.7	800.4	810.1	0.827082	-0.273898	0.00100497	down
Q9Z306	Solute carrier family 22 member 4	Slc22a4	6	2	2	2	553	62.2	6.4	88.4	94.9	90.7	115.5	117.7	110.8	1.25547	0.328233	0.0011118	up
Q9JKV1	Proteasomal ubiquitin receptor ADRM1	Adrm1	6	3	7	3	407	42	5.07	894.3	901.3	878.7	787.1	781.4	746.6	0.865684	-0.208087	0.00111633	down
A0A087WS96	SH3 domain-binding glutamic acid-rich-like protein	Sh3bgrl2	38	4	11	4	120	13.5	8.43	2252.8	2148.6	2243	1797.6	1897.8	1851.4	0.834808	-0.260483	0.0011492	down
Q9D415	Disks large-associated protein 1	Dlgap1	28	22	41	2	992	110.3	7.09	559.3	566.3	541.1	414.5	458.5	437.6	0.786344	-0.346767	0.00129795	down
F7BJK1	Protocadherin 1 (Fragment)	Pcdh1	29	22	39	3	1077	116.4	5.08	599.1	598.6	577.2	672.2	653.8	670.4	1.1248	0.169663	0.00136022	up
Q9JJZ2	Tubulin alpha-8 chain	Tuba8	50	17	318	4	449	50	5.1	863.5	817.1	800.1	1014.6	1025.7	983	1.21873	0.285377	0.00138084	up
P12849	cAMP-dependent protein kinase type I-beta regulatory subunit	Prkar1b	34	12	21	8	381	43.2	5.96	1520	1489.1	1512.5	1238.7	1330	1291.6	0.853746	-0.22812	0.00141765	down
Q8BHS6	Armadillo repeat-containing X-linked protein 3	Armcx3	15	5	8	5	379	42.6	8.68	1022.8	1014.8	1042.4	1125.1	1138.1	1167.5	1.11386	0.155573	0.00145615	up
Q8BKH7	Target of rapamycin complex 2 subunit MAPKAP1	Mapkap1	6	2	2	2	522	59	7.53	249.2	261.1	265.9	310.3	307.6	324.9	1.21464	0.280523	0.0016153	up
Q9QYK8	Inward rectifier potassium channel 3 (Fragment)	Kcnj4	8	3	3	3	431	48	5.8	551.9	543.3	559.2	433.3	445.9	475.2	0.818665	-0.288654	0.00164417	down
A0A338P7K6	Metabotropic glutamate receptor 4	Grm4	8	5	5	2	865	96	8.66	306.2	294.3	295.6	270.9	266.9	265.6	0.896552	-0.157541	0.00164826	down
O35409	Glutamate carboxypeptidase 2	Folh1	30	16	18	16	752	84.5	8.1	2112.2	2176.3	2174.4	2364.5	2460	2431.1	1.12265	0.166913	0.00169518	up
Q7TQK0	Cyclin-T2	Ccnt2	2	1	1	1	723	80.2	8.91	228.8	238	232.1	264.3	266.4	277.6	1.15653	0.209805	0.00177845	up
Q14BI2	Metabotropic glutamate receptor 2	Grm2	21	17	19	13	872	95.8	8.06	2144.5	2003.4	2174.4	1726.1	1696.3	1716.1	0.812758	-0.299102	0.00179463	down
Q80V08	Rpl17 protein (Fragment)	Rpl17	33	6	16	6	194	22.4	10.33	1892.3	1917.3	2005.7	2237.3	2357.3	2335.5	1.1917	0.253023	0.00181049	up
Q9D4G5	Processing of precursor 1, ribonuclease P/MRP family, (S. cerevisiae)	Pop1	2	1	1	1	1015	114	9.33	42.8	42.2	41	56.2	51	54.4	1.28254	0.359003	0.00182192	up
P43274	Histone H1.4	H1-4	22	6	21	1	219	22	11.11	456.9	550.8	577.6	792.7	851	840.1	1.56677	0.647793	0.00182262	up
Q2KHK7	Mal, T-cell differentiation protein 2	Mal2	6	1	2	1	175	19.1	6.49	151.8	161.7	166.8	129.3	123.7	123.1	0.783052	-0.35282	0.0019747	down
Q9WVE8	Protein kinase C and casein kinase substrate in neurons protein 2	Pacsin2	24	12	22	6	486	55.8	5.2	1976.1	2144.9	2059.8	1700.6	1637.4	1585	0.796499	-0.328256	0.00208332	down
Q8C3W1	Uncharacterized protein C1orf198 homolog	RIKEN	39	8	11	8	322	35.3	5.24	919.9	882.7	957.7	1069.2	1101.5	1080.2	1.17773	0.236014	0.00228991	up
A2AIL4	NADH dehydrogenase (ubiquinone) complex I, assembly factor 6	Ndufaf6	9	2	2	2	333	38.3	9.44	177	174.7	170.8	197.8	208.1	197.5	1.15483	0.207684	0.00235368	up
A0A0G2JDE3	Adhesion G protein-coupled receptor L2	Adgrl2	4	5	5	4	1403	157	6.54	819.9	776.2	813.9	680.5	694.9	708.7	0.864772	-0.209609	0.00240967	down
P12658	Calbindin	Calb1	43	13	36	12	261	30	4.83	4068.1	4175.6	4010.2	3602.4	3442.4	3334.2	0.846996	-0.239574	0.00242704	down
Q3TSS3	C1q domain-containing protein (Fragment)	Cbln1	13	3	4	3	176	19.3	7.99	890.7	859.3	929.7	740.2	759.2	729.2	0.83166	-0.265934	0.00246583	down
P62806	Histone H4	H4c1	42	5	39	5	103	11.4	11.36	2932.9	2824.4	2939.9	3712.9	4148.2	4277.6	1.3957	0.480991	0.00279145	up
Q561N5	Ribosomal protein S18	Rps18	48	9	18	9	152	17.7	10.99	1506	1594.2	1603.7	1764.2	1804.4	1789	1.13897	0.187729	0.00279909	up
Q9WU01	KH domain-containing, RNA-binding, signal transduction-associated protein 2	Khdrbs2	12	5	9	3	349	38.8	6.48	733.3	704.6	697.2	581.4	604.1	624.7	0.847829	-0.238155	0.00288923	down
Q5U1U5	Protein-tyrosine-phosphatase-SL	Ptprr	6	2	2	2	535	60.3	7.83	94.8	98.8	96	105.3	108.3	109.5	1.11568	0.157919	0.00291384	up
E9PXL0	Protein FAM222B	Fam222b	7	2	2	2	434	45.5	8.07	252.4	234.4	249	282.8	284.4	295.2	1.17206	0.229044	0.00334938	up
Q3U4Y0	H15 domain-containing protein	H1f0	21	4	18	4	194	20.8	10.9	1277.8	1758.4	1825.6	2652.4	2904.2	2748.9	1.70832	0.772576	0.00360147	up
Q6ZWV7	60S ribosomal protein L35	Rpl35	26	5	10	4	123	14.5	11.05	1373.5	1374.6	1444.3	1576.8	1591.3	1660.6	1.15177	0.203858	0.00369896	up
Q99MR1	GRB10-interacting GYF protein 1	Gigyf1	5	3	3	3	1044	116.2	5.39	466.1	456.3	447.1	402.7	400.4	419.2	0.892516	-0.164051	0.00370045	down
Q99KN2	Probable cytosolic iron-sulfur protein assembly protein CIAO1	Ciao1	9	2	2	2	339	37.6	4.88	438.1	465.9	457	380.3	397.1	367.5	0.84122	-0.249445	0.00371161	down
P62876	DNA-directed RNA polymerases I, II, and III subunit RPABC5	Polr2l	16	1	1	1	67	7.6	7.77	115.3	118.7	110.7	93	100	95.5	0.83696	-0.25677	0.00375172	down
Q7TQE1	Mediator of RNA polymerase II transcription subunit 15	Med15	2	1	1	1	749	82.5	9.23	32.4	35.1	35.8	41.4	41.6	43.9	1.22846	0.296852	0.00387743	up
Q3TAA8	Phosphatidylinositol glycan anchor biosynthesis class U protein	Pigu	3	1	1	1	435	49.9	7.72	205.2	209.9	216.6	246.4	233.4	242.8	1.1439	0.193958	0.00401072	up
P97783	Protein AF1q	Mllt11	62	3	5	3	90	10	4.41	355.6	345.2	346	402.6	396.1	380.3	1.12629	0.171578	0.00402431	up
Q8R100	Calcium homeostasis modulator protein 5	Calhm5	7	3	3	3	309	35.3	8.18	568.1	539.3	536.9	609	628.1	637.3	1.13994	0.188955	0.00417107	up
Q9D6E4	Tetratricopeptide repeat protein 9B	Ttc9b	19	3	4	2	239	25.9	9.48	288	282.9	288.1	254.1	250.3	266	0.896857	-0.15705	0.00420582	down
B0V388	Novel member of the major urinary protein (Mup) gene family	Mup13	12	2	2	1	180	20.6	5.1	82.3	75.6	77.2	53.3	46.3	34.9	0.572097	-0.805668	0.00425312	down
Q1WWK3	Hist1h1b protein (Fragment)	H1f5	22	5	9	3	222	22.4	10.92	535.6	663.9	729.4	1027.4	1251.2	1239.7	1.82399	0.8671	0.00457796	up
Q91WU7	Inter-alpha trypsin inhibitor, heavy chain 1 (Fragment)	Itih1	2	1	1	1	909	101.3	7.25	68.7	61.7	55.6	83.4	86.2	83.2	1.35914	0.442694	0.00468224	up
B1ARA5	60S ribosomal protein L26	Rpl26	27	5	9	5	143	17	10.55	1388	1339.9	1493.6	1727.4	1789.6	1671.3	1.22902	0.297506	0.00476506	up
P30416	Peptidyl-prolyl cis-trans isomerase FKBP4	Fkbp4	38	16	33	16	458	51.5	5.72	4535.4	5010.1	4782.7	4035.8	3968.8	3900	0.830851	-0.267338	0.00478317	down
Q99K67	Alpha-aminoadipic semialdehyde synthase, mitochondrial	Aass	12	8	8	8	926	102.9	6.87	958.9	1014.1	1023.4	1118.8	1114.9	1148.7	1.12882	0.174817	0.00484383	up
E9QMK3	Versican core protein	Vcan	23	14	23	1	655	74.3	6.92	379.3	384.1	371.1	408	429.5	425.2	1.113	0.154455	0.00488648	up
Q9JK42	[Pyruvate dehydrogenase (acetyl-transferring)] kinase isozyme 2, mitochondrial	Pdk2	33	11	24	7	407	46	6.61	1561.3	1716.9	1690.6	2001.6	1930.7	1934.6	1.18075	0.239701	0.00494169	up
Q9JJR9	Nuclear receptor-interacting protein 3	Nrip3	22	5	7	5	240	26.9	8.5	533.4	513.4	492	579.5	608	595.8	1.15889	0.212744	0.00495943	up
Q9ERZ3	Muscarinic acetylcholine receptor M3	Chrm3	2	1	1	1	589	66.2	9.07	126.3	118.9	127.9	142.5	141.7	148.9	1.16081	0.215138	0.00507779	up
Q61553	Fascin	Fscn1	51	21	57	21	493	54.5	6.89	7346.9	7381	7584.4	6584.7	6916.1	6556.1	0.898917	-0.153741	0.00541028	down
Q9CX86	Heterogeneous nuclear ribonucleoprotein A0	Hnrnpa0	40	9	15	8	305	30.5	9.31	1534.7	1476	1457.4	1330.1	1241.7	1312.3	0.869296	-0.202081	0.00547107	down
Q80YR2	Protein FAM160B2	Fam160b2	8	3	3	3	744	82.4	5.62	168.7	161.6	158.1	178.4	181.9	182.8	1.112	0.153155	0.00580339	up
Q9DCV1	Pept_C1 domain-containing protein	Ctsc	7	2	2	2	461	52.4	6.92	130.8	133.2	140.6	155.9	153.7	150	1.13594	0.183882	0.00581226	up
D9J301	ENH isoform 1d	Pdlim5	22	8	8	1	574	61.8	7.91	63.9	56.8	57.4	71.2	72.5	71.5	1.20831	0.272991	0.00584432	up
Q3URD4	Uncharacterized protein	Gabra1	28	14	18	9	455	51.6	9.36	2061.3	1962.7	2042.1	1825.1	1753.9	1687.8	0.868235	-0.203843	0.00589583	down
O88569	Heterogeneous nuclear ribonucleoproteins A2/B1	Hnrnpa2b1	52	14	43	13	353	37.4	8.95	4896.6	4663.9	4576.7	4031.8	4180	4199.3	0.877904	-0.187865	0.00620827	down
Z4YJL9	Intraflagellar transport protein 20 homolog (Fragment)	Ift20	14	1	1	1	111	12.7	5.63	132.5	133.9	123.1	148.1	147	151	1.14531	0.195744	0.00630312	up
Q3THB4	L-lactate dehydrogenase	Ldha	67	19	87	2	332	36.5	7.43	822.2	777.5	802.2	735.4	710.4	704.5	0.89525	-0.159638	0.00636945	down
Q9D679	Ig-like domain-containing protein	Tapbp	5	2	2	2	466	49.8	8.5	338.4	313.3	313.3	370.6	363.4	378.3	1.15264	0.204945	0.00643183	up
Q9EQH2	Endoplasmic reticulum aminopeptidase 1	Erap1	4	3	3	3	930	106.5	6.2	482.6	478.3	509.8	539	559.2	560.3	1.12769	0.173376	0.0065379	up
D3Z3N4	Heterogeneous nuclear ribonucleoprotein H3	Hnrnph3	19	5	7	4	346	36.8	6.87	521.7	544.9	526.6	442.2	475.8	473.7	0.873525	-0.195079	0.00659232	down
O70325	Phospholipid hydroperoxide glutathione peroxidase	Gpx4	40	8	11	8	197	22.2	8.46	1774.7	1635	1696.3	1465.9	1509.1	1445.1	0.865668	-0.208115	0.00685956	down
A0A0J9YUI2	Fibronectin type III domain-containing protein 4 (Fragment)	Fndc4	8	1	1	1	220	23.7	7.25	53.3	57.3	57.8	65.1	64.6	68.9	1.17933	0.237973	0.00690319	up
Q64676	2-hydroxyacylsphingosine 1-beta-galactosyltransferase	Ugt8	7	3	3	3	541	61.2	9.42	554.2	510	482.4	617.3	665.2	650.5	1.24984	0.321742	0.00698563	up
Q923T9	Calcium/calmodulin-dependent protein kinase type II subunit gamma	Camk2g	48	21	98	2	529	59.6	7.58	872.6	745	747.5	569.8	584.4	542.4	0.717348	-0.479255	0.00709224	down
Q6TCG2	Membrane progesterone receptor epsilon	Paqr9	3	1	1	1	375	42.7	8.76	88.3	87.2	86.6	98.9	93.6	99.8	1.11522	0.157332	0.00728033	up
Q3U292	H15 domain-containing protein	H1f3	22	6	20	2	221	22.1	11.03	652.5	868.6	886	1160.2	1292.7	1217	1.52461	0.608445	0.00753869	up
Q8R4N0	Citramalyl-CoA lyase, mitochondrial	Clybl	46	13	29	13	338	37.5	8.54	2651.1	2789.9	2836.4	3022.9	3130.7	3071.4	1.11448	0.156371	0.00775357	up
A8IP69	14-3-3 protein gamma subtype	Ywhag	49	13	99	6	247	28.3	4.89	1989.2	1960.8	1858.2	1714	1592	1541.5	0.834596	-0.26085	0.00782495	down
O08842	GDNF family receptor alpha-2	Gfra2	6	3	4	3	464	51.7	7.75	383.8	414.9	400	340.6	340.4	358.7	0.867356	-0.205303	0.00810006	down
Q8BUM1	Uncharacterized protein	Tardbp	37	9	21	9	301	33.6	6.99	1968.1	1801.1	1828.9	1542.2	1634.2	1546.4	0.843643	-0.245295	0.00813509	down
Q9QY42	Prosaposin receptor GPR37	Gpr37	4	2	3	2	600	66.7	8.12	374.4	344.5	363.2	422.9	424.2	401.6	1.15396	0.206593	0.00818704	up
Q9WU63	Heme-binding protein 2	Hebp2	5	1	1	1	205	23	4.48	249.6	227.4	225	274.8	269.1	277.7	1.17037	0.226965	0.00836845	up
Q3TXJ4	Uncharacterized protein	Sar1a	37	5	16	3	198	22.3	7.03	457.3	487.7	455.9	529.1	513.6	522.4	1.11721	0.159901	0.00838756	up
P62259	14-3-3 protein epsilon	Ywhae	51	16	149	14	255	29.2	4.74	11568.9	12392.3	11947.1	10564.3	10921.4	10579.1	0.892963	-0.163327	0.00843411	down
Q3V214	Uncharacterized protein	Polr2e	29	4	4	4	210	24.6	5.95	254.2	243.7	258.6	231.3	219.2	224.5	0.892267	-0.164453	0.00853742	down
Q6PB99	Ena-vasodilator stimulated phosphoprotein	Evl	16	5	6	5	393	42.1	8.35	1694	1553.2	1651.7	1420	1446.7	1408.1	0.872604	-0.196601	0.00858095	down
Q8CBE3	WD repeat-containing protein 37	Wdr37	33	14	23	14	496	55	7.23	2855.6	3071.4	2939	2673	2635.5	2641.8	0.896718	-0.157274	0.00879164	down
Q91ZP9	N-terminal EF-hand calcium-binding protein 2	Necab2	51	16	30	16	389	43.4	5.3	2226.6	2405.9	2392.4	2705.9	2638.5	2605.6	1.13169	0.178477	0.00889753	up
P61620	Protein transport protein Sec61 subunit alpha isoform 1	Sec61a1	8	4	5	2	476	52.2	8.06	223.4	219.8	228.6	245.4	247.1	261.7	1.12266	0.166915	0.00890114	up
Q9CQK7	RWD domain-containing protein 1	Rwdd1	11	6	7	6	243	27.8	4.26	1513.1	1620.9	1636.9	1763.5	1787.3	1785.8	1.11857	0.161659	0.00891689	up
A2ALK8	Tyrosine-protein phosphatase non-receptor type 3	Ptpn3	10	6	7	6	913	103.8	7.2	815.4	796	791.5	919.2	863.2	928.6	1.12822	0.174049	0.00907335	up
Q3UWG5	Tetraspanin	Cd81	21	3	14	3	236	25.8	5.83	1259	1166.2	1157.8	1437.9	1345.1	1398.1	1.16693	0.222715	0.00907947	up
P08556	GTPase NRas	Nras	62	9	29	1	189	21.2	5.17	198.9	199.4	190.4	160.8	171.4	177.1	0.865127	-0.209017	0.00911731	down
Q9JLB9	Nectin-3	Nectin3	11	4	4	4	549	60.5	6.54	449.9	394.1	399.3	503.4	494.1	520.4	1.22086	0.287902	0.00916891	up
A0A286YDC8	mRNA-decapping enzyme 1A (Fragment)	Dcp1a	6	1	1	1	419	45.7	6.42	44.7	46.7	50	57.1	63.3	67	1.32532	0.406339	0.00943913	up
Q3UW40	TRASH domain-containing protein	Rpl24	30	5	10	5	160	18.2	11.05	839	1027.7	1051.6	1260.5	1362.8	1329	1.35432	0.437564	0.00945589	up
Q3TAX1	Oxysterol-binding protein (Fragment)	Osbpl7	2	1	1	1	781	87	7.39	107.5	114.9	134.1	153.1	159	158.1	1.31893	0.399372	0.00960278	up
A2AVR9	Dynein light chain roadblock	Dynlrb1	67	4	11	4	104	11.9	6.06	1044.2	1119	1122.9	1259.8	1205.3	1243.1	1.12845	0.174343	0.0096635	up
P56382	ATP synthase subunit epsilon, mitochondrial	Atp5f1e	44	3	7	3	52	5.8	10.01	1267.9	1427.8	1287	1038.3	1113.4	1066.8	0.80812	-0.307358	0.00977462	down
P28663	Beta-soluble NSF attachment protein	Napb	67	17	73	12	298	33.5	5.47	5402.7	5786.3	5450.6	4999.8	4777.6	4954.6	0.885358	-0.175667	0.0100783	down
P62700	Protein yippee-like 5	Ypel5	13	2	2	2	121	13.8	7.31	389.4	346.8	365	285.2	312	302.6	0.817109	-0.2914	0.0101076	down
Q9QUM9	Proteasome subunit alpha type-6	Psma6	67	14	41	14	246	27.4	6.76	5712	5717.6	5720.9	5179.9	5129.8	4963.4	0.890534	-0.167258	0.0106643	down
Q8BQ99	Uncharacterized protein	Mrps2	9	2	2	2	291	32.3	9.26	196.1	189.9	207.7	165.2	170.2	176.1	0.861546	-0.215	0.0108538	down
Q3V038	Tetratricopeptide repeat protein 9A	Ttc9	26	4	5	4	219	24.3	8.85	847.6	790.3	849.3	698	743.5	679.5	0.852766	-0.229778	0.0108662	down
Q9R1T4	Septin-6	Septin6	48	17	54	7	434	49.6	6.43	3126.3	3143.9	3356.9	2852.5	2839.6	2674.7	0.869088	-0.202425	0.0109359	down
Q9D2P4	Ubiquitin-related modifier 1	Urm1	15	1	2	1	101	11.3	4.74	173.2	213.9	238	306.9	285.1	316.7	1.45369	0.539717	0.0109698	up
A0A0A0MQL0	Tomoregulin-1 (Fragment)	Tmeff1	6	2	2	2	346	37.4	6.7	403.2	385.6	359.9	306.3	327.8	323.8	0.833899	-0.262055	0.011	down
Q9CQ49	Nuclear cap-binding protein subunit 2	Ncbp2	18	3	3	3	156	18	7.81	678.7	695.7	646.3	556.6	608.9	569.3	0.858514	-0.220086	0.0112197	down
Q4FJX5	Dhcr7 protein	Dhcr7	13	5	6	5	471	53.9	8.25	848.4	925.2	906.7	1035.3	1013.8	988.3	1.13323	0.180442	0.0113694	up
Q8C6H6	Endo/exonuclease/phosphatase domain-containing protein	Smpd2	11	4	4	4	419	47.4	6.51	392.6	415.1	417.8	470.5	457.1	444.3	1.11946	0.162805	0.0113696	up
Q61263	Sterol O-acyltransferase 1	Soat1	5	2	2	2	540	63.8	9.01	154.9	163.2	175	191.7	213.5	201.9	1.23119	0.300054	0.0114448	up
E9PYL4	Chloride channel protein	Clcn7	5	4	4	4	783	86.4	6.9	669.3	671	673.6	784	750.1	784.5	1.1513	0.203262	0.0115829	up
Q8CIB6	Transmembrane protein 230	Tmem230	9	1	1	1	120	13.2	9.31	203.5	201.8	197.9	222.1	230.3	246	1.15782	0.211417	0.0116513	up
Q3TIF8	40S ribosomal protein S24	Rps24	20	2	8	2	133	15.4	10.71	993.1	1086.9	1056.9	1175.9	1157.1	1175.6	1.11849	0.161556	0.0119613	up
Q3UHD8	Uncharacterized protein	Dlgap1	27	21	38	1	982	109.3	7.09	120.8	123.6	128.3	142.6	134	141.2	1.12101	0.164798	0.0120565	up
B1AWG1	Intraflagellar transport protein 74 homolog	Ift74	8	2	2	2	388	43.9	5.41	305.4	310.1	298.2	346.8	340.4	375.8	1.1634	0.218349	0.0121103	up
Q61646	Haptoglobin	Hp	14	5	5	5	347	38.7	6.29	1285	1424.4	1692.5	687.8	981.2	634.9	0.523388	-0.934048	0.0121994	down
Q3UDQ8	Uncharacterized protein	Slc12a4	5	6	15	1	1087	120.7	6.6	179.4	160.3	176	199.3	202.7	216.5	1.19934	0.262242	0.0122266	up
A2VDF5	Gria3 protein	Gria3	37	26	43	1	888	100.4	8.29	414.9	423.5	443.5	470.6	510	515.9	1.16741	0.223309	0.0124293	up
P23953	Carboxylesterase 1C	Ces1c	19	9	12	9	554	61	5.06	1303.7	1163.8	1359.8	1603.6	1538	1515.4	1.21678	0.283074	0.0124343	up
Q3TYA4	Syntaxin-binding protein 6	Stxbp6	27	6	8	6	210	23.7	9.19	874	884.1	826	722.1	760.4	780.5	0.87574	-0.191425	0.0124735	down
P61358	60S ribosomal protein L27	Rpl27	27	4	12	4	136	15.8	10.56	1666.1	1426.3	1555.4	1815.1	1910.9	1936.6	1.21834	0.284917	0.0125749	up
P00848	ATP synthase subunit a	Mtatp6	4	1	2	1	226	25.1	10.43	348.1	394.1	375.3	311.7	320	309.1	0.841879	-0.248315	0.0128146	down
Q3USD5	Uncharacterized protein	Pcyt2	39	15	22	15	404	45.2	6.58	2811.2	2612	2625.6	2330.8	2440.6	2330.1	0.882305	-0.18065	0.0129825	down
P39054	Dynamin-2	Dnm2	30	27	72	1	870	98.1	7.43	60.4	63.7	59	50.2	52.4	55.1	0.861278	-0.215449	0.0130469	down
Q9CPT4	Myeloid-derived growth factor	Mydgf	12	2	6	2	166	18	6.79	737.1	744.7	730.8	627.6	682.4	605.1	0.865543	-0.208323	0.0131018	down
A0A654IDS7	Connexin o	Cxno	11	2	2	2	451	48.2	7.39	70.4	70.2	69.8	83.6	81.6	78.9	1.16017	0.214338	0.0132503	up
Q76N33	AMSH-like protease	Stambpl1	18	6	6	6	436	49.6	7.53	877.2	914.6	948	789.1	834.1	810.2	0.888167	-0.171097	0.0135315	down
P70388	DNA repair protein RAD50	Rad50	1	1	1	1	1312	153.4	6.95	161.3	174.8	171.7	194.7	188.1	204.7	1.15695	0.210328	0.013662	up
B2RV71	CARD domain-containing protein	Card19	6	1	1	1	183	20.9	8.03	140.8	124.9	129.5	161.7	178.5	156.7	1.25734	0.330373	0.0139228	up
Q00898	Alpha-1-antitrypsin 1-5	Serpina1e	24	8	14	2	413	45.9	5.73	352.1	297.6	365.2	259.7	228.2	208.9	0.68657	-0.542521	0.0140694	down
H3BKM2	Nuclear-interacting partner of ALK	Zc3hc1	5	2	2	2	459	50.5	5.5	336.4	326.1	311.1	284.4	287.7	297.5	0.89318	-0.162977	0.0141398	down
Q1MXF8	Sodium channel beta2 subunit	Scn2b	11	2	4	2	215	24.2	6.54	1174.1	1103.7	1097	1020.7	994.5	944.4	0.87697	-0.1894	0.0141936	down
Q8BGT1	Leucine-rich repeat transmembrane protein FLRT3	Flrt3	4	3	3	3	649	72.8	8.06	538.4	588.8	589.2	648.4	666.4	636.3	1.13674	0.184902	0.0146394	up
Q6ZWY3	40S ribosomal protein S27-like	Rps27l	25	2	6	2	84	9.5	9.45	623	655.6	604	751.6	694.1	714.3	1.14735	0.198305	0.0149526	up
D3YVV3	Ankyrin repeat domain 29	Ankrd29	30	8	8	8	309	33.2	8.43	1123.3	1042.1	1023.9	1215	1327.4	1224.3	1.18104	0.240061	0.0151611	up
P97355	Spermine synthase	Sms	49	14	29	14	366	41.3	5.06	2980.9	2927.2	2786.8	3437.9	3177.9	3255.1	1.13525	0.183012	0.0152641	up
Q8VBV6	Gamma-aminobutyric acid receptor, subunit delta	Gabrd	3	1	1	1	449	50.5	7.55	238.8	212.1	222.7	191.4	195.4	184.5	0.848129	-0.237644	0.0152901	down
Q91YK1	Slc25a13 protein	Slc25a13	21	9	22	2	409	44.3	9.19	160.6	143.7	152.6	189.4	191	190.5	1.24951	0.32136	0.0154085	up
Q3TST4	G protein-coupled receptor kinase	Grk5	9	4	4	1	590	67.7	8.19	69.5	82.3	70.6	89.1	92.3	95.2	1.24371	0.314644	0.0154473	up
A0A1D5RLM8	Predicted gene 11639	Gm11639	0	2	2	2	5808	653.8	5.4	662.1	638.5	645.2	549.4	597.6	523.7	0.858619	-0.219911	0.0157694	down
B2RQD4	Lingo2 protein	Lingo2	7	4	6	2	606	68	8.13	178.3	168.9	179.9	148.8	161.1	144.7	0.862455	-0.213479	0.0158023	down
Q6P9M2	Gria1 protein (Fragment)	Gria1	38	31	86	1	906	101.4	7.53	365.2	354.5	380.2	335	327.3	309.5	0.883535	-0.178641	0.0158061	down
Q9QZM0	Ubiquilin-2	Ubqln2	29	11	27	8	638	67.3	5.22	1316	1274.9	1261.9	1416.2	1518.8	1604.9	1.17834	0.236753	0.0158215	up
Q9D0T1	NHP2-like protein 1	Snu13	59	5	8	5	128	14.2	8.46	888.1	912.3	959.3	831.6	839.8	802.5	0.896438	-0.157724	0.016023	down
Q6P1G0	HEAT repeat-containing protein 6	Heatr6	3	3	3	3	1184	128.8	7.24	557	541.4	510.1	587.4	632.7	628.4	1.14921	0.200639	0.0160342	up
Q3U3C2	ML domain-containing protein	Npc2	38	5	7	5	149	16.5	7.68	853.8	829.1	873.6	954.3	987	913.5	1.11668	0.15922	0.0161197	up
Q00897	Alpha-1-antitrypsin 1-4	Serpina1d	34	11	19	3	413	46	5.44	343.8	332.7	367.9	409.7	423.9	387.8	1.16948	0.225861	0.0162082	up
O35900	U6 snRNA-associated Sm-like protein LSm2	Lsm2	47	4	5	4	95	10.8	6.52	594.1	655	654.1	540.6	560.5	551.4	0.868274	-0.203777	0.0162969	down
Q7TT15	Polypeptide N-acetylgalactosaminyltransferase 17	Galnt17	14	8	11	8	598	67.6	8.9	1356.2	1319	1248.4	1494.2	1422	1518.1	1.13016	0.176528	0.0164657	up
Q9JJI6	GPI ethanolamine phosphate transferase 3	Pigo	1	2	2	2	1093	119.1	8.82	58.7	66.9	62.6	76.4	71.1	74.4	1.17906	0.237643	0.0165016	up
P26450	Phosphatidylinositol 3-kinase regulatory subunit alpha	Pik3r1	9	6	8	5	724	83.5	6.28	1204.9	1099.1	1096.1	955	973.3	1007.6	0.863475	-0.211774	0.016513	down
P62702	40S ribosomal protein S4, X isoform	Rps4x	62	19	50	19	263	29.6	10.15	5241.9	4683.4	4720.8	5503.7	5754.4	5738.1	1.16046	0.214696	0.0166202	up
Q9WV34	MAGUK p55 subfamily member 2	Mpp2	46	22	39	21	552	61.5	6.44	4530	4816.1	4986.3	4110.4	4316.3	4165.7	0.878597	-0.186727	0.0167515	down
Q4VAA7	Sorting nexin-33	Snx33	2	1	1	1	574	65.3	6.79	138.4	144.6	144.9	161.7	152.5	165.3	1.12059	0.164257	0.0168932	up
P48036	Annexin A5	Anxa5	53	15	42	15	319	35.7	4.96	4338.6	4517.9	4573.6	4920.7	5243.1	4871.8	1.11954	0.162912	0.0171784	up
Q68FD7	Folliculin-interacting protein 1	Fnip1	3	2	2	2	1165	130	5.55	281.5	297.3	293.2	330.4	316.4	348.8	1.14174	0.191238	0.0172377	up
Q9DCU2	Plasmolipin	Pllp	21	2	3	2	182	19.8	9.41	506	530.7	482.6	557.5	560.7	569.9	1.1111	0.151994	0.0173351	up
Q3UWH6	Uncharacterized protein (Fragment)	Ctsl	7	2	3	2	308	34.7	6.84	381.8	388.1	357	425.5	426.8	466.9	1.17065	0.227304	0.018038	up
Q3UZQ3	Elongation factor 1-alpha	Eef1a1	63	18	107	2	462	50	9.01	1997.4	2185	1949.7	2367.7	2313.6	2309.2	1.13998	0.189014	0.0182362	up
A2AHG0	Leucine zipper putative tumor suppressor 3	Lzts3	10	5	5	4	700	74.9	6.99	494.1	448	471.6	406.1	404.1	427.5	0.875504	-0.191814	0.0184347	down
P43275	Histone H1.1	H1-1	17	5	10	2	213	21.8	10.93	318.6	544.8	572.9	758.5	811.6	816.6	1.6617	0.73266	0.0185417	up
Q91X72	Hemopexin	Hpx	25	11	13	11	460	51.3	7.8	2291.5	1983.6	2519.6	1624.2	1732.6	1505.6	0.715617	-0.482741	0.0187621	down
P07901	Heat shock protein HSP 90-alpha	Hsp90aa1	54	35	151	22	733	84.7	5.01	14582.3	13789.9	12905.1	12062.3	11757.6	11800.7	0.862959	-0.212637	0.0187874	down
D3YXJ0	Diacylglycerol kinase	Dgkh	16	13	14	12	1156	127.3	6.33	1856.1	1694.7	1651	1382.9	1397.2	1530.2	0.828617	-0.271223	0.0189725	down
Q9CYG7	Mitochondrial import receptor subunit TOM34	Tomm34	36	10	15	9	309	34.3	9.14	1457.2	1474.8	1379.1	1130.6	1245.7	1292.4	0.850989	-0.232787	0.0191137	down
Q9D1P4	Cysteine and histidine-rich domain-containing protein 1	Chordc1	55	12	19	12	331	37.3	7.9	3063.6	3065.3	2957.4	2834.4	2613.6	2532.2	0.878267	-0.187268	0.0191356	down
Q8BYM7	Radial spoke head protein 4 homolog A	Rsph4a	2	1	1	1	716	80.1	4.36	198.8	179.1	175.2	215.2	212.4	230.6	1.19002	0.250986	0.0192381	up
E9QNL5	Sulfotransferase	Sult1a1	14	3	3	3	298	34.6	8.1	191.2	180.6	201.3	213.9	218.8	233.3	1.1621	0.216735	0.0206389	up
Q8K2I1	Protein farnesyltransferase subunit beta	Fntb	4	2	3	2	437	48.8	5.8	350.2	323.6	317.5	283.3	297.9	289.6	0.878442	-0.18698	0.0210665	down
Q9CQ45	Neudesin	Nenf	33	4	8	4	171	18.9	5.27	1456.7	1563.9	1585.7	1761.8	1734.5	1661.4	1.11971	0.163119	0.0211086	up
Q8BS45	Intraflagellar transport protein 56	Ttc26	2	1	1	1	554	64.1	6.8	38.7	35.1	35.9	40.3	44.1	42.3	1.15497	0.207853	0.0215573	up
Q8BT14	CCR4-NOT transcription complex subunit 4	Cnot4	2	1	1	1	575	63.4	7.03	143.9	157.1	136.2	115	127.1	115.4	0.817704	-0.29035	0.0217793	down
V9GXX7	DNA repair protein SWI5 homolog (Fragment)	Swi5	13	2	2	2	140	16.1	6.02	130.7	128.1	136.1	155.2	166	144.9	1.1803	0.239152	0.0220866	up
O09114	Prostaglandin-H2 D-isomerase	Ptgds	24	5	9	5	189	21.1	8.25	1525.3	1460.5	1492.3	1304.4	1415.2	1292.8	0.896005	-0.158421	0.0230022	down
Q8R4E6	Purine-rich element-binding protein gamma	Purg	23	10	15	7	350	39.9	9.51	1652.8	1501.1	1445.5	1742.5	1759.3	1842	1.16185	0.21642	0.0230081	up
Q4FK88	Annexin	Anxa1	7	2	2	2	346	38.7	7.72	345.5	291.5	277	381.6	372.7	390.4	1.25241	0.324703	0.0230922	up
Q80VQ1	Leucine-rich repeat-containing protein 1	Lrrc1	5	2	2	1	524	59.4	5.16	50.4	50.2	48.2	56.1	66.6	59.9	1.22715	0.295312	0.0232055	up
P47915	60S ribosomal protein L29	Rpl29	19	3	8	3	160	17.6	11.84	998.1	1095.7	1143.7	1211.9	1256.6	1253	1.1495	0.201004	0.0233439	up
Q6PHZ8	Kv channel-interacting protein 4	Kcnip4	31	9	11	7	250	28.7	5.21	1086.7	1009.8	1002.2	941.8	868.2	919	0.880692	-0.183291	0.023691	down
P28659	CUGBP Elav-like family member 1	Celf1	20	9	13	7	486	52.1	8.46	1414.6	1354.5	1299	1155.3	1146.2	1143.3	0.846784	-0.239935	0.0237545	down
G3UZM4	Cell adhesion molecule 2 (Fragment)	Cadm2	31	10	31	10	435	47.3	5.41	3667.8	3406.5	3394.6	3112	2898.7	3169.4	0.876893	-0.189528	0.0240187	down
Q9WTX2	Interferon-inducible double-stranded RNA-dependent protein kinase activator A	Prkra	20	6	7	6	313	34.3	8.43	922.2	1018	1077.2	1172.4	1221.3	1150.8	1.17469	0.232276	0.0241807	up
Q9JL35	High mobility group nucleosome-binding domain-containing protein 5	Hmgn5	6	2	5	2	406	45.3	4.37	751.5	663.4	648.1	805	827.9	789.3	1.17412	0.231574	0.024677	up
A0A286YCW7	Neuritin (Fragment)	Nrn1	39	4	9	4	140	15.1	6.99	1754.2	1668.4	1601	1400.9	1416.8	1401.4	0.839856	-0.251786	0.0249289	down
A2AGL8	E3 ubiquitin-protein ligase RNF128	Rnf128	7	1	1	1	402	44.4	6.38	70.1	71.8	74.4	78.6	83.8	77.7	1.11003	0.150602	0.0252038	up
Q8BG18	N-terminal EF-hand calcium-binding protein 1	Necab1	31	7	8	7	352	40.9	4.89	830.5	940.2	902.6	773.2	791.3	747.9	0.864998	-0.209231	0.0253283	down
A2AEV7	Coiled-coil domain-containing protein 120	Ccdc120	4	1	1	1	629	67.4	9.55	37.3	42.2	37.8	43.7	46.8	45.5	1.15942	0.213404	0.0256367	up
V9GZG5	Glutamine synthetase	Glul	29	9	54	1	371	42	6.58	532.5	600.8	512.7	462.8	457.5	431.8	0.821446	-0.283762	0.0259244	down
E9Q3B1	RCC1 and BTB domain-containing protein 2	Rcbtb2	3	1	1	1	517	56.3	5.47	83.4	78	82.6	87.1	94.6	90.7	1.11639	0.158846	0.0260097	up
Q5F2D0	AMP-binding domain-containing protein	Acsl6	55	33	66	1	722	80.7	7.23	15.3	18	14.2	20.7	24.6	20.4	1.38316	0.467966	0.0262177	up
A0A087WRH2	Fas apoptotic inhibitory molecule 1 (Fragment)	Faim	5	1	1	1	174	19.6	5.87	266.7	271.8	242.6	234.1	203.5	210	0.829087	-0.270404	0.0263863	down
P63028	Translationally-controlled tumor protein	Tpt1	28	4	24	4	172	19.5	4.86	3062.1	3442.3	3340.4	3784	3634.2	3683	1.12762	0.173282	0.0263899	up
Q9Z0P5	Twinfilin-2	Twf2	24	11	17	6	349	39.4	6.8	1512.6	1699.1	1655.2	1428.4	1365	1443.5	0.870554	-0.199994	0.0265246	down
Q8BWU8	Ethanolamine-phosphate phospho-lyase	Etnppl	10	4	4	4	499	55.5	6.93	289.5	309.5	303.2	348.1	363.7	418.7	1.25305	0.325442	0.0266284	up
Q9Z0E2	Chordin	Chrd	2	1	1	1	948	101.4	7.5	52.5	46.9	44.4	41	34.1	36.9	0.77886	-0.360565	0.0274056	down
Q80TG9	Leucine-rich repeat and fibronectin type-III domain-containing protein 2	Lrfn2	7	5	7	5	788	84.9	6.74	616.3	683.4	615.6	722.7	743.9	704.3	1.13345	0.180723	0.0278566	up
E9Q8T1	Transforming acidic coiled-coil-containing protein 2	Tacc2	4	9	10	7	2879	305	4.79	1011.9	927.4	918.9	1036	1078.2	1072.2	1.11483	0.156821	0.0280891	up
F8WH58	Contactin-4	Cntn4	5	3	3	3	714	79.5	6.95	799.5	769	833.9	691.3	743.3	724.9	0.898893	-0.153779	0.0284948	down
P22005	Proenkephalin-A	Penk	22	4	6	4	268	31	5.68	800.3	895.9	897.5	956.8	1071.6	1030.2	1.17924	0.23786	0.0289766	up
Q9R1B9	Slit homolog 2 protein	Slit2	3	4	5	4	1521	168.7	7.11	485.5	572.5	553.2	651.8	620.6	620.4	1.17478	0.232386	0.0296815	up
Q8BH57	WD repeat-containing protein 48	Wdr48	32	16	24	16	676	76	7.17	3116.8	2888.5	2835.1	2697.8	2619.3	2642	0.90031	-0.151506	0.0304131	down
Q9Z0N2	Eukaryotic translation initiation factor 2 subunit 3, Y-linked	Eif2s3y	43	15	27	1	472	51.1	8.5	181.8	193	206.2	232.2	228.9	212.2	1.15886	0.212711	0.0305326	up
Q8C2Q8	ATP synthase subunit gamma	Atp5c1	49	16	52	1	274	30.2	8.84	23.7	21.4	18.3	14.4	15.6	16.7	0.736593	-0.44106	0.0306405	down
Q9DBL2	Ganglioside-induced differentiation-associated protein 2	Gdap2	8	4	4	4	498	56.2	5.39	575.8	589.5	598.3	625.9	648.9	693.4	1.11601	0.158353	0.0308326	up
Q61823	Programmed cell death protein 4	Pdcd4	15	5	5	5	469	51.7	5.16	633.7	585.2	612.2	532.2	567.6	503.6	0.875649	-0.191576	0.0308533	down
Q3UZG3	Uncharacterized protein	Hnrnpa3	37	13	32	12	379	39.7	9.1	4157.9	3701.4	3604	3162	3316.6	3261	0.849633	-0.235088	0.0312811	down
O88792	Junctional adhesion molecule A	F11r	4	1	1	1	300	32.4	6.77	187.4	162.3	172	149.3	152.8	142.2	0.851639	-0.231686	0.031458	down
Q5DU25	IQ motif and SEC7 domain-containing protein 2	Iqsec2	19	26	39	21	1478	161.7	8.56	4247	3834.3	3766.2	3461	3314.4	3512.8	0.868386	-0.203592	0.03235	down
Q9JI91	Alpha-actinin-2	Actn2	49	36	90	27	894	103.8	5.45	5429.5	6338.2	5989.9	6866.3	6747.1	6723	1.14522	0.195628	0.0328063	up
A0A1B0GSU2	Mitochondrial import inner membrane translocase subunit Tim10 B	Timm10b	16	2	2	2	99	11.4	8.53	325.9	322.1	329	266	308.5	282	0.876663	-0.189905	0.0329039	down
Q542V3	Serine/arginine-rich-splicing factor 4	Srsf4	9	6	7	3	491	56.2	11.37	594.9	604.3	616.5	558.4	561.5	502.3	0.89343	-0.162574	0.03326	down
P28184	Metallothionein-3	Mt3	34	2	3	2	68	7	7.47	2255	1952.2	1916	1515.3	1715.2	1225.7	0.727757	-0.458472	0.0355656	down
P07309	Transthyretin	Ttr	29	5	7	5	147	15.8	6.16	525.4	718.5	843.1	1721.2	1379.2	1032.6	1.98035	0.985759	0.0358348	up
Q9JI46	Diphosphoinositol polyphosphate phosphohydrolase 1	Nudt3	55	7	16	1	168	19	6.34	141.8	131.5	125.3	119.3	106.7	115.7	0.85725	-0.222211	0.035874	down
P61079	Ubiquitin-conjugating enzyme E2 D3	Ube2d3	36	3	5	2	147	16.7	7.8	473	479.2	525.8	441.4	427.8	445.8	0.889716	-0.168583	0.0361887	down
Q8CFA2	Aminomethyltransferase, mitochondrial	Amt	11	4	5	4	403	44	8.7	687.8	630.7	628.6	700.9	744.8	717.3	1.11088	0.151707	0.0363389	up
P70377	Fibroblast growth factor 13	Fgf13	7	1	1	1	245	27.6	9.91	162.7	148.6	140.2	174.1	167.4	174.1	1.14197	0.191526	0.0368771	up
B2RY27	Taok3 protein	Taok3	9	8	8	4	898	105.3	7.36	519.7	525.6	491.5	559.5	551.2	602.7	1.11491	0.156933	0.0369739	up
Q8CG79	Apoptosis-stimulating of p53 protein 2	Tp53bp2	3	3	3	2	1128	125.2	6.34	158.7	155.3	159.4	169.4	175.7	192.3	1.13519	0.182937	0.0372502	up
A2AEX6	Four and a half LIM domains protein 1	Fhl1	43	11	20	11	309	35.1	8.44	3579.3	3123.3	3090.2	2519.2	2890.4	2615.7	0.81951	-0.287166	0.0379567	down
P01027	Complement C3	C3	9	12	13	12	1663	186.4	6.73	2185.8	1933.9	2111	2364.2	2341	2262.8	1.11833	0.16135	0.0382585	up
Q8BL03	Mitochondrial basic amino acids transporter	Slc25a29	21	6	6	6	306	32.7	8.62	880.1	991.9	1018.8	1071.8	1112.4	1111	1.13989	0.188897	0.0388153	up
Q64299	CCN family member 3	Ccn3	19	5	5	5	354	38.9	7.64	850.2	955.3	1008.4	809.3	783.3	794.5	0.848324	-0.237312	0.0391168	down
Q5SUV8	Uncharacterized protein	Ddc	20	7	8	7	480	53.8	6.6	558.7	614.9	640.8	712.9	722.8	723.2	1.18987	0.250804	0.0395029	up
Q9JID9	SH2B adapter protein 2	Sh2b2	5	2	3	1	621	66.5	6.35	69.2	80.1	77.9	94.7	85.1	103.1	1.24516	0.316329	0.0396523	up
P02798	Metallothionein-2	Mt2	33	2	4	2	61	6.1	7.83	930.3	706.4	685.3	539.6	556.1	417	0.651464	-0.618242	0.0398223	down
Q3TUQ8	R3H domain-containing protein	Parn	3	1	1	1	624	71.5	6.24	92	85.5	95.5	98.4	101.2	105.3	1.11685	0.159435	0.0401052	up
Q8VBV3	Exosome complex component RRP4	Exosc2	12	2	2	2	293	32.6	7.5	188.3	210.2	197.6	216.6	221.4	236.7	1.13186	0.178692	0.0405072	up
Q9R257	Heme-binding protein 1	Hebp1	79	10	22	1	190	21.1	5.26	259.5	279.1	286.7	316.3	317.3	372.2	1.21871	0.285353	0.0406081	up
Q60590	Alpha-1-acid glycoprotein 1	Orm1	16	3	3	3	207	23.9	5.85	525.3	535.8	622.8	465.9	481.9	432.7	0.819823	-0.286616	0.0414147	down
Q91VS7	Microsomal glutathione S-transferase 1	Mgst1	8	1	1	1	155	17.5	9.66	144.7	171.7	161.1	177.3	194.3	188.1	1.17215	0.229153	0.0420308	up
B0QZW1	Glutamate receptor 3	Gria3	38	27	47	1	888	100.4	8.29	370	411.1	392	353.5	330.2	358.8	0.888671	-0.170279	0.0420806	down
B2RQI4	Slc24a4 protein	Slc24a4	3	1	2	1	586	64.8	6.77	110.5	102	89.5	85.5	81.4	76.9	0.807285	-0.30885	0.0421329	down
Q9CRA8	Exosome complex component RRP46	Exosc5	6	1	1	1	235	25.2	7.56	95.2	106.5	104.6	115.4	110	116.4	1.1159	0.158207	0.042214	up
E9Q672	GTP-binding protein Rit1	Rit1	7	1	1	1	183	21.6	9.09	64.4	72.4	71.3	81	82	74.8	1.14272	0.192472	0.0423884	up
A0A0G2JG32	GPN-loop GTPase 3	Gpn3	12	1	1	1	189	21.5	4.7	58.2	53.2	60.9	65.8	65.3	62.7	1.12478	0.169646	0.0431109	up
A0A494BBA8	40S ribosomal protein S30	Fau	10	1	2	1	98	10.9	11.56	129	100.2	120.9	142.7	150	138.2	1.23079	0.299586	0.0434465	up
Q8C1W1	Tubulinyl-Tyr carboxypeptidase 1	Vash1	5	1	1	1	375	41.8	9.39	100.3	118.2	113.1	123.2	128.6	129.3	1.14928	0.200726	0.0435044	up
Q9QZA0	Carbonic anhydrase 5B, mitochondrial	Ca5b	5	1	1	1	317	36.6	7.31	26.8	23	24.8	28.8	28.3	32.5	1.20107	0.264323	0.0438211	up
Q8R593	Ring finger and CHY zinc finger domain containing 1	Rchy1	5	1	1	1	261	30	7.18	175	152.2	161.5	138.3	148.1	132	0.856149	-0.224066	0.0445675	down
H3BLM7	Protein FAM107B	Fam107b	11	1	1	1	75	9	8.4	240.2	255	233	282.6	268.6	258.9	1.11247	0.153765	0.0445811	up
P56469	Cortistatin	Cort	14	1	1	1	109	11.6	8.97	55	49	50.4	42.1	47.4	44.3	0.86658	-0.206595	0.0445899	down
A0A2R8W6V9	Neuronal-specific septin-3	Septin3	44	12	36	6	341	39.1	8.43	2258.7	2529.3	2513.3	2106.1	2208	2184.8	0.890102	-0.167958	0.045084	down
Q542N8	Uncharacterized protein	Palm	33	9	21	1	339	36.7	4.84	133.7	145.9	145	166.1	151.1	157.9	1.11894	0.162127	0.0451072	up
A0A0A0MQF6	Glyceraldehyde-3-phosphate dehydrogenase	Gapdh	82	28	532	2	359	38.6	8.97	383.5	456.2	392.8	320.8	324.1	361.1	0.816227	-0.292957	0.0451448	down
A0A1L1SR84	Protein turtle homolog B	Igsf9b	2	3	4	3	1441	157.3	7.36	497.4	399.4	464.1	369.2	379.2	360.7	0.814975	-0.295172	0.0455479	down
Q548W7	Diazepam binding inhibitor	Dbi	62	6	36	6	87	10	8.82	4092.6	4730.5	4216.2	4988.7	4857.6	4904.5	1.13126	0.177927	0.0456469	up
D3Z132	THO complex subunit 6 homolog	Thoc6	7	2	2	2	337	37.1	7.65	215.6	213.3	193.5	178.7	192.6	179.2	0.884479	-0.177099	0.0456535	down
Q61885	Myelin-oligodendrocyte glycoprotein	Mog	17	6	17	6	246	28.3	7.96	1951	1320.3	1387.4	2064.4	2118	2244.6	1.37957	0.464218	0.0465148	up
Q71RY3	Suppressor-of-white-apricot-like protein 2	Clasrp	3	1	1	1	443	49.7	11.75	234.5	222	205.8	184.1	202.2	192.2	0.873471	-0.195168	0.0466459	down
F2Z4B3	Cyclin-dependent kinase 2-associated protein 1	Cdk2ap1	11	1	1	1	87	9.6	9.19	162.4	165.8	171.2	138.9	154.7	155.2	0.898678	-0.154123	0.0467462	down
Q8BHI4	Kelch repeat and BTB domain-containing protein 3	Kbtbd3	2	2	2	2	607	69.5	5.71	375.3	401.2	377	442.7	402.5	441.7	1.11565	0.157882	0.0468724	up
Q9CPS8	Small membrane A-kinase anchor protein	smAKAP	14	2	2	2	106	11.9	4.25	248.2	289.6	307.6	338.6	325.5	334.5	1.18122	0.240273	0.0470518	up
Q3V042	Uncharacterized protein	Mlf1	3	1	1	1	267	30.4	9.32	144.1	97.3	120.3	150.1	172.4	167.9	1.35582	0.439165	0.047078	up
Q3TQY2	Uncharacterized protein	Dctn4	33	11	15	11	460	52.2	7.69	2561.3	2305.1	2343.7	2063.2	2186.7	2193.8	0.893705	-0.16213	0.0474183	down
Q5U222	Ddx5 protein (Fragment)	Ddx5	52	28	54	21	648	72.9	9	4750.2	4303.2	4398.1	3433.5	4082	3923.3	0.850374	-0.233831	0.0478032	down
P70271	PDZ and LIM domain protein 4	Pdlim4	11	3	3	3	330	35.5	8.05	473.2	426.4	432.3	476.2	511.1	495.4	1.11322	0.154741	0.0479696	up
E9Q1K3	Alpha-adducin	Add1	51	23	84	2	660	72.9	6.32	563.8	649.5	630.5	718.4	667.8	721.4	1.14307	0.192919	0.0482	up
E9PWB1	Pleckstrin homology-like domain family B member 1	Phldb1	5	5	7	5	1324	145	8.88	487.5	436.5	448.6	510	496.8	546.8	1.13187	0.178704	0.0482427	up
Q9QXE0	2-hydroxyacyl-CoA lyase 1	Hacl1	6	3	4	3	581	63.6	6.27	603.7	537.3	558.6	630.8	611.4	658.3	1.1182	0.161184	0.0483569	up
Q52L87	Tubulin alpha chain	Tuba1c	77	26	509	1	449	49.9	5.1	120.2	155.4	145.7	173.3	164.8	174.8	1.21742	0.28383	0.0493792	up
Q9ET30	Transmembrane 9 superfamily member 3	Tm9sf3	9	5	6	5	587	67.5	7.21	1270.3	1438.8	1385.3	1540.2	1470.9	1543	1.11228	0.153514	0.0495603	up
P39098	Mannosyl-oligosaccharide 1,2-alpha-mannosidase IB	Man1a2	2	1	1	1	641	72.8	8.28	162.6	155.7	172.4	187.8	173	186.4	1.11514	0.157227	0.0495606	up
E9Q4D5	GTP-binding protein	Rem2	20	6	9	6	341	37.4	7.39	938.1	787.7	786.2	953	988.7	1024.1	1.18065	0.239585	0.0497999	up
Q3UDC7	GB1/RHD3-type G domain-containing protein (Fragment)	Gbp2	6	2	2	2	485	54.4	5.59	173.2	151.9	157.9	176.8	180.3	179.5	1.11097	0.151824	0.0498641	up

## Sheet: B
Supplemental Table S1B. Differential Phosphoprotein identification results.
Uniprot ID	Description	Gene Name	Coverage [%]	Peptides	PSMs	Unique Peptides	AAs	MW [kDa]	calc. pI	Modifications	Ctrl_1	Ctrl_2	Ctrl_3	CUMS_1	CUMS_2	CUMS_3	Fold Change	log2FoldChange	Pvalue	up/down
Q91XV3	Brain acid soluble protein 1	Basp1	59	9	151	9	226	22.1	4.51	Phospho [T31; T36; S92; S128; S131; S191; S192; S217; S218]	3710.1	5102.8	4995.2	6320.1	6081.3	6259.2	1.35142	0.434481	0.0233754	up
Q547J4	Microtubule-associated protein	Mapt	34	13	248	1	372	38.9	9.5	Phospho [T42; T112; S116; S129; S130; S133; T143; S145; T148; T162; S193; T194; S287; Y325; S327; S331; T334; S335]	6.7	5.3	5.9	12.3	12	11.9	2.02235	1.01603	0.00013434	up
P08553	Neurofilament medium polypeptide	Nefm	13	14	93	14	848	95.9	4.77	Phospho [S44; S331; S344; S428; S506; S610; S669; S715; S720; S723; S769]	3850.7	3091.8	3290.9	4959.2	5402.9	5180.5	1.51881	0.602942	0.00246217	up
Q3UM45	Protein phosphatase 1 regulatory subunit 7	Ppp1r7	14	8	61	8	361	41.3	4.92	Phospho [S12; S24; S27; S45; S48]	1997.2	1980.1	2083.1	3273.6	3332.8	3393.1	1.64997	0.722443	9.74e-06	up
Q8JZQ9	Eukaryotic translation initiation factor 3 subunit B	Eif3b	7	3	19	3	803	91.3	5.02	Phospho [S68; S75; S79; S90; S120; S123]	231	231.4	228.3	332	337.5	332	1.44998	0.536031	9.64e-07	up
P11798	Calcium/calmodulin-dependent protein kinase type II subunit alpha	Camk2a	20	11	101	7	478	54.1	7.08	Phospho [S145; S234; S272; T276; T286; S314; S330; S331; S333; T334; T336; T337]	1480.2	1535.5	1545.4	3205.4	3245.5	3299.2	2.13766	1.09604	8.84e-07	up
B2RSY3	Hepatocyte cell adhesion molecule	Hepacam	14	6	55	6	418	46.3	9.42	Phospho [S280; Y283; S301; S320; S321; S379; S385; S386]	1718.3	2222.8	2157.2	2508	2480.1	2661.2	1.25433	0.326921	0.0370772	up
P16014	Secretogranin-1	Chgb	16	10	51	10	677	77.9	5.07	Phospho [S99; S100; S129; S147; S155; S190; S220; S237; S342]	1550.6	1659.2	1644.8	2218.1	2201.1	2354.2	1.39525	0.480528	0.000416848	up
A0A087WSE3	Striated muscle-specific serine/threonine-protein kinase (Fragment)	Speg	5	15	37	15	3010	328.2	8.35	Phospho [S171; S187; T201; S229; T258; S259; S925; S1768; S1790; S1883; S2109; S2144; S2161; S2247]	1291	1213.9	1113.4	1492.9	1426.3	1469.3	1.21286	0.278416	0.00952666	up
A0A087WNU5	Ankyrin-3 (Fragment)	Ank3	3	9	29	2	2871	315.3	5.77	Phospho [S124; S164; S178; S571; S1316; S1380; S1390]	45.3	43.1	31.6	214.2	227.6	220.1	5.51583	2.46358	6.12e-06	up
Q3TFP8	Cytochrome b5 heme-binding domain-containing protein	Pgrmc1	14	3	70	3	175	19.7	4.84	Phospho [Y160; S161]	1139.4	1574.1	1543.6	3183.9	3226.2	3325.4	2.28689	1.19338	0.000236529	up
Q71LX8	Heat shock protein 84b	Hsp90ab1	6	5	153	5	724	83.2	5.03	Phospho [S226; S255; S445]	4223.6	4419	4587.3	11232.9	10998.6	10686.8	2.48817	1.31509	4.18e-06	up
P61264	Syntaxin-1B	Stx1b	22	4	73	4	288	33.2	5.38	Phospho [S14; S58; S108; S109; S239]	1517.2	1565.8	1717.7	3492.9	3674.3	3282.6	2.17672	1.12216	0.000125319	up
Q8CCT4	Transcription elongation factor A protein-like 5	Tceal5	24	6	28	6	200	22	6.2	Phospho [S23; S35; S120; S124]	556.4	576.5	595.4	1634.4	1814.1	1650	2.95001	1.56072	4.35e-05	up
P28667	MARCKS-related protein	Marcksl1	23	4	40	4	200	20.2	4.61	Phospho [S22; T85; S104; T148; S151]	1445.4	1409.6	1373.3	2090.7	1975.3	2010.8	1.43717	0.523234	0.000103342	up
B2RUJ5	Amyloid-beta A4 precursor protein-binding family A member 1	Apba1	7	5	20	5	842	92.9	4.88	Phospho [S286; T309; S317; S391; S573]	519.6	558.8	581.9	727.3	715.4	720.7	1.30302	0.381856	0.000821959	up
Q8CFT0	RELT-like 2	Rell2	14	3	13	3	294	31.4	6.46	Phospho [S52; S187]	339.4	387.4	363.5	496	481.2	511.1	1.36504	0.44894	0.00124709	up
B1AS06	Disks large-associated protein 3	Dlgap3	10	9	26	8	966	104.6	8.81	Phospho [S185; S317; S410; S500; S712; T750; S753; S919; S922]	921.8	879.5	816.1	1033	1143.3	1091	1.2483	0.319965	0.00806972	up
Q9JKC6	Cell cycle exit and neuronal differentiation protein 1	Cend1	39	3	14	3	149	15	8.97	Phospho [S9; S10; S90; S109]	819.7	606.4	598.2	967.1	1024.7	942	1.44929	0.535347	0.0166554	up
Q8K1A6	Coiled-coil and C2 domain-containing protein 1A	Cc2d1a	2	2	11	2	943	103.6	7.84	Phospho [S435]	238.8	266.7	275.4	588.1	554.3	567.9	2.19017	1.13104	3.06e-05	up
Q3TDD8	RRM domain-containing protein	Eif4b	17	10	19	2	609	68.7	6.39	Phospho [S131; S207; S219; S283; S406; S409; S422; S497; S498; S504; S552]	211.9	156.6	164.1	304.6	291.4	303.6	1.68907	0.756231	0.0023636	up
Q99JF8	PC4 and SFRS1-interacting protein	Psip1	13	5	19	5	528	59.7	9.13	Phospho [S106; S118; T122; S129; T141; S176]	455.7	432.6	437.9	1133.8	1171.4	1072	2.54652	1.34853	2.14e-05	up
O54774	AP-3 complex subunit delta-1	Ap3d1	4	5	20	5	1199	135	7.37	Phospho [S9; S755; S760; S825]	1062.4	1025.9	999.7	1311.5	1303.9	1360	1.28737	0.364427	0.000305274	up
P63040	Complexin-1	Cplx1	15	1	14	1	134	15.1	4.97	Phospho [S93]	679.8	586.8	534.5	705.2	756.8	719.1	1.21098	0.276178	0.0486919	up
Q6ZPJ3	(E3-independent) E2 ubiquitin-conjugating enzyme UBE2O	Ube2o	3	3	11	3	1288	140.7	5.06	Phospho [S406; S836; S893]	403.3	400.3	408.7	573	572.4	558	1.4051	0.49067	7.5e-06	up
A0A668KLV9	A-kinase anchor protein 12	Akap12	6	7	11	7	1604	172.5	4.48	Phospho [S387; S504; S518; S533; S572; S1212]	487.7	375.4	402.3	537.4	616.5	585.3	1.37443	0.45883	0.0181666	up
Q5D0A4	Stx1a protein (Fragment)	Stx1a	11	3	113	3	287	32.9	5.24	Phospho [S13; S63]	6308.7	7049	7273.9	8374.8	8192.7	8445.4	1.21236	0.277817	0.00834046	up
Q543Y7	Uncharacterized protein	Pacsin1	11	5	14	5	441	50.5	5.24	Phospho [S76; T181; S346; S427]	426.4	503.8	509.9	782.7	812.4	826.1	1.68127	0.749553	0.000390241	up
Q03517	Secretogranin-2	Scg2	9	3	15	3	617	70.6	4.75	Phospho [S270; S532; S555; S556]	670.5	636.9	682.2	766.8	863	810.9	1.22673	0.294817	0.00828005	up
Q80U23	Syntaphilin	Snph	8	6	23	6	495	53.7	5.9	Phospho [T19; S20; S200; S204; S208; S219]	708.2	704.2	676.4	879.4	905.9	858.1	1.26551	0.33972	0.000411817	up
D3YYS7	mRNA cap guanine-N7 methyltransferase (Fragment)	Rnmt	23	4	18	4	240	27.1	6.92	Phospho [S11; S15; T34; S100]	620.4	641.3	693.5	838.5	859.2	869.7	1.31311	0.392992	0.000982418	up
Q60668	Heterogeneous nuclear ribonucleoprotein D0	Hnrnpd	9	3	11	3	355	38.3	7.81	Phospho [S80; S82; S83; S190]	149.5	224.9	173.1	386.6	423	410.1	2.22776	1.1556	0.000816732	up
E9QN14	SLIT-ROBO Rho GTPase-activating protein 3	Srgap3	5	7	27	7	1075	121.6	6.57	Phospho [S813; S834; S844; S850; S884]	755.4	711.3	705	1330	1295.3	1325	1.81899	0.863137	6.55e-06	up
A0A087WRY3	Nuclear ubiquitous casein and cyclin-dependent kinase substrate 1	Nucks1	23	5	19	5	233	26.2	5.12	Phospho [S61; S180; S213; S224]	729.9	791.5	759.5	1205.6	1134.4	1134.1	1.52313	0.607036	0.000179794	up
O35295	Transcriptional activator protein Pur-beta	Purb	16	3	19	3	324	33.9	5.43	Phospho [S112; S310; S316]	311.6	280.1	270.3	592	585.4	620.4	2.08561	1.06047	4.55e-05	up
W6PPA1	270-kDa ankyrinG	Ank3	3	6	13	1	2622	284.5	7.69	Phospho [S623; S1405; S1458; S1853; S2330; S2544]	102.8	102.8	99.9	175.4	188.4	169.3	1.74501	0.803234	0.000186067	up
Q9DCL8	Protein phosphatase inhibitor 2	Ppp1r2	9	2	9	2	206	23.1	4.83	Phospho [S122; S123]	77.9	60.8	76	198	189.9	207.2	2.77177	1.47081	6.68e-05	up
J3QNU6	Beta-arrestin-1	Arrb1	5	2	7	2	419	47.1	6.55	Phospho [S413]	143.2	183.4	186.4	232.9	249.1	256.5	1.43957	0.525639	0.00848178	up
P31650	Sodium- and chloride-dependent GABA transporter 3	Slc6a11	4	2	6	2	627	69.9	6.98	Phospho [S21]	194.8	197.1	197.8	256.2	262.4	269	1.33559	0.417482	6.5e-05	up
P36916	Guanine nucleotide-binding protein-like 1	Gnl1	3	2	6	2	607	68.7	5.68	Phospho [S51]	97.3	91.5	89.5	131.8	143.4	144	1.50629	0.590998	0.000522094	up
Q8VBT0	Thioredoxin-related transmembrane protein 1	Tmx1	9	2	10	2	278	31.4	5.29	Phospho [S245]	110.4	144.8	153.4	297	286.3	346.5	2.27558	1.18623	0.00157254	up
A1L332	Phospholipid-transporting ATPase	Atp8a1	5	3	33	3	1161	131.1	6.89	Phospho [S6; S22; S26; S1123]	1130.1	1283.6	1192	2393.1	2195.7	2149.6	1.86882	0.902127	0.000275896	up
Q8C2E6	MFS domain-containing protein	Slc16a1	9	4	20	4	493	53.2	7.47	Phospho [S213; S230; S477; S483; S491]	937.9	1000.2	1041.9	1534.6	1500.3	1623.9	1.56336	0.644646	0.00030066	up
Q6GYP7	Ral GTPase-activating protein subunit alpha-1	Ralgapa1	3	4	12	4	2035	229.2	6.1	Phospho [S710; S739; S772; S859; S860]	414.3	427.8	435.5	559.3	536	566.9	1.30103	0.379658	0.000329133	up
E9Q3Y7	RIKEN cDNA C530008M17 gene	Cracd	3	3	9	3	1288	142.5	5.29	Phospho [S309; S571; S1076]	316.8	299.9	319.5	481.5	476.8	461.5	1.51656	0.600799	4.78e-05	up
Q8CAF8	G_PROTEIN_RECEP_F3_4 domain-containing protein (Fragment)	Gabbr1	5	4	19	4	748	84.7	8.43	Phospho [T660; S665; S666; T717]	534.4	570	570.3	713.3	715.8	706.5	1.27521	0.350739	0.000231586	up
Q8CIP4	MAP/microtubule affinity-regulating kinase 4	Mark4	5	2	7	1	752	82.6	9.67	Phospho [T214; S438]	151.1	171.6	146.4	194.9	189.4	194.3	1.23343	0.302671	0.0100111	up
Q6PCN3	Tau-tubulin kinase 1	Ttbk1	4	5	16	5	1308	141.5	5.62	Phospho [T325; S441; S456; S655]	395.9	359.3	387.6	547	524.9	522.4	1.39508	0.48035	0.000374761	up
Q8R149	BUD13 homolog	Bud13	17	7	16	7	637	72.1	9.95	Phospho [T131; S135; T144; S148; T157; S161; T170; S174; T183; S187; T196; S200; T209; S213; T222; S226; S238; S297]	723.7	576.7	557.9	834.3	808	852.8	1.34268	0.425114	0.0170933	up
A0A0R4J087	Transporter	Slc6a17	7	3	17	3	724	80.7	6.23	Phospho [S13; S662; S679; S683]	741.8	769.8	775.3	984.3	972.7	1013.8	1.29905	0.377458	0.000142293	up
E9PUD0	Zinc finger Ran-binding domain-containing protein 2	Zranb2	8	3	16	3	293	33.2	9.92	Phospho [S151; S256; S257]	691.9	768.1	746.6	940.3	909.9	907.7	1.24984	0.321745	0.00182498	up
Q14BI1	Slc24a2 protein	Slc24a2	8	5	25	1	711	78.9	6.2	Phospho [S374; S397; S399; S430; S510]	34.8	33.4	38.9	51	48.2	47.6	1.37068	0.454893	0.00248416	up
Q00PI9	Heterogeneous nuclear ribonucleoprotein U-like protein 2	Hnrnpul2	4	2	21	2	745	84.9	4.89	Phospho [S159; T163; S166; S183]	482	466.1	527	803.3	722.7	685.6	1.49929	0.584278	0.00332808	up
A2AR02	Peptidyl-prolyl cis-trans isomerase G	Ppig	6	5	16	5	752	88.3	10.27	Phospho [S354; T356; S395; S685; S714]	566.3	430.3	425.1	697.9	687.4	764.7	1.51227	0.59672	0.00964309	up
Q8BGC0	HIV Tat-specific factor 1 homolog	Htatsf1	5	4	14	4	757	86.2	4.4	Phospho [S441; S446; S455; S613]	600.2	529.1	605.5	903.7	860.7	838.2	1.50023	0.585184	0.000756332	up
A0A2X0SFM8	ARHGAP33 (Fragment)	ARHGAP33	3	2	3	2	1307	139.9	9.19	Phospho [T943; S995]	121.1	109.8	121.8	144.2	154.6	157	1.29232	0.369959	0.0034062	up
Q8R4H2	Rho guanine nucleotide exchange factor 12	Arhgef12	3	3	7	3	1543	172.2	5.74	Phospho [S190; S1327; S1389]	297.7	315.9	324.5	388.6	391.7	384.4	1.24155	0.312145	0.000763988	up
Q61687	Transcriptional regulator ATRX	Atrx	1	4	9	4	2476	278.4	6.68	Phospho [S315; S912; S1290]	385	351.2	358.4	478.3	479.2	498.6	1.33026	0.411706	0.000594675	up
A0A2U3TZ49	Voltage-dependent L-type calcium channel subunit beta-3	Cacnb3	7	3	14	3	457	51.6	6.3	Phospho [S152; S366; S437]	522.3	457.6	453.3	649.3	627.8	672.7	1.36045	0.444086	0.00262309	up
Q6A0A2	La-related protein 4B	Larp4b	4	3	14	3	741	81.6	7.49	Phospho [S603; S721; T735; S739]	594.5	494	491.2	698.7	680.3	674.3	1.2998	0.378294	0.0104844	up
Q6PCP5	Mitochondrial fission factor	Mff	8	3	15	3	291	32.9	6.83	Phospho [S129; S131; T149; S151]	676.7	650	673.7	932.1	906.5	855	1.34653	0.429247	0.00067125	up
Q3UN16	Probable G-protein coupled receptor 162	Gpr162	4	2	14	2	588	64.1	8.79	Phospho [S256; S539; S542]	611.2	551.3	542.1	738.8	798.3	721.2	1.32483	0.405804	0.00440105	up
Q8VHJ5	Serine/threonine-protein kinase MARK1	Mark1	4	2	7	1	795	88.3	9.39	Phospho [T215; S666]	19.8	8.6	11.9	65.6	66.9	45.1	4.40695	2.13978	0.0042186	up
Q3UFT0	Myosin_tail_1 domain-containing protein (Fragment)	Myh9	2	2	10	2	959	110.9	5.19	Phospho [S942]	152.6	160.4	159.6	578.6	554.6	593.6	3.65383	1.86941	3.57e-06	up
Q6ZQ61	MKIAA0723 protein (Fragment)	Matr3	6	6	19	6	852	95.2	6.27	Phospho [T156; T172; S194; S604; S625]	619.7	549.4	566.6	1432.6	1400.7	1405.3	2.44201	1.28807	3.68e-06	up
Q3THB0	RRM domain-containing protein	Eif4b	14	9	14	1	611	68.8	5.73	Phospho [S131; S207; S219; S283; S406; S409; S497; S504; S552]	48.4	56.5	41.5	97.5	107.8	109.7	2.15164	1.10544	0.000617255	up
B2KGP3	Protein phosphatase 1E (PP2C domain containing)	Ppm1e	3	2	17	2	749	83.4	4.97	Phospho [S532; S545]	512.5	466.2	441.7	552.3	572.1	661.4	1.25725	0.330273	0.0366895	up
Q76LS9	Ubiquitin carboxyl-terminal hydrolase MINDY-1	Mindy1	7	2	7	2	468	51.2	4.73	Phospho [S103; S382]	279.9	257	283.6	353.6	352.8	334.7	1.26886	0.343533	0.00207931	up
Q3UGY8	Brefeldin A-inhibited guanine nucleotide-exchange protein 3	Arfgef3	3	5	11	5	2170	239.9	5.88	Phospho [S471; S1646; S1671; S1736; S1966]	411	386.9	398.5	636.7	653.3	656.2	1.62671	0.70196	1.11e-05	up
A0A1W2P6X0	RIKEN cDNA 1500009L16 gene (Fragment)	1500009L16Rik	23	2	6	2	61	6.6	5.31	Phospho [S13; T15]	74.8	74.7	64.6	241.1	232.3	252.6	3.39094	1.76168	1.48e-05	up
Q8BNW9	Kelch repeat and BTB domain-containing protein 11	Kbtbd11	5	2	8	2	633	67.9	5.39	Phospho [S70; S316; S320]	216.2	224.4	209.1	300.8	301.7	282.2	1.36171	0.445415	0.000536917	up
A0A571BEP7	E3 ubiquitin-protein ligase NEDD4	Nedd4	3	2	9	2	496	56	4.97	Phospho [S309]	176.6	172.2	176.6	339.5	321.6	351.1	1.92653	0.946006	4.88e-05	up
G3X9H5	Huntingtin	Htt	2	3	6	3	3120	344.6	6.28	Phospho [S638; S1180; S1854]	189	195.5	209.6	273.1	264.8	268.2	1.35684	0.440253	0.000416097	up
Q99LG1	Transmembrane protein 51	Tmem51	16	2	4	2	249	27.4	6.95	Phospho [S114; T177; S178]	51.7	42	42.4	77.8	72.7	82.4	1.71124	0.775044	0.00158534	up
Q9Z204	Heterogeneous nuclear ribonucleoproteins C1/C2	Hnrnpc	16	3	10	3	313	34.4	5.05	Phospho [S231; S232; S241; S313]	383.1	306.8	330	596.8	632.5	621.5	1.81469	0.859721	0.00037332	up
Q9D7X1	BTB/POZ domain-containing protein KCTD4	Kctd4	4	1	10	1	259	30	7.06	Phospho [S20]	270	182.3	179.9	724.4	681.3	857.5	3.57988	1.83991	0.000862482	up
Q548L6	Glutamate decarboxylase	Gad1	5	4	19	4	593	66.6	7.17	Phospho [S55; S77; S527]	548	450.8	502.7	1268.9	1234.6	1205.6	2.47026	1.30466	2.55e-05	up
Q3TKB9	HATPase_c domain-containing protein (Fragment)	Hsp90aa1	4	3	9	3	556	64.7	4.98	Phospho [S231; S454]	182.8	216.3	223.1	693.6	656.2	653.4	3.21954	1.68686	1.38e-05	up
B1AYU7	Pre-mRNA-splicing factor CWC22 homolog	Cwc22	4	3	12	3	903	104.3	8.09	Phospho [S39; S107; S824]	493.2	513.8	499.4	660	671.1	652	1.31645	0.396653	4.26e-05	up
O08599	Syntaxin-binding protein 1	Stxbp1	9	6	23	6	594	67.5	6.96	Phospho [S300; S328; S507; S509; Y531; S533; S593; S594]	975.2	1053.6	952.7	1248.9	1256.1	1215.7	1.24793	0.319536	0.00172252	up
Q6P5F6	Zinc transporter ZIP10	Slc39a10	4	3	5	3	833	94.3	6.71	Phospho [S537; T538; S593]	265.5	221.9	222.6	297.9	291.5	277.6	1.22113	0.288213	0.0285217	up
Q9CZH7	Matrix-remodeling-associated protein 7	Mxra7	13	2	9	2	178	19.4	4.26	Phospho [S79; S118]	413.5	454.9	450	601.9	595.5	630.8	1.38668	0.471636	0.000560865	up
Q3TSQ8	Uncharacterized protein (Fragment)	Bcan	9	3	17	3	299	31.1	4.17	Phospho [S200; S241]	613.3	794.4	783.6	1028	1004.8	1053.9	1.40862	0.494278	0.00778093	up
A0A2I3BRM1	Regulating synaptic membrane exocytosis protein 2 (Fragment)	Rims2	3	4	8	3	1297	146.4	9.44	Phospho [S103; S646; T835; S836]	109.4	94.5	86.7	126.5	125.2	125.6	1.29835	0.376677	0.0487732	up
Q8C419	Probable G-protein coupled receptor 158	Gpr158	3	4	12	4	1200	134.3	8.09	Phospho [S249; S806; T1063]	443.6	338.2	345.4	507	511.7	465.8	1.31698	0.397234	0.0322908	up
P08551	Neurofilament light polypeptide	Nefl	6	2	9	2	543	61.5	4.64	Phospho [S473; S532]	216.2	234.2	281.9	468.1	487.4	486.5	1.96914	0.977564	0.000327311	up
Q6PHZ5	Putative RNA-binding protein 15B	Rbm15b	4	3	7	3	887	97	9.91	Phospho [S107; S263; S606]	172.3	189.8	165.8	263.7	259.4	250.1	1.46467	0.550577	0.000571987	up
S4R1M4	Ankyrin-2 (Fragment)	Ank2	14	2	30	1	187	21.7	4.82	Phospho [S114]	37.4	53.8	37.8	57.9	67	67.8	1.4938	0.578986	0.027555	up
A0A5F8MPF3	[F-actin]-monooxygenase MICAL3	Mical3	3	5	13	5	1968	220.6	5.47	Phospho [S685; S977; S1128; S1142; S1191]	309.1	333.6	322.8	518.3	506.6	508.4	1.58809	0.667292	1.86e-05	up
Q3U4D5	Uncharacterized protein	Prkag2	6	3	19	3	566	62.9	9.36	Phospho [S101; S113; S195; S196]	660.5	611.2	594.6	827.9	784	826.8	1.3067	0.385931	0.00146745	up
Q60864	Stress-induced-phosphoprotein 1	Stip1	2	2	14	2	543	62.5	6.8	Phospho [S481]	234.8	195.4	191.5	733	712.5	739.4	3.5144	1.81328	5.35e-06	up
Q99L43	Phosphatidate cytidylyltransferase 2	Cds2	8	3	16	3	444	51.3	7.05	Phospho [S20; T30; S32; S59]	344.7	396.6	387.5	828.5	866.2	829.5	2.23618	1.16104	2.13e-05	up
A0A0A6YW88	CaM kinase-like vesicle-associated protein	Camkv	8	4	8	4	484	51.6	5.45	Phospho [S364; T410; T413; T418]	354	345.7	356.4	554.2	557.7	562.1	1.58508	0.664553	8.23e-07	up
Q8VE19	GATOR complex protein MIOS	Mios	3	2	5	2	875	98.3	6.71	Phospho [S444; S766]	297	290.5	305.7	393.8	371.9	405	1.31068	0.390316	0.00097457	up
A0A286YDA2	Nucleolar and coiled-body phosphoprotein 1	Nolc1	2	1	9	1	700	73.4	9.35	Phospho [S561]	109.9	114	100.2	377.7	381.8	400.1	3.57791	1.83912	4.08e-06	up
E9Q020	WW domain-containing adapter protein with coiled-coil	Wac	4	2	9	2	495	53.9	9.39	Phospho [S8; S360]	402.6	357.9	374.9	521	509.3	513.1	1.35934	0.442911	0.000542184	up
Q8N7N5	DDB1- and CUL4-associated factor 8	Dcaf8	2	1	4	1	591	66	5.87	Phospho [S100]	9.3	21.7	11.5	139	129.7	151.8	9.89412	3.30657	7.2e-05	up
G3X8T2	Zinc finger CCCH domain-containing protein 18	Zc3h18	4	4	7	4	972	108.2	8	Phospho [T62; S64; S71; S554; T697; S912]	305.4	253.2	230.5	355.5	362.9	339	1.34001	0.422241	0.0184124	up
M0QWN7	Ubiquitin-specific peptidase 35	Usp35	3	2	8	2	1009	112.4	6.16	Phospho [T738; S929]	297.7	205.9	229.9	431.7	447.9	456.7	1.82181	0.865375	0.00211889	up
Q4KUS2	Protein unc-13 homolog A	Unc13a	3	5	12	5	1712	193.7	5.25	Phospho [S255; S259; S385; T416; S434]	474.4	474.4	404.4	581.5	570.6	558.9	1.26441	0.338465	0.0079149	up
P97496	SWI/SNF complex subunit SMARCC1	Smarcc1	2	3	4	3	1104	122.8	5.73	Phospho [S309; S327; S329]	158.7	149.4	139.3	241.8	224.9	224	1.54381	0.626494	0.000547592	up
Q571F9	MKIAA4115 protein (Fragment)	G3bp1	3	1	6	1	505	56.1	6.46	Phospho [T270; S271]	122.7	131.7	135.1	231.9	225.1	233.9	1.77381	0.826854	2.51e-05	up
Q9CXN5	C3H1-type domain-containing protein	Zc3h13	12	5	8	5	424	48.9	10.32	Phospho [S77; S110; S198; S242; T363]	272.5	280.9	300.2	341.1	341.7	369.8	1.23313	0.302325	0.00610427	up
A2ALS5	Rap1 GTPase-activating protein 1	Rap1gap	4	2	11	2	663	73.4	5.87	Phospho [S484; S515]	398.3	305.8	320	527	523.8	501.4	1.51567	0.599958	0.00414424	up
Q9CT10	Ran-binding protein 3	Ranbp3	8	4	8	4	491	52.5	5.12	Phospho [S58; S148; S257]	471.3	460.2	493.5	571.7	600.3	595.6	1.24042	0.31083	0.000981807	up
Q3U9Q3	Uncharacterized protein	Hnrnpk	2	2	21	2	450	49.8	5.64	Phospho [S260]	693.4	762.5	711.5	1082.2	1046.3	1014.6	1.45017	0.536223	0.000333985	up
P11627	Neural cell adhesion molecule L1	L1cam	2	2	13	2	1260	140.9	5.97	Phospho [S1184; T1250; S1251]	301	336.2	362.4	861.7	879.5	842.9	2.58513	1.37024	1.4e-05	up
F8WHT3	Protein PRRC2B	Prrc2b	1	2	8	2	2230	243	8.47	Phospho [S479; S555]	426	422.8	396.2	523.2	520.5	533.5	1.26683	0.34122	0.00041517	up
A0A0U1RPM0	Amyloid-beta A4 precursor protein-binding family A member 2	Apba2	4	2	5	2	738	81.3	4.78	Phospho [T307; S469]	168.3	118.8	127.7	241.6	240.6	223.7	1.70178	0.767048	0.00399979	up
G3X9K3	Brefeldin A-inhibited guanine nucleotide-exchange protein 1	Arfgef1	1	3	7	3	1846	208.4	5.86	Phospho [S52; S1076]	492.2	468.2	372.5	722.8	704.5	706.2	1.60065	0.678654	0.0163278	up
B2RY56	RNA-binding protein 25	Rbm25	3	2	6	2	838	99.5	6.32	Phospho [S578; S672]	166.4	167.8	171.4	290.9	283.9	310.9	1.75178	0.808822	0.000103665	up
P55144	Tyrosine-protein kinase receptor TYRO3	Tyro3	2	1	1	1	880	96.1	5.92	Phospho [S808]	19.5	14.8	20.1	31.2	26.9	25.9	1.54412	0.626783	0.0134131	up
Q9D8T7	SRA stem-loop-interacting RNA-binding protein, mitochondrial	Slirp	11	1	4	1	112	12.6	9.82	Phospho [S105]	72.9	59.2	74.2	100.1	100.6	99.1	1.45322	0.539257	0.0221247	up
Q05CG9	Psmd1 protein (Fragment)	Psmd1	4	2	7	2	844	93.1	6.25	Phospho [T273; S315]	233.4	215.5	222.3	329.7	320.4	325	1.45277	0.538807	6.6e-05	up
P97825	Jupiter microtubule associated homolog 1	Jpt1	19	3	14	3	154	16.1	5.31	Phospho [S79; S87]	498.7	436.4	408.4	580.1	597.2	518.4	1.26215	0.335885	0.0306396	up
Q3TIX9	U4/U6.U5 tri-snRNP-associated protein 2	Usp39	2	2	3	2	564	65.1	8.9	Phospho [S81]	72	57.6	59.6	169	176	172.1	2.73309	1.45053	2.47e-05	up
Q69ZR9	Protein TASOR	Tasor	2	2	5	2	1610	181.3	5.67	Phospho [S653; S836]	128.5	115.2	104.2	197.1	188.4	193.4	1.66398	0.734641	0.000498094	up
G3UYV4	Transcriptional coactivator YAP1	Yap1	5	1	2	1	369	39.5	8.05	Phospho [S94]	59.4	59.2	53.6	83	77.3	85.6	1.42799	0.513987	0.00137536	up
Q62504	Msx2-interacting protein	Spen	1	3	6	3	3644	398.5	8.54	Phospho [S749; S758; S762; S1267]	222.4	183.2	176.9	272.6	279.2	263.2	1.39914	0.484542	0.00662188	up
Q9QYF9	Protein NDRG3	Ndrg3	6	1	3	1	375	41.5	5.25	Phospho [S361]	70.8	63.2	69.7	99.2	93.9	95.4	1.4163	0.502125	0.000578601	up
A0A1D5RMG0	F-box only protein 31 (Fragment)	Fbxo31	10	1	2	1	202	23.2	8.07	Phospho [T35]	24.8	16.4	21.7	33	31.8	31.8	1.53577	0.618963	0.0106523	up
F6SFF5	Ubiquinone biosynthesis protein (Fragment)	Coq9	8	1	3	1	270	30.3	5.99	Phospho [S81]	9.6	22.3	22.6	49.8	43	49.8	2.61651	1.38765	0.00374591	up
D3Z6I8	Tropomyosin alpha-3 chain	Tpm3	5	2	3	2	247	28.7	4.79	Phospho [S51]	95.6	111.6	107	126.2	121.3	134.8	1.21674	0.283022	0.021326	up
E9QN98	Inactive dipeptidyl peptidase 10	Dpp10	2	1	2	1	800	91.1	6.48	Phospho [S28]	62.4	38.8	51.4	76.9	80.3	69.1	1.48296	0.568482	0.0316606	up
Q9EQF6	Dihydropyrimidinase-related protein 5	Dpysl5	3	1	13	1	564	61.5	7.09	Phospho [T509; T514]	828.5	680.9	696.6	984.6	926.2	868.1	1.2597	0.333081	0.0295578	up
Q8VDP4	Cell cycle and apoptosis regulator protein 2	Ccar2	2	2	7	2	922	102.9	5.25	Phospho [S222; S625; S626]	279.8	313.2	295.2	456.8	450.3	462.7	1.54222	0.625009	9.87e-05	up
Q4FE56	Probable ubiquitin carboxyl-terminal hydrolase FAF-X	Usp9x	1	1	2	1	2554	290	5.83	Phospho [S2547]	111.3	122.9	130	146.2	150.8	165.5	1.26991	0.344722	0.0147392	up
Q8BVE3	V-type proton ATPase subunit H	Atp6v1h	7	2	4	2	483	55.8	6.61	Phospho [S58; S483]	67.2	78.1	74	128.2	125.8	128.5	1.74419	0.802554	7.85e-05	up
Q8CH77	Neuron navigator 1	Nav1	2	3	4	3	1875	202.2	8.06	Phospho [S510; S762; S1860]	131.6	129.1	133.4	162.5	174.7	158.2	1.25704	0.330032	0.00269208	up
E9QP99	Golgin subfamily A member 3	Golga3	1	2	6	2	1487	167.2	5.38	Phospho [S60; S1479]	233.1	252.4	254	358.3	365.5	391.7	1.50845	0.593068	0.000501358	up
P19426	Negative elongation factor E	Nelfe	8	2	3	2	375	42.5	9.38	Phospho [S51; S115]	159.4	154.3	148.9	198.3	194.3	191.3	1.26221	0.335956	0.000376507	up
Q3TPS9	Uncharacterized protein	Rap1gds1	2	1	5	1	607	66	5.35	Phospho [S597]	242.9	177.8	202.3	312.6	286.6	305.1	1.45152	0.537569	0.010222	up
Q8BJU0	Small glutamine-rich tetratricopeptide repeat-containing protein alpha	Sgta	9	2	6	2	315	34.3	5.06	Phospho [T82; S89; S307]	81.8	57	62.9	202.1	224	208.7	3.14725	1.65409	0.000128647	up
Q80UP8	Sodium-dependent phosphate transporter 2	Slc20a2	4	4	8	4	656	70.8	6.48	Phospho [S256; S259; S268]	338.7	334.1	309	512.9	498.3	496.5	1.53565	0.618848	7.8e-05	up
Q3TYC0	Ras-GEF domain-containing protein	Rasgef1a	8	2	6	2	344	39.6	8.68	Phospho [T20; S51]	197.6	217.7	240.7	359.8	325	387.5	1.6346	0.708941	0.00320497	up
Q3UN28	Uncharacterized protein	Chga	10	3	4	3	314	35.1	4.6	Phospho [S201; S261; S265]	142	112.5	124.2	256.8	255.4	248.8	2.00951	1.00684	0.000139702	up
Q9D6E4	Tetratricopeptide repeat protein 9B	Ttc9b	7	2	4	2	239	25.9	9.48	Phospho [S226]	127.3	111.9	120.3	206.1	214.3	216.8	1.77246	0.825754	7.31e-05	up
A9CLV6	Axotomy induced glycoprotein 2	Serinc1	3	1	4	1	453	50.5	6.28	Phospho [S364]	240.5	244.4	263.6	305.5	325.3	313.3	1.26132	0.334937	0.00206933	up
Q3UM85	FIP-RBD domain-containing protein (Fragment)	Rab11fip5	3	3	6	3	518	56.3	9.47	Phospho [S166; S169; S180]	428.6	351.2	369.5	563.9	600.1	519.3	1.46463	0.550537	0.00573868	up
Q6Q477	Plasma membrane calcium-transporting ATPase 4	Atp2b4	2	2	4	1	1205	133	6.13	Phospho [S758; S1065]	58.7	59.1	60.8	183.8	203.5	164.4	3.08903	1.62715	0.00797845	up
Q8BVQ5	Protein phosphatase methylesterase 1	Ppme1	3	1	11	1	386	42.2	5.97	Phospho [T242; S243]	382.3	427.6	401.7	487.2	491.7	495.1	1.21657	0.282823	0.00278251	up
Q8JZX4	Splicing factor 45	Rbm17	3	1	3	1	405	45.3	5.82	Phospho [S155]	44.4	43.7	36.5	88	90.4	96.5	2.20626	1.1416	0.000150302	up
Q9D0B6	Protein PBDC1	Pbdc1	9	2	6	2	198	22.2	4.55	Phospho [S184]	71.8	85.7	92.7	491.7	471.4	529.4	5.96523	2.57658	2.15e-05	up
B2RQQ2	Rho-guanine nucleotide exchange factor	Arhgef28	1	2	5	2	1700	190.3	5.73	Phospho [S312; S314]	168.8	181.8	158.7	452.1	440.1	444.9	2.62537	1.39252	3.33e-06	up
F8VQ52	Adenylate cyclase type 6	Adcy6	1	1	3	1	1168	130.6	7.93	Phospho [S53]	66.7	55.1	50.2	75.5	85	83.4	1.41802	0.503881	0.0136925	up
Q99JP6	Homer protein homolog 3	Homer3	3	1	4	1	356	39.7	5.36	Phospho [S159]	77.7	57.6	64.6	129	129.2	135.7	1.97049	0.978551	0.000504319	up
Q8CH72	E3 ubiquitin-protein ligase TRIM32	Trim32	2	1	4	1	655	72	6.9	Phospho [S330]	94.9	97	98.1	138.8	127.4	130	1.36621	0.450176	0.000583663	up
Q925J6	Protein tyrosine phosphatase receptor type N (Fragment)	Ptprn	2	1	2	1	873	94.6	6.58	Phospho [S204]	53.4	59.2	62.1	71.3	76.8	70.9	1.25358	0.326051	0.00979471	up
Q8QZT2	Centriole, cilia and spindle-associated protein	Ccsap	12	2	12	2	252	28.4	9.22	Phospho [S79; S222]	224.1	158	161	667.6	587.2	614.1	3.44117	1.7829	0.000158952	up
E9Q284	Coilin	Coil	2	1	2	1	573	62.2	9.06	Phospho [S174]	55.6	40.9	43.2	102	105	101.2	2.20616	1.14153	0.000283159	up
Q9JK23	Proteasome assembly chaperone 1	Psmg1	5	1	2	1	289	33.1	6.37	Phospho [T18]	36.3	29.5	30.8	108.5	102	102.2	3.23706	1.69468	1.74e-05	up
E0CY61	tRNA methyltransferase 10 homolog A (Fragment)	Trmt10a	14	1	4	1	100	11.9	9.98	Phospho [S24]	61.2	65	67.8	114	107.6	105.7	1.68711	0.754557	0.000147728	up
A0A494B870	Transmembrane protein 132E	Tmem132e	1	2	2	2	982	106.9	6.04	Phospho [S914]	54.4	50	56.8	124	130.8	144.4	2.47643	1.30826	0.000231608	up
Q8R3Y8	Interferon regulatory factor 2-binding protein 1	Irf2bp1	4	2	2	2	584	61.7	8.18	Phospho [S384; S436]	77.7	69.4	63.6	99.6	104.3	100.6	1.44518	0.531252	0.00195767	up
Q9QXW9	Large neutral amino acids transporter small subunit 2	Slc7a8	4	1	1	1	531	57.8	6.67	Phospho [T20]	35.7	35.4	33.6	63.2	60.1	78.2	1.92455	0.944518	0.0273342	up
Q05CL8	La-related protein 7	Larp7	5	2	3	2	570	64.8	9.54	Phospho [S253; S334]	172.8	183.4	193	219.4	220.2	222.2	1.20503	0.269064	0.0215162	up
Q8BH50	Uncharacterized protein C18orf25 homolog	Ark2n	5	1	4	1	245	26.4	5.19	Phospho [S145]	205.5	165.5	148.8	251.8	266.8	213.1	1.40766	0.493296	0.0383015	up
Q80TZ9	Arginine-glutamic acid dipeptide repeats protein	Rere	1	2	4	2	1558	171.6	7.69	Phospho [S656]	62	64.3	71.8	214	235.8	227.8	3.42049	1.7742	2.21e-05	up
Q9DCD8	Proteasome subunit alpha type	Psma3	5	1	21	1	255	28.5	5.57	Phospho [S250]	909.8	932.3	968.8	1670.3	1675.1	1712.9	1.79953	0.84762	4.31e-06	up
A2RS68	Small nuclear ribonucleoprotein 70 (U1)	Snrnp70	3	1	2	1	448	52	9.94	Phospho [S226]	35.1	44.1	43.5	54.8	56.7	58.6	1.38631	0.471248	0.00704148	up
Q3UMU9	Hepatoma-derived growth factor-related protein 2	Hdgfl2	4	2	2	2	669	74.2	8.66	Phospho [S620; S659]	53.4	53.8	51.2	116.3	116.7	102.6	2.11869	1.08317	0.000231617	up
Q3UHB8	Coiled-coil domain-containing protein 177	Ccdc177	2	2	12	2	706	79.8	10.8	Phospho [T89; S90; T208; S209; S211]	452.6	438.8	436.2	565.3	555	557.3	1.26363	0.337578	4.04e-05	up
E9PWW9	Remodeling and spacing factor 1	Rsf1	1	1	1	1	1441	161.7	5.02	Phospho [S1312]	14.1	25.7	13.9	32.9	34.6	37.6	1.95717	0.968769	0.0143399	up
Q9JJY3	Sphingomyelin phosphodiesterase 3	Smpd3	3	2	2	2	655	71.2	5.88	Phospho [S208; S292]	109.4	86.5	92.4	131.1	134	175.1	1.52688	0.610588	0.0326257	up
Q9CRA5	Golgi phosphoprotein 3	Golph3	5	1	3	1	298	33.7	6.44	Phospho [S35]	15.3	23.5	20.3	132.2	121.4	117.7	6.28257	2.65136	3.05e-05	up
Q6ZQB6	Inositol hexakisphosphate and diphosphoinositol-pentakisphosphate kinase 2	Ppip5k2	2	1	1	1	1129	128.3	7.94	Phospho [S44]	16.9	14.4	14.4	23.8	18.9	24.3	1.46608	0.551967	0.0206522	up
Q8VDJ3	Vigilin	Hdlbp	2	2	3	2	1268	141.7	6.87	Phospho [S31; S944]	105.4	95	127.9	162.1	160.8	169.9	1.50107	0.585988	0.00561618	up
Q6PED6	Brf1 protein	Brf1	7	1	3	1	203	22.1	5.83	Phospho [S79]	55.1	51.7	47.4	74.3	80.1	75.1	1.48833	0.573691	0.000946331	up
Q8C0M0	GATOR complex protein WDR59	Wdr59	2	2	6	2	992	111.7	7.85	Phospho [S564; S603]	260.5	277.1	252.2	343.2	321.9	325	1.25361	0.326087	0.00250584	up
A3KMN0	Zbtb16 protein (Fragment)	Zbtb16	4	2	3	2	651	71.7	6.42	Phospho [T260; S285]	100.8	112.2	90.6	199.9	187.4	183.6	1.88043	0.911066	0.000360478	up
O70311	Glycylpeptide N-tetradecanoyltransferase 2	Nmt2	2	1	8	1	529	60.4	7.8	Phospho [S38]	356.1	349.4	380.4	449.8	451.4	451.1	1.24533	0.316524	0.0108984	up
A3KFN7	Thyroid hormone receptor alpha (Fragment)	Thra	28	2	2	2	64	7	7.77	Phospho [S12; S21]	31.2	28.3	26.9	47.3	57.8	51.4	1.81134	0.857059	0.00211709	up
P62774	Myotrophin	Mtpn	10	1	6	1	118	12.9	5.52	Phospho [T31]	110.6	153.2	166	228.3	210.5	241.4	1.5826	0.662294	0.0117337	up
Q5GH67	XK-related protein 4	Xkr4	3	1	4	1	647	71.5	8.03	Phospho [S195; S197; S207; T208]	114.9	125.8	122.5	179.9	184.3	173.1	1.47935	0.564964	0.000224473	up
A0A0N4SWD0	Secernin-1 (Fragment)	Scrn1	17	2	5	2	164	18.7	5	Phospho [S72; S110]	201.9	206.7	197.4	345.7	336.4	330.6	1.67112	0.740817	1.24e-05	up
Q9DCC5	Cbx3 protein	Cbx3	6	1	7	1	183	20.8	5.33	Phospho [S95]	193.3	180.4	167.8	483	531.3	449	2.70231	1.43419	0.00025118	up
Q9D074	E3 ubiquitin-protein ligase MGRN1	Mgrn1	5	2	3	2	532	58.4	4.88	Phospho [S106; S428]	41.5	57.8	53.4	78.1	82.7	76.7	1.55534	0.637227	0.0055388	up
A0A1L1SV73	Ubiquitin carboxyl-terminal hydrolase 47	Usp47	1	1	2	1	1376	157.1	5.06	Phospho [S849]	27	23	18.4	118.9	123	101.5	5.02047	2.32782	0.000201142	up
Q8BYH6	Helicase ATP-binding domain-containing protein	Snrnp200	2	1	4	1	690	79	5.11	Phospho [S225]	15.8	20.1	17.2	44.1	44.8	40.1	2.42938	1.28059	0.000197788	up
Q3TYE9	Uncharacterized protein (Fragment)	Reep2	12	2	5	2	115	12.3	6.83	Phospho [S71]	298.4	295.6	309.8	590.6	619.5	612.8	2.01693	1.01216	6.12e-06	up
A2A6A1	G patch domain-containing protein 8	Gpatch8	1	2	4	2	1505	164.9	7.64	Phospho [S451; S735]	107.3	81.6	87.3	169.3	161.3	156.5	1.76358	0.818505	0.00124157	up
A0A0R4J008	Histone deacetylase 2	Hdac2	4	1	2	1	488	55.3	5.91	Phospho [S422]	55	73.3	69.4	102	100.7	84.9	1.45473	0.540751	0.018598	up
Q5DQR4	Syntaxin-binding protein 5-like	Stxbp5l	1	1	1	1	1185	131.8	6.86	Phospho [S598]	82.9	93.2	87.9	109.6	101.5	113.5	1.22955	0.298125	0.011936	up
P70452	Syntaxin-4	Stx4	4	1	5	1	298	34.1	6.14	Phospho [S15]	32.7	36.4	39.3	141.7	147.2	151.5	4.06273	2.02245	5.43e-06	up
I3RSH5	E3 ubiquitin-protein ligase	Wwp2	1	1	2	1	870	98.7	7.11	Phospho [S211]	91.6	59.5	45.2	147.4	149.3	133.1	2.18951	1.13061	0.00602112	up
B2KF50	UHRF1 (ICBP90)-binding protein 1	Uhrf1bp1	1	1	2	1	1429	156.9	6.21	Phospho [S929]	55.1	65.4	74	106.2	105.6	108.6	1.6473	0.720104	0.0016279	up
Q9QXG2	Rab proteins geranylgeranyltransferase component A 1	Chm	2	1	3	1	665	73.9	4.68	Phospho [T221]	65.3	68	84.2	125.1	135.1	137.5	1.82851	0.870665	0.00102298	up
Q80TL7	Protein MON2 homolog	Mon2	1	2	3	2	1715	189	6.13	Phospho [S534; S1213]	47	47.9	49.1	224.8	204	206	4.40833	2.14023	0.00151398	up
D6RIL1	Mineralocorticoid receptor	Nr3c2	3	1	4	1	698	74.1	7.68	Phospho [S129]	98.9	113.5	111.6	140.4	150.3	130.1	1.29877	0.377141	0.0121533	up
Q8R4E6	Purine-rich element-binding protein gamma	Purg	3	1	4	1	350	39.9	9.51	Phospho [S342]	68	80.9	64.4	144.6	144.8	156.6	2.09095	1.06416	0.00026422	up
Q99N57	RAF proto-oncogene serine/threonine-protein kinase	Raf1	3	2	3	2	648	72.9	9.16	Phospho [S43; S621]	155.9	139.3	170.3	216.5	230.3	225	1.44318	0.529251	0.00218639	up
Q3TL58	Uncharacterized protein	Skp1a	6	2	9	2	163	18.7	4.58	Phospho [T131]	341.8	322.6	343.8	536.2	511	538.8	1.5731	0.653611	6.59e-05	up
Q62311	Transcription initiation factor TFIID subunit 6	Taf6	2	1	2	1	678	72.6	8.6	Phospho [S653]	145.1	132.5	127.6	205	219.7	216	1.58119	0.661015	0.000327243	up
Q8C6M1	Ubiquitin carboxyl-terminal hydrolase 20	Usp20	3	2	5	2	916	102.1	6.16	Phospho [S369; S374]	182.3	167.4	185.1	220.4	227	219	1.24607	0.317389	0.00188697	up
Q9QYI5	DnaJ homolog subfamily B member 2	Dnajb2	4	1	2	1	324	35.6	5.91	Phospho [S311]	91	109.8	108.2	144	154	141.6	1.42265	0.508585	0.00361453	up
F6QA74	DNA-(apurinic or apyrimidinic site) lyase (Fragment)	Apex1	6	1	2	1	289	32.3	8.57	Phospho [S13]	43.4	42.1	40.6	217.8	209.3	205.3	5.01507	2.32627	1.49e-06	up
Q8BHE3	Caytaxin	Atcay	3	1	3	1	372	42.2	4.68	Phospho [S370; S372]	99.9	81.7	88.2	145	153.2	155.6	1.68199	0.750166	0.000592291	up
B9EKR3	Zinc finger protein 608	Zfp608	1	1	2	1	1511	162.2	8.81	Phospho [S626]	95.3	121.6	133.6	153.5	155.4	167.7	1.35977	0.443365	0.0258581	up
A2ANP2	Protein FAM219A	Fam219a	8	1	3	1	156	17.3	4.68	Phospho [S44]	95.3	87.3	70.7	120	105	105	1.3028	0.381619	0.0439207	up
Q3TMP8	Trimeric intracellular cation channel type A	Tmem38a	4	2	7	2	298	33.3	8.37	Phospho [S289]	199.7	182.6	168.6	601.9	520.1	737	3.37448	1.75466	0.0187357	up
E9Q4X5	Epidermal growth factor receptor kinase substrate 8-like protein 1	Eps8l1	3	2	3	2	777	87.1	6.76	Phospho [S300; S685]	102	137.3	123.7	155.3	149.8	169	1.30606	0.385222	0.0345266	up
O88939	Zinc finger and BTB domain-containing protein 7A	Zbtb7a	2	1	2	1	569	60.2	5.12	Phospho [S331]	79.1	62.3	59	203.2	200.7	178.5	2.90619	1.53913	0.000220656	up
Q9CQF4	Mitochondrial transcription rescue factor 1	Mtres1	7	1	1	1	240	27.8	9.36	Phospho [S106]	14	11.5	18.9	36.2	39.3	35.2	2.49324	1.31802	0.000903082	up
Q9DCB1	High mobility group nucleosome-binding domain-containing protein 3	Hmgn3	15	2	4	2	99	10.8	9.7	Phospho [S93]	101.1	83.2	81.6	282.8	269.5	262.7	3.06506	1.61592	2.88e-05	up
Q3UU20	Uncharacterized protein	Hid1	3	1	6	1	787	88.6	5.94	Phospho [S592]	119.7	149.1	131.1	159.6	176.9	168.9	1.26382	0.337786	0.023836	up
Q7TMI3	E3 ubiquitin-protein ligase UHRF2	Uhrf2	2	1	1	1	803	90	8.03	Phospho [S668]	60.8	34.2	39.2	84.3	88	102.7	2.04918	1.03505	0.00906161	up
Q6P6N5	Sprouty-related, EVH1 domain-containing protein 3	Spred3	2	1	2	1	408	42.8	8.34	Phospho [S286]	66	71	63	263.2	251.7	253	3.8395	1.94092	1.62e-06	up
Q673H1	Tumor suppressor candidate gene 1 protein homolog	Tusc1	6	2	2	2	205	22.7	11.09	Phospho [S146]	22.7	30.6	32.2	63.7	59.3	51.2	2.03743	1.02675	0.00324424	up
Q6NS69	APC membrane recruitment protein 3	Amer3	2	1	1	1	780	83.1	5.77	Phospho [S263]	69.1	68.3	65.9	100.4	86.9	101.4	1.42007	0.505961	0.00397011	up
Q49S98	Vasicular inhibitory amino acid transporter 10D	Slc32a1	2	1	5	1	525	57.3	6.64	Phospho [S97]	255.5	271.3	278	343.7	328.8	342.3	1.26093	0.334493	0.00102804	up
Q99JY8	Phospholipid phosphatase 3	Plpp3	4	1	2	1	312	35.2	9.07	Phospho [S19]	114	117.8	117	139.4	144.7	158.3	1.26835	0.342951	0.0055811	up
P27671	Ras-specific guanine nucleotide-releasing factor 1	Rasgrf1	2	2	5	2	1262	144	7.17	Phospho [S199; S718]	223.1	235.6	220.9	361	378.5	335.9	1.5824	0.662116	0.000560285	up
Q3TN07	Uncharacterized protein	Vps4b	3	1	1	1	444	49.4	7.11	Phospho [S102]	50.6	39.7	40.4	88	102.6	97.7	2.20581	1.14131	0.000695303	up
Q8C413	Diacylglycerol kinase	Dgkg	1	1	4	1	749	83.9	6.39	Phospho [T87]	74.4	99.8	110.5	277.8	255.8	266.6	2.81068	1.49092	0.000159593	up
Q05D14	Clmn protein (Fragment)	Clmn	1	1	3	1	902	100	5.16	Phospho [S317]	159.4	129.1	138.2	171.4	180.1	178.2	1.24139	0.311953	0.0214031	up
E9PYD5	Transcription elongation factor A protein 1	Tcea1	4	1	2	1	312	35	7.78	Phospho [S108; S111]	46.7	56	54.6	61.5	67.2	68.1	1.25111	0.323212	0.0208029	up
Q8BG92	Clavesin-2	Clvs2	6	2	12	2	327	37.9	6.2	Phospho [S293; S302]	348	371	360.5	663.7	605.1	663.8	1.79027	0.84018	0.000161121	up
Q3UFJ3	Pyruvate dehydrogenase E1 component subunit alpha	Pdha1	4	1	2	1	390	43.2	8.19	Phospho [S293; S295; S300]	48.9	57.8	48.9	78.1	77.6	78.8	1.50707	0.591746	0.0116303	up
A6P3E3	Nuclear receptor coactivator	Ncoa2	1	2	3	2	1393	151.3	6.62	Phospho [S29; S736]	124.7	106.9	123.8	227.2	204.3	214.2	1.81683	0.86142	0.000389105	up
Q99LI7	Cleavage stimulation factor subunit 3	Cstf3	2	1	2	1	717	82.8	8.12	Phospho [S691]	32.2	36.9	37.9	96.2	104	97.7	2.78411	1.47722	2.79e-05	up
Q6PB99	Ena-vasodilator stimulated phosphoprotein	Evl	5	2	6	2	393	42.1	8.35	Phospho [S150; S329]	325.3	242.3	245.2	355.6	383.1	377.1	1.37279	0.457106	0.0237933	up
Q8BU14	Translocation protein SEC62	Sec62	2	1	4	1	398	45.6	7.31	Phospho [T158]	130.4	115.2	122.5	314.3	288.6	309.2	2.47786	1.30909	3.58e-05	up
B1AST8	Microtubule-associated serine/threonine-protein kinase 2	Mast2	1	2	5	1	1733	190.2	7.62	Phospho [S32; S239; S241]	90.3	104.5	97.5	233.8	228.4	233.4	2.37975	1.25081	7.17e-06	up
Q8CHQ0	F-box only protein 4	Fbxo4	3	1	3	1	385	43.7	6.11	Phospho [S11]	206.4	231.4	214.1	263.1	255.5	281.1	1.22672	0.294808	0.00966257	up
E9QLA5	Inverted formin-2	Inf2	1	1	1	1	1271	138.3	5.22	Phospho [S1172]	4	0	3.7	21.5	19.9	15.8	4.95238	2.30812	0.00614795	up
Q9CWX6	Uncharacterized protein	Asb3	2	1	1	1	525	58.3	6.07	Phospho [S35]	28.6	33.4	24.1	49.2	52.4	51.8	1.78165	0.833213	0.00142518	up
A0A075F6C2	Heat shock transcription factor 1 gammaalpha isoform	Hsf1	2	1	2	1	553	60.1	5.47	Phospho [S303; S307]	154.4	105.5	111.5	188.3	199.5	191.7	1.56031	0.641835	0.0116542	up
P21447	ATP-dependent translocase ABCB1	Abcb1a	1	1	3	1	1276	140.6	8.85	Phospho [T664; S667]	115.1	103.3	104.3	134.6	160.7	151.4	1.38426	0.469113	0.00833355	up
P0C192	Leucine-rich repeat-containing protein 4B	Lrrc4b	2	1	4	1	709	76.1	7.24	Phospho [S700]	113.5	89.9	76	135.2	151.8	125.6	1.47674	0.562412	0.0292551	up
Q8BHG1	Nardilysin	Nrdc	1	1	6	1	1161	132.8	4.87	Phospho [S85]	210.2	205.6	214.6	453.6	452.8	467.1	2.17878	1.12352	1.27e-06	up
Q91WI7	KICSTOR complex protein ITFG2	Itfg2	4	1	1	1	443	48.9	5.11	Phospho [S219]	7.6	3.5	4.3	20.6	14.8	12.5	3.11039	1.6371	0.0163029	up
Q8BGW2	WW domain binding protein 1-like	Wbp1l	4	1	1	1	348	38.3	5.4	Phospho [S238]	72.9	77.3	70.4	85.2	100.1	86.1	1.23028	0.298988	0.0317112	up
Q922U1	U4/U6 small nuclear ribonucleoprotein Prp3	Prpf3	2	1	1	1	683	77.4	9.5	Phospho [S619]	37.4	30.8	25.5	78.3	72.3	79.4	2.45464	1.29551	0.000373083	up
Q3UYI0	Protein kinase domain-containing protein	Pnck	3	1	2	1	343	38.5	6.47	Phospho [S316]	82.2	93.7	89	124.7	131.3	144.3	1.51114	0.595634	0.00246823	up
E9QPR4	Microtubule-associated serine/threonine-protein kinase 4	Mast4	1	2	4	1	2441	265.9	8.65	Phospho [S176; S178; S1212]	24.5	24.6	26.8	51.9	55.1	57.8	2.17128	1.11854	9.13e-05	up
Q5SUH5	U7 snRNP-specific Sm-like protein LSM11	Lsm11	3	1	3	1	361	39.9	10.73	Phospho [S15; S18]	195.9	132.8	127.3	231.6	237.9	223.6	1.51996	0.60403	0.024244	up
Q8C306	Uncharacterized protein (Fragment)	NA	3	1	2	1	442	49	8.22	Phospho [S296]	86	71	67.2	102.8	111.4	103.3	1.41615	0.50197	0.00819281	up
Q3TSR4	Uncharacterized protein	Ndrg1	4	1	3	1	394	42.8	6.09	Phospho [S330; T335]	182.4	135.5	149.5	217.3	206.8	222.8	1.38404	0.468885	0.0151205	up
D3Z0M9	DEAD (Asp-Glu-Ala-Asp) box polypeptide 23	Ddx23	2	2	5	2	819	95.4	9.58	Phospho [S14; S108]	162.3	147.8	156	307.1	336.5	344.3	2.1195	1.08373	0.000135177	up
Q3UFT3	GRB2-associated and regulator of MAPK protein	Garem1	2	2	4	1	876	97.2	6.6	Phospho [S356; T659]	293.6	304.5	267	419.3	477.9	421.2	1.52399	0.607849	0.00244191	up
O35381	Acidic leucine-rich nuclear phosphoprotein 32 family member A	Anp32a	3	1	3	1	247	28.5	4.07	Phospho [T15]	67.7	45.3	50.8	185.1	193.7	174	3.37485	1.75482	0.000125035	up
E9QKB1	Rho GTPase-activating protein 7	Dlc1	1	1	3	1	1092	123.3	7.58	Phospho [S129]	110.1	108.4	109.9	155.2	152.3	166.6	1.44367	0.529737	0.0072845	up
F6WIU1	Protein KRI1 homolog	Kri1	2	1	2	1	705	82.2	5.15	Phospho [S142]	24.5	25.5	32.4	44.5	38.4	44.4	1.5449	0.627516	0.00946109	up
B7ZWK9	2310021P13Rik protein	Zswim8	1	2	5	2	1824	196.1	6.84	Phospho [S563; S1124]	224	238.1	224.9	292.2	293.1	277.1	1.25531	0.328047	0.00106727	up
E9QN77	Transmembrane and ubiquitin-like domain-containing protein 1	Tmub1	5	1	2	1	260	27.7	5.06	Phospho [S86]	101	95.6	104.2	120.8	121.9	119.4	1.20379	0.267584	0.00144087	up
Q9DD05	Delta-aminolevulinic acid dehydratase	Alad	4	1	2	1	330	36	6.79	Phospho [S215]	84.9	100.1	115.8	141.6	151.3	147	1.46243	0.548371	0.0077157	up
Q546L4	p2Y12 receptor	P2ry12	4	1	3	1	347	39.4	9.58	Phospho [S342]	44.1	56	56.3	130.2	131.3	148	2.61829	1.38862	0.000275072	up
D3Z7S1	RAS protein activator-like 2 (Fragment)	Rasal2	6	1	2	1	147	16.2	9.19	Phospho [S30]	48.8	49.5	35.6	82.1	71.8	88	1.80657	0.853255	0.00532946	up
Q9R0L7	A-kinase anchor protein 8-like	Akap8l	2	1	2	1	642	71.4	5.05	Phospho [S284]	38.8	33	45.8	113.5	116.6	107.3	2.86905	1.52057	9.09e-05	up
E0CYH4	WD repeat-containing protein 26 (Fragment)	Wdr26	2	1	1	1	625	68.8	6.15	Phospho [S101]	31.7	35.9	33.7	46.9	42.6	46.2	1.33959	0.421787	0.00312386	up
Q3TU79	J domain-containing protein	Dnajb1	3	1	4	1	340	38.1	8.63	Phospho [S16]	101	101.8	102.9	461.1	488.2	475.6	4.66111	2.22067	0.000415142	up
Q9CXE2	B-cell CLL/lymphoma 7 protein family member A	Bcl7a	5	1	3	1	210	22.8	5.06	Phospho [S207]	98.2	100.4	117	229.2	212.4	210.2	2.06527	1.04633	0.000185857	up
Q9WTU3	Sodium channel protein type 8 subunit alpha	Scn8a	1	1	2	1	1978	225	6.25	Phospho [S504]	95.6	76.8	78.8	129.8	141.4	152.9	1.6883	0.755568	0.00298531	up
Q544F6	Cotl1 protein	Cotl1	8	1	4	1	142	15.9	5.4	Phospho [S141]	53.7	69	65.3	109.4	109.3	107	1.73245	0.792811	0.000603352	up
Q8BKR4	Uncharacterized protein (Fragment)	Ubap2l	5	1	4	1	129	13.5	9.09	Phospho [S34]	93	71.7	79.6	227.7	257.7	236.9	2.95661	1.56394	0.000124418	up
Q8C8B5	HECW_N domain-containing protein	Hecw2	5	1	1	1	240	26.8	5.54	Phospho [S12]	25.7	27.6	22.6	63.8	56.6	60.1	2.37813	1.24983	0.000162812	up
Q6P6J3	D030074E01Rik protein (Fragment)	Trappc8	2	1	2	1	614	68.2	7.72	Phospho [S267]	99.2	77.9	93.8	200.4	212.8	184	2.2045	1.14045	0.000491838	up
E9Q8A3	Phosphatidylinositol 4-kinase beta	Pi4kb	2	1	3	1	828	92.8	6.38	Phospho [T450]	98.2	81.1	97.7	113.4	108	111.6	1.20217	0.265636	0.0329893	up
Q5SPX8	TBC1 domain family member 10A	Tbc1d10a	2	1	2	1	534	59.2	8.02	Phospho [S52]	43.6	37.7	35	55.8	55.2	50	1.38435	0.46921	0.00896949	up
Q9DCE5	p21-activated protein kinase-interacting protein 1	Pak1ip1	2	1	2	1	382	42.1	8.47	Phospho [S361]	67.2	57.8	67.5	105.8	102.1	101.7	1.60831	0.685547	0.000344555	up
B7ZN04	Gemin5 protein	Gemin5	1	1	3	1	1503	166.6	6.74	Phospho [S1414]	97.2	77.3	77.1	107.3	120.7	126.3	1.40819	0.49384	0.0172312	up
F6YCJ0	Brefeldin A-inhibited guanine nucleotide-exchange protein 2 (Fragment)	Arfgef2	3	1	2	1	283	30.7	6.86	Phospho [S187]	148.8	90.7	99.1	171.2	175	164	1.50679	0.591481	0.0360011	up
A0A338P7L8	Charged multivesicular body protein 2b	Chmp2b	5	1	4	1	209	23.5	8.81	Phospho [S195]	153	138.7	119	312.4	302.6	309.6	2.25128	1.17074	7.59e-05	up
Q99PP2	Zinc finger protein 318	Znf318	0	1	3	1	2237	246.2	7.01	Phospho [S99; S101]	121.5	96.9	95.1	145.7	132.9	143.6	1.34673	0.429461	0.018186	up
A0A087WQS2	Basic leucine zipper and W2 domain-containing protein 1	Bzw1	3	1	4	1	451	51.2	6.95	Phospho [S443]	27.4	20.4	22.6	92.9	102	78.9	3.8892	1.95948	0.000646085	up
P23116	Eukaryotic translation initiation factor 3 subunit A	Eif3a	1	1	2	1	1344	161.8	6.77	Phospho [T574]	19	7.2	5.9	34.9	32.4	32.6	3.11215	1.63791	0.00598181	up
A2AHB7	Potassium channel subfamily T member 1	Kcnt1	1	1	1	1	1217	137.3	7.46	Phospho [S47]	71.5	64.5	70.7	108.3	105.4	109.1	1.56168	0.643102	9.87e-05	up
Q9CQP1	DNA segment, Chr 11, Wayne State University 99, expressed	Fam104a	12	1	1	1	118	13	8.59	Phospho [S15]	27.6	28.4	24.5	58.4	64.4	61.8	2.29317	1.19734	7.93e-05	up
Q8BI84	Transport and Golgi organization protein 1 homolog	Mia3	1	1	2	1	1930	213.5	4.75	Phospho [S1915]	177.3	160.4	150.8	232.3	235.8	225.5	1.41986	0.505745	0.00119296	up
A0A498WGL8	Protein phosphatase Slingshot homolog 3	Ssh3	2	1	1	1	648	72.1	5.57	Phospho [S638]	14	14.7	13.6	60.8	65.9	45.7	4.07565	2.02703	0.0187686	up
A0A1B0GS70	Proteasome endopeptidase complex	Psma1	8	1	2	1	238	26.5	6.54	Phospho [S222]	17.1	14	15.5	23.6	24.3	28	1.62876	0.70377	0.00392232	up
Q3TDR2	Uncharacterized protein	Wdr11	3	1	2	1	518	56.9	8.1	Phospho [S205; S208; S209]	148.8	173.5	153.3	217.9	247.2	234.1	1.47014	0.555956	0.00280938	up
Q64475	Histone H2B type 1-B	H2bc3	13	2	2	2	126	13.9	10.32	Phospho [S76]	41.9	42.3	41.6	52.5	56.9	58.4	1.33386	0.415611	0.0146786	up
Q8CBY3	Leukocyte receptor cluster member 8 homolog	Leng8	1	2	2	2	785	86.7	9.32	Phospho [S352]	90.1	74.4	75.9	136.9	123.6	123	1.59526	0.67379	0.00211904	up
A0A1Y7VLZ7	Phosphofurin acidic cluster sorting protein 2	Pacs2	1	2	3	2	894	98.4	6.64	Phospho [S454]	67	57.5	52.8	177.4	170.6	198.3	3.08122	1.6235	0.000190628	up
Q69ZF3	Non-lysosomal glucosylceramidase	Gba2	2	1	2	1	918	103.2	5.59	Phospho [S893]	63.1	62.7	70	85.4	78	82	1.25332	0.325754	0.00660681	up
D9J301	ENH isoform 1d	Pdlim5	1	1	4	1	574	61.8	7.91	Phospho [S119]	107.8	73.3	66.1	174.6	196	176.1	2.21157	1.14507	0.00239337	up
B2RWW1	Microtubule-associated protein 1S	Map1s	1	1	2	1	973	103	7.02	Phospho [S462]	48.9	27.9	26.5	79.2	81.5	80.1	2.33107	1.221	0.023292	up
Q8QZV4	Serine/threonine-protein kinase 32C	Stk32c	3	1	1	1	488	55.2	6.16	Phospho [S18]	36	31.4	28.2	40.5	46.7	48.2	1.41632	0.502145	0.0153519	up
A0A1S6GWH4	SAM_MT_RSMB_NOP domain-containing protein	Nsun2	2	1	2	1	782	88	6.74	Phospho [S48]	103	98.6	97.2	137.3	126.9	126.9	1.3089	0.388357	0.00137206	up
Q61762	Potassium voltage-gated channel subfamily A member 5	Kcna5	2	1	2	1	602	66.5	5.94	Phospho [S535]	144.4	121.1	120.1	201.8	186.3	193.7	1.50882	0.593418	0.00199686	up
B2RWW2	Golgb1 protein	Golgb1	0	1	1	1	3238	369.9	5.05	Phospho [S1760]	96.8	93.1	91.2	151.1	145.5	149.4	1.58662	0.66596	1.93e-05	up
Q7TQF2	F-box only protein 10	Fbxo10	1	1	2	1	950	104.4	7.85	Phospho [S338]	23.8	24.4	21.1	111.6	113.7	121.4	5.00289	2.32276	7.99e-06	up
Q810I0	Vacuolar protein sorting-associated protein 37D	Vps37d	4	1	1	1	261	28.5	9.57	Phospho [S15]	24.5	25.1	16.7	32.9	31.8	30.1	1.42986	0.515878	0.0282455	up
A0A1Y7VKX4	Mitogen-activated protein kinase kinase kinase	Map3k9	1	1	2	1	1100	121.2	6	Phospho [S609]	154.4	186.4	166.4	249	232.2	237.3	1.4166	0.502433	0.00264017	up
P49070	Calcium signal-modulating cyclophilin ligand	Camlg	6	1	3	1	294	32.5	7.74	Phospho [S53; S55]	100.6	119.7	122.6	144.5	139.3	145.4	1.25168	0.323862	0.0158805	up
Q3ZB59	GRB2-associated-binding protein 2	Gab2	2	1	1	1	665	73.2	8.31	Phospho [S402]	20.8	20.4	21.7	28.1	27.5	24.8	1.27822	0.354135	0.00578762	up
Q45VK6	Nuclear factor 90	Ilf3	2	1	1	1	716	78	8.31	Phospho [S395]	29.5	44.1	39.8	81.9	76.9	78.6	2.09347	1.0659	0.000830496	up
Q8K1S4	Netrin receptor UNC5A	Unc5a	1	1	4	1	898	98.8	6.92	Phospho [S445]	141.1	80.6	89.3	289.7	289.3	285.5	2.77974	1.47495	0.0100303	up
Q9DBR7	Protein phosphatase 1 regulatory subunit 12A	Ppp1r12a	1	1	3	1	1029	114.9	5.49	Phospho [S422]	132.5	90.5	103.3	221.6	234.1	226.6	2.09102	1.06421	0.000787071	up
A2A468	Nuclear receptor coactivator	Ncoa3	0	1	2	1	1402	151.7	7.47	Phospho [S719]	95.8	94.7	100.8	122.2	124.2	145.5	1.34535	0.42798	0.0120474	up
E9QM61	DNA repair protein-complementing XP-G cells homolog	Ercc5	1	1	2	1	1170	130.7	5.35	Phospho [S341]	184	179.7	197.8	235.6	235.3	233.6	1.25467	0.327314	0.0120396	up
A0A494BAP7	Histone acetyltransferase	Kat5	3	1	1	1	494	56.2	8.53	Phospho [S123]	56.2	62.7	59.1	82.5	84.7	82	1.4	0.485427	0.000320923	up
Q6P5D3	Putative ATP-dependent RNA helicase DHX57	Dhx57	1	1	3	1	1388	155.7	7.87	Phospho [S301]	99.4	82.4	93.8	247.3	236.9	251.8	2.67054	1.41713	2.11e-05	up
Q6NV83	U2 snRNP-associated SURP motif-containing protein	U2surp	1	1	2	1	1029	118.2	8.47	Phospho [T919]	25.2	22.5	22	118.6	119.6	118.5	5.11765	2.35548	8.84E-08	up
Q8CGF6	WD repeat-containing protein 47	Wdr47	1	1	2	1	920	102.2	5.97	Phospho [S304]	28.1	18.2	22.8	53	49.3	41.9	2.08683	1.06131	0.00448107	up
D3Z183	Major facilitator superfamily domain-containing protein 6	Mfsd6	1	1	1	1	794	87.8	5.71	Phospho [S736]	26.2	20	15	35.6	36.5	36	1.76634	0.820763	0.0395838	up
Q9Z268	RasGAP-activating-like protein 1	Rasal1	1	1	2	1	799	89.3	6.37	Phospho [T400]	70.5	50.9	52.2	134	128.8	118.7	2.19758	1.13592	0.000869317	up
B2RY03	Synaptopodin 2	Synpo2	1	1	1	1	1257	135.7	8.13	Phospho [S300]	61.2	54.9	46.3	74	73.3	70.5	1.34113	0.423452	0.0142486	up
Q8BP78	Protein FRA10AC1 homolog	Fra10ac1	3	1	2	1	315	37.2	7.28	Phospho [S243]	50.5	42.3	40.6	160.2	171.3	166.3	3.73163	1.89981	1.05e-05	up
Q8BUP0	START domain-containing protein (Fragment)	Stard7	2	2	3	2	409	47.2	7.47	Phospho [S392]	82.7	62.3	70.1	143	120.8	137	1.86332	0.897875	0.00224939	up
Q9JM13	Rab5 GDP/GTP exchange factor	Rabgef1	2	1	4	1	491	56.8	6.79	Phospho [S132]	176.8	130.4	142.1	424.2	409.2	432.8	2.81816	1.49475	6.24e-05	up
Q6P9P9	Zinc finger protein 655	Zfp655	2	1	2	1	541	63.3	6.76	Phospho [S80]	61.2	67.4	57.4	155.5	165.3	162.3	2.59731	1.37702	1.76e-05	up
Q91YR1	Twinfilin-1	Twf1	3	1	3	1	350	40.1	6.67	Phospho [T349]	187.1	154.5	168	296.5	282.8	292.4	1.71056	0.774466	0.000302329	up
A0A0G2JGL8	ATP-dependent RNA helicase DHX30	Dhx30	1	1	6	1	1186	132.9	8.59	Phospho [S218]	135.6	149.7	163.8	235.9	247.8	236	1.60254	0.680359	0.000568882	up
F6QK97	RNA polymerase III subunit C3 (Fragment)	Polr3c	6	1	1	1	193	21.7	6.55	Phospho [S79]	22.6	22.8	18	54.3	56.2	45.5	2.46057	1.29899	0.00107112	up
Q3UVU9	Uncharacterized protein	Sdccag8	3	1	1	1	439	50	6.55	Phospho [T91]	49.4	53.5	59.4	108.7	113.7	120.5	2.11275	1.07912	0.000178227	up
B2RUJ2	Erbb2ip protein	Erbin	1	1	1	1	1294	145	5.41	Phospho [S854]	37	35.4	40.1	86.8	75	84.2	2.18667	1.12873	0.000315583	up
Q8BZX4	Splicing regulatory glutamine/lysine-rich protein 1	Srek1	3	1	1	1	494	56.7	10.48	Phospho [S465]	81.5	44.7	50.9	93.2	97.9	115.9	1.73348	0.793674	0.0313055	up
Q5XW53	Death domain-associated protein (Fragment)	Daxx	1	1	1	1	715	79.6	4.87	Phospho [S491]	53.7	45.3	54.3	60.4	66.6	67	1.26549	0.339699	0.0197394	up
Q3TV38	UBIQUITIN_CONJUGAT_2 domain-containing protein	Ube2j1	5	1	1	1	318	35	6.99	Phospho [S266]	13.3	8.8	12.8	17.8	17.6	22	1.6447	0.717824	0.0206445	up
Q7TNV1	Ceramide synthase	Tlcd3b	4	1	2	1	275	30.8	8.84	Phospho [S265; S269]	37.6	37	47.8	74.3	78	79.1	1.89052	0.918785	0.000663748	up
E0CXD4	Protocadherin 1	Pcdh1	6	1	1	1	360	39.1	4.59	Phospho [S343]	52	55.2	58.2	72.2	65.4	67.2	1.23821	0.308256	0.00835836	up
A0A0G2JFX7	RNA-binding protein 8A	Rbm8a	5	1	2	1	171	19.1	4.97	Phospho [S53]	144.5	139	152.6	214.9	227.2	211.4	1.49851	0.583528	0.000308183	up
Q3USB7	Inactive phospholipase C-like protein 1	Plcl1	1	1	1	1	1096	122.6	5.64	Phospho [S570]	27.9	19.6	21.1	33	38.5	38.9	1.60933	0.68646	0.0119249	up
E9PXP7	Stonin-2	Ston2	1	1	1	1	898	99.8	5.48	Phospho [S743]	28.6	25.7	28.2	37.4	42.9	36.5	1.41576	0.501574	0.00649232	up
Q99LH2	Phosphatidylserine synthase 1	Ptdss1	2	1	2	1	473	55.6	8.28	Phospho [S442]	95.1	66.2	81.9	163.1	185.1	153.3	2.06209	1.04411	0.0023826	up
Q9D8Y8	Inhibitor of growth protein 5	Ing5	4	1	1	1	240	27.8	7.64	Phospho [S148]	47.7	35	45.5	61.3	64.4	74.5	1.56162	0.643046	0.0127034	up
A0A140T8J8	Nuclear pore complex protein Nup98-Nup96	Nup98	1	1	1	1	1187	124.7	6.39	Phospho [S1027]	50.8	55.1	53.9	82.7	82.3	77.1	1.51502	0.599336	0.000243134	up
D3YYE5	Regulator of G-protein-signaling 8 (Fragment)	Rgs8	8	1	1	1	115	13.3	8.95	Phospho [S46]	53.1	39.3	39.5	85.6	69.2	70.3	1.7066	0.771121	0.0112999	up
G5E861	Sodium channel and clathrin linker 1	Sclt1	1	1	2	1	688	80.4	6.05	Phospho [S656]	61.2	52.5	51.1	87.4	91.5	92.2	1.64502	0.718109	0.000533496	up
F6VMS8	SH3-containing GRB2-like protein 3-interacting protein 1 (Fragment)	Sgip1	20	1	2	1	70	8	5.55	Phospho [S27]	48.1	38.8	49.8	142.1	147.3	140.6	3.14557	1.65332	1.62e-05	up
P63094	Guanine nucleotide-binding protein G(s) subunit alpha isoforms short	Gnas	2	1	2	1	394	45.6	5.96	Phospho [S352]	56.3	55.9	66.6	102.8	91.2	101.9	1.65492	0.726763	0.00158143	up
Q8CC13	AP complex subunit beta	Ap1b1	1	1	1	1	953	104.9	5.06	Phospho [S239]	63.4	51.9	46.4	90.1	85.7	89.2	1.63884	0.712673	0.00266859	up
Q8VI59	Pecanex-like protein 3	Pcnx3	0	1	1	1	2028	221.4	6.62	Phospho [S287]	19.6	20	22.1	28.7	30.7	28.4	1.42301	0.50895	0.00119806	up
D3Z6F8	DET1- and DDB1-associated protein 1	Dda1	27	1	3	1	37	4.1	4.72	Phospho [S30]	132.7	83.5	98	176.7	168.7	173.6	1.65181	0.724051	0.039848	up
Q61271	Activin receptor type-1B	Acvr1b	3	1	1	1	505	56.7	7.17	Phospho [S168]	37.7	38.1	32.2	46.9	48	46.8	1.31204	0.391808	0.00443741	up
Q3UD58	Uncharacterized protein	Txlna	3	1	1	1	554	62.3	6.74	Phospho [S515]	34.8	24.4	25.9	50.2	51.2	45	1.72033	0.782685	0.00562766	up
Q8BXK8	Arf-GAP with GTPase, ANK repeat and PH domain-containing protein 1	Agap1	1	1	1	1	857	94.4	7.94	Phospho [S339]	8.3	8.9	9.4	31.4	34.8	29.8	3.60902	1.85161	0.000105376	up
Q571A1	MKIAA0765 splice variant 1 (Fragment)	Cpne1	4	1	3	1	409	45	5.88	Phospho [T398]	99.6	121.5	122.6	141.2	134.4	152	1.24411	0.315112	0.0368718	up
G5E8R4	Serine/threonine-protein phosphatase 6 regulatory subunit 3	Ppp6r3	2	1	2	1	873	97.8	4.58	Phospho [S851; S852]	35.3	38.6	29.4	44.6	47.9	45.8	1.33882	0.420961	0.0150814	up
P51660	Peroxisomal multifunctional enzyme type 2	Hsd17b4	1	1	1	1	735	79.4	8.57	Phospho [S308]	94.6	66.2	74.6	129	111.9	120.6	1.53568	0.618881	0.0125931	up
D6RFU2	Lysophosphatidylserine lipase ABHD12	Abhd12	5	1	1	1	298	33.3	8.59	Phospho [S54]	41.9	34.2	25.4	69	60.5	55.8	1.82562	0.868383	0.0103949	up
Q8BHH9	Transmembrane protein 179	Tmem179	3	1	2	1	233	26.4	5.95	Phospho [S224]	124	131.8	153.1	235.6	200.6	243.7	1.66275	0.733575	0.00466055	up
Q9EPE9	Manganese-transporting ATPase 13A1	Atp13a1	1	1	1	1	1200	132.3	8.03	Phospho [S22]	38.1	17.1	19	61.1	65.2	61.1	2.52561	1.33663	0.00528075	up
P28184	Metallothionein-3	Mt3	18	1	1	1	68	7	7.47	Phospho [S36]	64.9	60.5	63	103.9	110.5	92.6	1.62951	0.70444	0.00182572	up
A0A668KM66	Phospholipid phosphatase-related protein type 5	Plppr5	3	1	7	1	260	28.9	8.02	Phospho [S246]	527.2	462.4	524.3	811.6	756.2	811	1.57131	0.651964	0.000501827	up
Q9CYI4	Putative RNA-binding protein Luc7-like 1	Luc7l	3	1	1	1	371	43.9	9.88	Phospho [S363]	13.4	16.3	17.5	35.1	45.6	45.6	2.67585	1.42	0.00206165	up
Q06BK5	Kelch family protein Nd1-S2	Ivns1abp	3	1	1	1	361	39.8	6.04	Phospho [S41; S44]	16	13.9	9.1	22.3	23.8	25.6	1.83846	0.878499	0.00842393	up
A0A0G2JER6	Arf-GAP with GTPase, ANK repeat and PH domain-containing protein 3 (Fragment)	Agap3	2	1	1	1	445	48.7	8.27	Phospho [S33]	93.2	84.3	91.5	122.2	124.5	116.2	1.34907	0.431966	0.00105095	up
B2RXC2	Kinase	Itpkb	1	1	1	1	942	102.6	8	Phospho [S274]	73.4	51.4	59.8	88.4	81.4	78.2	1.34345	0.425938	0.0405754	up
Q0VDP2	Slc2a13 protein	Slc2a13	3	1	1	1	504	55.4	6.28	Phospho [S496]	11	14.4	17.6	26.7	27.2	32.6	2.01163	1.00836	0.00567613	up
Q8K2R5	Zinc finger protein 668	Znf668	2	1	1	1	619	68.3	8.87	Phospho [T45]	39.6	40.1	28.9	65.7	60.2	74.5	1.8453	0.883858	0.00524534	up
Q8C190	VPS9 domain-containing protein 1	Vps9d1	1	1	1	1	649	71.2	6.87	Phospho [S116]	65.8	62.1	56.2	88.5	80.5	82	1.36339	0.447198	0.00389729	up
G3X9Q6	La-related protein 4	Larp4	1	1	1	1	719	79.7	6.51	Phospho [S717]	83.7	78.5	74	107.6	119.1	105	1.40432	0.48987	0.00350456	up
G5E829	Plasma membrane calcium-transporting ATPase 1	Atp2b1	6	5	27	1	1220	134.7	5.91	Phospho [S17; S769; S1127; S1178; S1211]	883.9	799.2	744.2	601.7	617.6	605.4	0.751741	-0.411693	0.0369612	down
Q9EPN1	Neurobeachin	Nbea	2	6	73	6	2936	326.5	6.2	Phospho [S1252; S1311; S1519; S1776]	2648.9	2891.9	2945.8	2276.7	2244.2	2283.5	0.801782	-0.318719	0.0238648	down
Q9JIS5	Synaptic vesicle glycoprotein 2A	Sv2a	5	4	27	4	742	82.6	5.57	Phospho [S127; S393; Y480]	1259.3	1476.3	1482.7	1169.8	1115.6	1215.4	0.829908	-0.268977	0.0387124	down
Q6ZPY3	MKIAA1087 protein (Fragment)	mKIAA1087	5	4	14	4	723	79.7	5.12	Phospho [S196; S424]	793	850.3	813.4	657.5	612.8	700.4	0.802174	-0.318014	0.00592993	down
A0A1S6GWH5	UBA_e1_C domain-containing protein	Uba1	4	3	16	3	1118	124.2	5.99	Phospho [S870; S895; S936]	758.3	895.8	874.8	694.7	631.2	715.2	0.80711	-0.309163	0.0307061	down
A2A690	Protein TANC2	Tanc2	3	7	31	7	1994	220.1	7.97	Phospho [S294; S400; S404; S1480; S1521; S1534; S1538; S1981]	1799.4	1551.5	1558.4	1376.7	1312.4	1367	0.826207	-0.275424	0.0275659	down
Q8K3L3	Phosphoinositide-dependent protein kinase-1 beta	Pdpk1	4	1	5	1	532	60.9	7.59	Phospho [S217]	534.2	468.8	603.1	353.3	397.1	424.4	0.731461	-0.451147	0.030771	down
O88643	Serine/threonine-protein kinase PAK 1	Pak1	8	3	29	3	545	60.7	5.74	Phospho [S115; S144; T219; S220; S223; T225]	2084.7	2321.6	2526	1517.7	1517.1	1708.4	0.684217	-0.547473	0.00688601	down
A0A1Y7VL44	Tetratricopeptide repeat protein 7B	Ttc7b	7	4	11	4	860	96	6.87	Phospho [S160; T161; T220; S630; S694; S695]	435.3	495	444.3	359.5	354.3	364.5	0.784446	-0.350253	0.0309918	down
P60335	Poly(rC)-binding protein 1	Pcbp1	11	2	20	2	356	37.5	7.09	Phospho [S173; S190]	771.4	785.6	720.3	575.2	578.2	602.3	0.770957	-0.375278	0.00129416	down
F6QYF8	Aminopeptidase (Fragment)	Npepps	4	4	7	4	876	98.5	5.88	Phospho [S641; S697; S702; S745]	552.8	663.5	649.6	525	503.8	494.6	0.816442	-0.292577	0.0337017	down
F8WGF2	Nitric oxide synthase, brain	Nos1	5	4	12	4	1463	164.2	7.24	Phospho [T116; T128; S140; S283; S287]	627.6	728	782.4	529.1	568.8	607.7	0.797755	-0.325983	0.0467333	down
Q8BVX3	eIF-3c_N domain-containing protein (Fragment)	Eif3c	10	2	63	2	268	30.6	4.83	Phospho [S39; S166]	4132.2	4508.4	4553.8	3585.3	3637.5	3724.6	0.8297	-0.269337	0.00583334	down
A0A2R8W6U6	Poly(rC)-binding protein 2 (Fragment)	Pcbp2	6	1	12	1	265	27.8	7.36	Phospho [T81; S85]	612.3	523.1	513.2	368.5	364.6	383.9	0.677545	-0.561612	0.00523384	down
F7DAP1	Disintegrin and metalloproteinase domain-containing protein 22 (Fragment)	Adam22	10	2	15	1	249	27.4	9.77	Phospho [S153; S176]	325.4	375.7	361.9	312.1	297.1	275	0.831797	-0.265697	0.0320876	down
Q9Z0E0	Neurochondrin	Ncdn	4	2	7	2	729	78.8	5.54	Phospho [S409; T582; S583]	322.3	379.7	358.5	299.2	283.3	294.8	0.827251	-0.273602	0.0247487	down
P68510	14-3-3 protein eta	Ywhah	17	5	8	2	246	28.2	4.89	Phospho [S65]	237.6	276.1	249.7	213.1	205.5	185.5	0.791328	-0.337652	0.0193742	down
Q8BGU5	Cyclin-Y	Ccny	9	3	33	3	341	39.4	7.2	Phospho [S100; S324; S326]	1516.5	1560.4	1509.8	1265.8	1306.1	1236	0.830205	-0.268461	0.000546678	down
E9Q9R9	Disks large homolog 5	Dlg5	1	1	2	1	1921	214.3	7.4	Phospho [S132]	99.2	105.7	111	87	87.7	85.9	0.824945	-0.277631	0.0301548	down
Q3B7Z2	Oxysterol-binding protein 1	Osbp	2	2	5	2	805	88.7	7.2	Phospho [S238]	918.2	1062.3	1034.9	788.6	776.3	772.1	0.775022	-0.367692	0.0347099	down
Q9DCE1	t-SNARE coiled-coil homology domain-containing protein	Stx7	11	2	12	2	261	29.7	5.57	Phospho [T41; S75; T79]	480.1	478.7	480.2	378.2	400.1	383.3	0.807227	-0.308953	0.0048945	down
Q8BVU7	Uncharacterized protein	Pgm5	10	1	6	1	222	23.5	6.9	Phospho [S61]	253.1	281.1	287	180.9	173.7	191.7	0.665246	-0.58804	0.00143125	down
Q68EG4	Anion exchange protein	Slc4a3	3	4	12	4	1239	136.6	7.11	Phospho [S198; S296; S679]	578.3	550.4	506.8	430.5	430.5	402.1	0.772302	-0.372763	0.00557749	down
Q8R191	Synaptogyrin-3	Syngr3	15	3	10	3	229	24.5	8.18	Phospho [S19; S96; T134; T139]	604.2	621.9	628.7	519.7	484.5	530.7	0.827529	-0.273119	0.00247208	down
Q3TRJ1	Vacuolar protein sorting-associated protein 35	Vps35	2	2	15	2	796	91.7	5.44	Phospho [S783]	711.3	681.4	713.2	569.3	579.1	566	0.814094	-0.296733	0.0002915	down
G3UX26	Voltage-dependent anion-selective channel protein 2	Vdac2	12	3	7	3	283	30.4	7.58	Phospho [S104; S240]	258.4	326.3	329.4	238.2	245.6	232.5	0.783612	-0.351788	0.0483864	down
E3VRZ7	Large conductance Ca2+-activated potassium channel VYR variant 20	Kcnma1	3	3	13	1	1175	132.3	7.4	Phospho [S704; S721; S1026; T1027]	222.9	246.3	233.6	192.9	191	197.4	0.82712	-0.273831	0.00449087	down
H7BXC3	Triosephosphate isomerase	Tpi1	14	2	11	2	167	18	5.58	Phospho [S77; S130]	579.5	639.7	675.9	512.7	498.4	538.1	0.817477	-0.290751	0.0192576	down
Q3UZ06	Uncharacterized protein	Sec22b	8	1	11	1	166	18.9	6.19	Phospho [S137]	407.3	436.4	396	339.5	338.4	352.4	0.831088	-0.266927	0.00556633	down
Q62101	Serine/threonine-protein kinase D1	Prkd1	3	2	6	2	918	102	6.58	Phospho [S203; T752]	215.5	211.8	208.2	159.7	179	178.9	0.814477	-0.296055	0.00434303	down
D3YVE8	Solute carrier family 35 member G2	Slc35g2	3	2	18	2	412	46.4	7.87	Phospho [S409]	452.2	463	466.6	396	376	369.6	0.826169	-0.275492	0.000901953	down
Q3UHE7	Uncharacterized protein	Kif21a	2	2	6	1	1628	181.3	5.99	Phospho [S223; S224; S1627]	126.1	123.5	145.4	105.6	110.8	108	0.821266	-0.284079	0.0291317	down
A8Y5N8	Pleckstrin homology domain-containing family F member 2 (Fragment)	Plekhf2	11	1	3	1	197	22.1	9.45	Phospho [S16]	152.5	141.9	141.5	122.1	117.7	122.3	0.830695	-0.267609	0.00323645	down
P42669	Transcriptional activator protein Pur-alpha	Pura	10	2	2	2	321	34.9	6.44	Phospho [S181; S255]	195.5	212.9	220.6	165.5	181.6	169.9	0.82194	-0.282896	0.0134573	down
Q9R0P9	Ubiquitin carboxyl-terminal hydrolase isozyme L1	Uchl1	14	2	7	2	223	24.8	5.24	Phospho [S125; S145]	775.4	876	883.5	691.8	657.1	693.6	0.805752	-0.311593	0.0111791	down
P63213	Guanine nucleotide-binding protein G(I)/G(S)/G(O) subunit gamma-2	Gng2	23	1	10	1	71	7.8	7.99	Phospho [T52]	361.4	350.8	342.7	246.7	300.1	251.5	0.756754	-0.402103	0.00877741	down
O08582	GTP-binding protein 1	Gtpbp1	5	2	3	2	668	72.3	8.29	Phospho [S69; S580]	124.2	134.9	144.9	103	106.8	109.9	0.791337	-0.337637	0.0111635	down
Q8BR92	Paralemmin-2	Palm2	8	2	47	2	376	42.1	5.15	Phospho [S315; S355]	3083.7	2814.9	2963.2	2336.4	2371.1	2429.6	0.805378	-0.312262	0.00221476	down
P97868	E3 ubiquitin-protein ligase RBBP6	Rbbp6	2	3	9	3	1790	199.5	9.63	Phospho [S773; S874; S1179]	266.2	257	242.9	198.1	198.3	205.3	0.785407	-0.348488	0.00158033	down
Q921S5	V-type proton ATPase subunit	Atp6v0d1	7	2	10	2	351	40.3	4.96	Phospho [Y248; S283]	393.3	393.5	394.4	308.9	303.7	303.1	0.775229	-0.367306	1.2e-06	down
Q14CH0	Protein FAM171B	Fam171b	2	1	8	1	825	92	8.37	Phospho [S792]	477.5	540.1	493.5	409.4	383.3	400.8	0.789822	-0.340401	0.0064337	down
Q9CZX7	Type 2 phosphatidylinositol 4,5-bisphosphate 4-phosphatase	Pip4p2	9	1	2	1	257	28	8.68	Phospho [S47]	163.1	183.4	191.5	151.3	148.7	143.2	0.823792	-0.279648	0.0227579	down
P47856	Glutamine--fructose-6-phosphate aminotransferase [isomerizing] 1	Gfpt1	2	1	39	1	697	78.5	6.84	Phospho [S259; T260]	1657.6	1593.3	1607.5	1069.7	1103	1194.7	0.693109	-0.528846	0.000296231	down
A4FUW1	4932417H02Rik protein (Fragment)	Rptor	1	1	5	1	1333	149.1	6.93	Phospho [S861; T863]	245.7	266.9	250.8	209.7	216.6	205.5	0.827613	-0.272971	0.00359839	down
B1Q450	Hemoglobin beta chain subunit	HBB1	15	2	7	1	147	15.8	7.69	Phospho [S13; S88]	140.2	138.1	130.3	110.9	105.3	101.3	0.777044	-0.363933	0.00177509	down
Q80UU9	Membrane-associated progesterone receptor component 2	Pgrmc2	9	1	2	1	217	23.3	5.15	Phospho [S84]	104.6	112.1	114.7	85.6	85.5	87.1	0.779119	-0.360085	0.00136013	down
Q9Z1X2	Phosphatidylserine synthase 2	Ptdss2	3	1	8	1	473	55	7.09	Phospho [S16]	473.9	495.9	496	381.2	386.4	379.6	0.782644	-0.353571	0.000154612	down
Q50H33	BTB/POZ domain-containing protein KCTD8	Kctd8	5	2	7	2	476	52.7	8.38	Phospho [S331; S413]	254.3	222.7	233.6	194.4	189.2	180	0.793133	-0.334366	0.00856043	down
Q9CUV0	Uncharacterized protein (Fragment)	Gria1	11	1	3	1	137	14.3	8.97	Phospho [S79]	396.1	332.3	355.9	270.5	263	271.2	0.742138	-0.430241	0.0354683	down
P49025	Citron Rho-interacting kinase	Cit	1	2	7	2	2055	235.2	6.54	Phospho [S479; S1608]	220	235.6	257.9	177	169.4	164	0.715347	-0.483285	0.00433139	down
P61967	AP-1 complex subunit sigma-1A	Ap1s1	16	2	2	2	158	18.7	5.73	Phospho [S147]	155	178.6	175.2	135.3	138.8	139.6	0.81309	-0.298514	0.0133037	down
Q3TTB4	Uncharacterized protein (Fragment)	Hk1	5	3	7	3	670	74.3	6.99	Phospho [S167; T387; S624]	231.5	241.2	244.3	197.2	180.8	181.5	0.780335	-0.357835	0.00135093	down
P58404	Striatin-4	Strn4	2	1	3	1	760	81.6	5.38	Phospho [S223]	138.3	113	118.6	101.3	92.7	88.6	0.76399	-0.388374	0.027052	down
Q8CD98	PFK domain-containing protein	Pfkl	2	3	32	3	465	51.7	7.72	Phospho [S460]	1971.8	2141.9	2018.7	1490.8	1529.3	1762.2	0.779841	-0.358747	0.010377	down
Q920R0	Alsin	Als2	2	2	3	2	1651	182.5	6.3	Phospho [S477; S483; S1302]	181.4	181.2	179.3	140.9	137.8	157.7	0.805315	-0.312376	0.0283402	down
D3YTS3	RIKEN cDNA D630045J12 gene	D630045J12Rik	2	3	15	3	1799	193.9	6.13	Phospho [S1197; S1236; S1243; T1470; S1472]	811.2	943.8	922.5	685.1	706.9	788.5	0.814379	-0.296228	0.0329066	down
A0A1L1SUX8	Thy-1 membrane glycoprotein (Fragment)	Thy1	19	2	11	2	125	14	9.22	Phospho [S24; S82; Y86]	139.5	158.7	144.4	119.5	112.7	117.9	0.791008	-0.338236	0.0072687	down
Q8K3H0	DCC-interacting protein 13-alpha	Appl1	3	1	2	1	707	79.3	5.41	Phospho [S401]	137.8	118	137.8	103.3	112.5	110	0.827744	-0.272744	0.0341371	down
Q5J8K5	CAST1/ERC2 splicing variant-4	Erc2	2	2	3	2	953	110.2	7.03	Phospho [S14; S666]	229.5	254	234.1	195.1	194.1	203.6	0.826087	-0.275634	0.00681044	down
A0A338P6P6	Arf-GAP with coiled-coil, ANK repeat and PH domain-containing protein 2	Acap2	2	2	6	2	805	91.1	6.43	Phospho [S521]	377.8	370.5	349.6	299.4	286.9	292.1	0.800073	-0.321797	0.00135126	down
D3YXA6	Tripartite motif-containing protein 46	Trim46	2	1	6	1	736	80.9	7.87	Phospho [S604]	175.5	142.7	161.9	129.7	121.6	137	0.80879	-0.306163	0.0435232	down
A0A3Q4L2U5	Solute carrier family 25 member 46	Slc25a46	9	1	6	1	239	26.1	7.28	Phospho [T45]	198.6	192	207.3	160.4	176.5	150.3	0.814852	-0.29539	0.0138894	down
A0A0R4J0G0	Phosphoenolpyruvate carboxykinase [GTP], mitochondrial	Pck2	2	1	9	1	667	73.4	7.74	Phospho [S331]	162.8	204.6	203.1	153.3	141.3	152.4	0.783523	-0.351952	0.0443732	down
Q0VBL3	RNA-binding protein 15	Rbm15	2	2	6	2	962	105.7	10.08	Phospho [S293; T567]	266.9	273.9	270.4	220.5	226.9	222.6	0.825937	-0.275897	6.96e-05	down
A0A0A6YWC8	Vimentin	Vim	7	3	7	2	427	49.2	5.12	Phospho [S73; S325; S339]	137	120.4	122.9	99.3	101.6	87.2	0.75756	-0.400568	0.0108246	down
Q80TU0	MKIAA0705 protein (Fragment)	mKIAA0705	2	2	6	2	1252	137.2	6.3	Phospho [S467; S531]	355.9	355.8	319.1	286.7	278	280.8	0.820237	-0.285888	0.00784356	down
A0A338P675	Crk-like protein (Fragment)	Crkl	17	1	2	1	148	16.8	5.53	Phospho [S107]	256.9	225.7	263.8	193.6	204	208.8	0.812433	-0.299679	0.0205004	down
Q8CIN4	Serine/threonine-protein kinase PAK 2	Pak2	2	1	5	1	524	57.9	5.77	Phospho [S141]	106.3	146.4	134.1	77.7	83.4	92.6	0.655895	-0.608464	0.0246092	down
Q6PD17	Usp32 protein (Fragment)	Usp32	2	1	1	1	846	95	6.89	Phospho [T568]	47.9	44.9	53.6	35.3	37.5	40	0.770492	-0.376148	0.017915	down
P98203	Armadillo repeat protein deleted in velo-cardio-facial syndrome homolog	Arvcf	2	2	11	2	962	105	6.64	Phospho [S347; T643]	678.1	591.1	652.5	480	482.6	531.4	0.777437	-0.363203	0.00976525	down
Q9R0N9	Synaptotagmin-9	Syt9	3	1	2	1	491	56.2	7.24	Phospho [S177]	93	84.3	100	76.7	58.9	70.1	0.741796	-0.430906	0.0258447	down
Q93092	Transaldolase	Taldo1	3	1	21	1	337	37.4	7.03	Phospho [S237]	1034.7	1275.8	1225.1	912.1	881	1012.4	0.7935	-0.333697	0.0433499	down
Q9D0R8	Protein LSM12 homolog	Lsm12	7	1	4	1	195	21.7	7.74	Phospho [T75]	142.5	133.6	126.3	96.5	107	107.2	0.772117	-0.373108	0.00647434	down
Q8C4U2	Transmembrane protein 145	Tmem145	2	1	2	1	746	82.4	8.9	Phospho [S511]	81.7	94.7	102	71.8	76.6	75.8	0.805316	-0.312373	0.0418722	down
P11881	Inositol 1,4,5-trisphosphate receptor type 1	Itpr1	0	1	4	1	2749	313	6.04	Phospho [S1588]	108.2	83.8	87.5	53.8	55	53.6	0.581038	-0.783297	0.035433	down
A0A2X0SSQ6	TIAM2 (Fragment)	TIAM2	1	2	6	2	1717	192.7	7.44	Phospho [S1116; S1604]	641.5	708.1	687	475.8	486.1	483.6	0.709761	-0.494594	0.00852795	down
Q0VD85	Potassium channel, subfamily K, member 4	Kcnk4	5	1	2	1	398	43	9.19	Phospho [S278]	69.4	73.3	78.5	52	54.2	52.2	0.716094	-0.481779	0.00155039	down
Q3UPX0	Uncharacterized protein	Crym	5	1	4	1	313	33.5	5.67	Phospho [S9]	95.4	84.4	94.1	71.3	76.3	69	0.7908	-0.338616	0.00947785	down
A0A2R8W6P0	Leukocyte surface antigen CD47	Cd47	4	1	8	1	342	37.3	7.74	Phospho [S335]	1158.5	1111.4	1179.2	714.5	784.7	929.2	0.704068	-0.506214	0.00683428	down
Q9CX80	Cytoglobin	Cygb	12	1	3	1	190	21.5	6.8	Phospho [T180]	156.1	152.8	155.3	120.3	124.3	126.3	0.799009	-0.323716	0.000104778	down
Q0PD14	Rab39B	Rab39b	8	1	4	1	213	24.6	7.83	Phospho [S201]	230.7	257.6	260.4	206.2	211.2	205.5	0.831975	-0.265387	0.0121427	down
Q3TUD0	Phosphodiesterase (Fragment)	Pde4a	2	1	4	1	726	80.6	5.01	Phospho [S215]	43.9	38.9	41.2	33.9	26.7	33.4	0.758065	-0.399607	0.0216289	down
Q6P5F7	Protein tweety homolog 3	Ttyh3	2	1	4	1	524	57.7	5.85	Phospho [S437]	249.6	190.7	208.7	139.2	150	172.9	0.712018	-0.490013	0.0360184	down
A0A140LJD2	Protein TANC2 (Fragment)	Tanc2	11	1	3	1	152	16.4	5.17	Phospho [S105]	200.4	216	190.6	166	170.1	152.1	0.804283	-0.314224	0.0125327	down
Q8R0C2	Slc6a15 protein (Fragment)	Slc6a15	8	1	4	1	241	27	5.4	Phospho [S187]	132.7	144.6	126.5	83	98.1	98.8	0.693165	-0.528729	0.00505479	down
S4R2D2	ADP-ribosylation factor-binding protein GGA3	Gga3	2	1	10	1	595	64.5	5.47	Phospho [S159]	297.3	301.2	329.6	269.5	239.8	258.6	0.827389	-0.273362	0.0162255	down
Q3UIJ5	Serine/threonine-protein kinase	Ulk2	3	2	6	2	1037	112.8	8.62	Phospho [S528; S600]	60.8	64	49.7	38	44.1	40.1	0.700287	-0.513983	0.0204948	down
Q3TXS9	S5 DRBM domain-containing protein	Rps2	9	2	3	2	293	31.2	10.18	Phospho [S264; S281]	145.9	111.7	110.4	64.4	62.6	70.4	0.536413	-0.898584	0.0086796	down
D3Z4A4	Peroxiredoxin-2 (Fragment)	Prdx2	11	1	2	1	146	16	5.53	Phospho [T16]	149.4	125.5	146.9	120.8	109.9	113.8	0.816738	-0.292055	0.0351246	down
D3Z479	Sorting nexin-15	Snx15	6	1	1	1	251	28.6	6.81	Phospho [T148]	18.3	18.7	17.8	11.1	12.2	11.8	0.640511	-0.642705	9.2e-05	down
Q9CQ22	Ragulator complex protein LAMTOR1	Lamtor1	7	1	6	1	161	17.7	5.15	Phospho [S27; T28]	94.2	100.6	105.6	77.7	87.1	79.7	0.813915	-0.29705	0.0129677	down
Q925J9	Mediator of RNA polymerase II transcription subunit 1	Med1	1	1	1	1	1575	167	8.73	Phospho [T1051]	38.6	37.5	34.7	26.7	31.8	27.2	0.773466	-0.370591	0.013777	down
E9QMR2	Dedicator of cytokinesis protein 9	Dock9	1	2	5	2	2058	234.8	7.56	Phospho [S20; S924]	501.7	430.2	477.6	305.2	293.3	323.1	0.653849	-0.612971	0.00201513	down
E9Q226	Cyclin Y-like 1	Ccnyl1	4	1	11	1	291	33.7	6.93	Phospho [S276]	820.9	953.6	966.5	747.4	763.2	712	0.810872	-0.302454	0.0242004	down
G3X8S1	Mitochondrial import inner membrane translocase subunit TIM14	Dnajc19	9	1	2	1	157	17	9.63	Phospho [S70]	42.2	38.9	40.2	26.1	29.2	32.2	0.721352	-0.471225	0.00493525	down
A0A0A0MQ73	Histone-lysine N-methyltransferase 2D	Kmt2d	0	1	3	1	5588	599.9	5.78	Phospho [S727]	170	174.8	204	140.5	150.6	154.6	0.812136	-0.300208	0.0396012	down
A0A1D5RLL3	Protein EFR3 homolog A	Efr3a	3	1	3	1	846	95.6	6.7	Phospho [S247]	98	90	87.8	73.4	73.3	74.4	0.801668	-0.318923	0.0264273	down
A2AF67	Dedicator of cytokinesis protein 11	Dock11	1	1	5	1	1902	218.1	7.77	Phospho [S1037]	192.8	204.3	202	176.6	163.8	152.9	0.823402	-0.280332	0.0101712	down
Q5M956	BTB/POZ domain-containing protein KCTD1	Kctd1	7	1	2	1	257	29.4	7.08	Phospho [S12]	72.7	84	77.7	66.8	60.1	61.2	0.802474	-0.317473	0.0163186	down
Q8C0J6	Ankyrin repeat domain-containing protein SOWAHC	Sowahc	2	1	8	1	512	54.9	6	Phospho [S82]	342.1	273.7	273.9	232.5	222.4	210.6	0.748005	-0.41888	0.0340969	down
Q3UBL8	Periphilin-1	Pphln1	4	1	4	1	312	35.9	7.28	Phospho [S78]	97.9	92.3	92.9	81.5	71.9	71.9	0.795832	-0.329464	0.00623328	down
A0A338P6U8	AT-rich interactive domain-containing protein 1B	Arid1b	1	1	1	1	2296	242.2	6.74	Phospho [S1809]	57	58.6	66.3	51.4	46.9	42.1	0.771853	-0.373603	0.0244672	down
Q9QY76	Vesicle-associated membrane protein-associated protein B	Vapb	5	1	4	1	243	26.9	7.78	Phospho [S159]	405.4	451.9	434.2	339.1	350.4	336.3	0.79427	-0.332298	0.00338371	down
Q9WTR1	Transient receptor potential cation channel subfamily V member 2	Trpv2	3	2	4	2	756	85.9	6.99	Phospho [S37; S47]	342.8	374.3	389.2	311.4	299.4	306.4	0.82907	-0.270434	0.0111062	down
G3UYV7	40S ribosomal protein S28 (Fragment)	Rps28	20	1	2	1	56	6.3	9.96	Phospho [S10]	82	85.4	74.6	68.3	70.9	60.7	0.826033	-0.275729	0.0336776	down
Q3US00	SF3b1 domain-containing protein (Fragment)	Sf3b1	2	1	3	1	781	86.3	6.93	Phospho [T426]	75.8	79.8	78.3	54.8	67.2	61.5	0.784523	-0.350112	0.0111783	down
G3X9H7	Protein MTSS 1	Mtss1	3	1	1	1	759	82.4	6.92	Phospho [S636]	148.5	120.4	129	103.9	110.3	102.7	0.796431	-0.328378	0.0353669	down
A0A0R4J1I6	Nuclear pore membrane glycoprotein 210	Nup210	1	1	5	1	1842	199.4	6.6	Phospho [S1795; T1800]	424.5	343	389.7	275	270.8	293.8	0.725544	-0.462864	0.012692	down
Q8BZ97	PR domain zinc finger protein 8	Prdm8	2	1	15	1	687	70.8	7.15	Phospho [S372]	277.7	289.2	247.5	225.8	230.4	213.4	0.8222	-0.282438	0.0228872	down
G3UXJ5	Iporin	Rusc2	2	1	1	1	803	85	7.14	Phospho [S542]	19.1	16.6	16.9	15	13.5	12	0.769962	-0.377141	0.0261854	down
Q6A074	MKIAA0400 protein (Fragment)	Asap2	2	1	2	1	970	107.7	6.71	Phospho [T813; T814]	60.6	57.8	49.8	44.6	41.4	36.5	0.7283	-0.457396	0.0190039	down
Q8CCR6	ETS translocation variant 1	Etv1	3	1	1	1	437	50.1	6.24	Phospho [S176]	32.9	37.5	35.6	18.7	30.3	25.2	0.7	-0.514573	0.0426264	down
Q3TFE8	Importin N-terminal domain-containing protein	Kpnb1	2	1	1	1	875	97.1	4.78	Phospho [S12]	91.6	86.2	93.5	66.2	66.5	59.8	0.709547	-0.495031	0.00105189	down
A0A1D5RLX9	Putative sodium-coupled neutral amino acid transporter 7 (Fragment)	Slc38a7	3	1	5	1	409	44.1	5.53	Phospho [S28]	98.7	110.3	118.4	85	84.8	92.9	0.802382	-0.317638	0.0268112	down
E9QMU3	Ensconsin	Map7	3	2	4	2	730	81.9	9.36	Phospho [S209; T277]	235.3	208.5	216.3	185.2	179.2	178.9	0.823057	-0.280936	0.00905628	down
Q9JJV5	Voltage-dependent calcium channel gamma-3 subunit	Cacng3	4	2	6	2	315	35.5	9.48	Phospho [S213; S248]	485.5	421.7	389.2	288.3	277.4	266	0.641546	-0.640376	0.00592572	down
Q8R1N0	Zinc finger protein 830	Znf830	3	1	2	1	363	40.6	5.4	Phospho [S216]	101.3	110	121.5	80.6	83	85.1	0.747296	-0.420249	0.00946178	down
B1AVY7	Kinesin-like protein KIF16B	Kif16b	1	1	1	1	1312	150	6.44	Phospho [S838]	94.4	114.4	106.2	81.8	73.9	74.6	0.731111	-0.451837	0.0111577	down
E0CXQ1	High affinity cAMP-specific and IBMX-insensitive 3,5-cyclic phosphodiesterase 8B (Fragment)	Pde8b	3	1	3	1	329	37.2	6.43	Phospho [S316]	130.9	139.3	137.6	107.5	104.4	103	0.772192	-0.372968	0.000428904	down
A0A494B982	Guanine deaminase	Gda	8	2	3	2	429	48.4	5.38	Phospho [S91; S259]	171.6	175.1	181.9	138.3	148	145.8	0.817442	-0.290811	0.00158302	down
K7XUH1	Sphingosine 1-phosphate receptor 1	S1pr1	3	1	3	1	382	42.6	9.44	Phospho [S351]	41.9	38	46.4	33.9	31.3	34.7	0.790974	-0.338298	0.0288456	down
Q9D1J1	Adaptin ear-binding coat-associated protein 2	Necap2	7	1	1	1	266	28.6	7.94	Phospho [S181]	38.8	49.6	44.3	33.7	36.5	31.7	0.767898	-0.381014	0.0396762	down
D3YZ86	Guanine nucleotide exchange factor for Rab-3A	Rab3il1	3	1	2	1	430	47.8	6.33	Phospho [S227]	67.2	67.2	61.3	53.2	52.3	54.8	0.819111	-0.287869	0.00491537	down
Q3U2B7	Phospholipid-transporting ATPase	Atp11b	2	1	1	1	841	95.2	6.24	Phospho [S473]	26.7	23.8	24.5	21.3	19.9	20.2	0.818667	-0.288652	0.00955556	down
Q8CHP6	Polyhomeotic-like protein 3	Phc3	2	1	2	1	981	105.3	6.6	Phospho [S614]	48.1	36.6	41	34.9	27.7	29	0.728719	-0.456565	0.0473405	down
A2ADM8	Zinc finger protein 831	Zfp831	1	1	2	1	1628	174	7.9	Phospho [S239]	48.1	52.7	46.6	36.9	40.4	41.1	0.803256	-0.316067	0.0126532	down
Q80ZJ2	Inositol-1-monophosphatase	Impa1	5	1	13	1	276	29.9	4.82	Phospho [S38]	419.1	397.3	398.9	324.3	315.1	341.1	0.806797	-0.309723	0.0016399	down
Q3TN39	Aamy domain-containing protein	Slc3a2	2	1	4	1	526	58.3	5.81	Phospho [S58]	254.4	299.1	283.1	217.8	206.3	206.6	0.753885	-0.407584	0.00727278	down
B9EKL9	Eml1 protein	Eml1	1	1	2	1	801	88	7.09	Phospho [S167]	55.1	64.3	64.4	46.3	52.2	49.8	0.806855	-0.309618	0.0284435	down
Q2M4G9	Protein inhibitor of activated STAT 1	Pias1	2	1	2	1	651	71.6	7.28	Phospho [S503]	38.6	35.8	41	28	30.8	29.9	0.768631	-0.379637	0.00655399	down
D3Z2F2	60 kDa heat shock protein, mitochondrial (Fragment)	Hspd1	6	1	1	1	202	21.5	9.8	Phospho [S70]	22.1	24.9	21.1	14.7	17	13.8	0.668135	-0.581788	0.00709217	down
Q3TQ49	Uncharacterized protein	Stam	1	1	6	1	548	59.7	4.84	Phospho [S156]	564.5	591.4	509.2	467.8	443.3	448.1	0.816287	-0.292851	0.0157941	down
Q3TL53	40S ribosomal protein S6	Rps6	4	1	4	1	249	28.7	10.77	Phospho [S236; S240]	185.2	193.9	190.1	139.1	138.5	163	0.774069	-0.369466	0.0071226	down
Q8C2D2	Uncharacterized protein	Ufd1	4	1	1	1	307	34.6	7.08	Phospho [S299]	64.9	63.4	57.6	45.8	51.8	48.3	0.784831	-0.349547	0.00917639	down
E9Q5E1	Protocadherin-19	Pcdh19	1	1	3	1	1097	120.8	5.4	Phospho [S997]	39.1	43.4	40.9	28.3	35.6	32.6	0.78201	-0.354742	0.0218135	down
A0A0U1RPU8	Protein tweety homolog	Ttyh1	2	1	8	1	354	38.9	4.69	Phospho [S353]	201.4	239.1	222.8	163	160.7	169.5	0.743555	-0.427489	0.00723565	down
A0A0N4SUL6	Ribosomal RNA small subunit methyltransferase NEP1 (Fragment)	Emg1	12	1	1	1	122	13.6	10.2	Phospho [S16]	73.4	70.6	57.6	54.8	54.1	49.3	0.784722	-0.349746	0.0487768	down
Q80TC6	Zinc finger SWIM domain-containing protein 5	Zswim5	2	1	4	1	1188	130.8	7.39	Acetyl [N-Term]; Phospho [S17]	277.5	349.9	326.2	259.4	260.2	237.4	0.793834	-0.333091	0.0440329	down
Q6GT24	Peroxiredoxin	Prdx6	5	1	1	1	224	24.8	6.37	Phospho [T44]	87.5	91.9	96.6	67	76.2	77	0.797826	-0.325854	0.0109453	down
Q3THM1	Uncharacterized protein	Uqcrc1	3	1	1	1	480	52.8	6.32	Phospho [S212]	42.4	39.1	43.8	33.5	36	32.1	0.810854	-0.302486	0.0118067	down
Q7M759	Alpha/beta hydrolase domain-containing protein 17B	Abhd17b	3	1	1	1	288	32.2	6.29	Phospho [S282]	42.7	52.4	51.4	34.7	36.1	35.2	0.723549	-0.466836	0.046127	down
G3X9I7	Zinc finger CCCH-type-containing 12B	Zc3h12b	1	1	2	1	835	93.8	7.18	Phospho [S435]	40	36.6	36.8	24.7	31.5	30.9	0.768078	-0.380676	0.0228052	down
D3YYF8	Protein FAM81A (Fragment)	Fam81a	14	1	1	1	81	9.4	9.38	Phospho [S58]	60.1	57.9	75.7	48.1	40.8	42.6	0.678885	-0.558761	0.0261639	down
G5E823	Histidine--tRNA ligase, mitochondrial	Hars2	2	1	2	1	424	48.2	8.6	Phospho [S66]	205	190.6	193.4	162.7	169.6	155.9	0.828862	-0.270795	0.00476137	down
Q8BR26	Interferon-induced transmembrane protein 10	Ifitm10	9	1	1	1	201	21.5	7.58	Phospho [S42]	11.4	9.6	12.1	7.3	6	8.6	0.661631	-0.5959	0.024205	down
Q3TPV0	Uncharacterized protein (Fragment)	Slc5a7	4	1	1	1	293	32.6	5.12	Phospho [S263]	21.4	23	23.4	16.9	19.6	15.4	0.765487	-0.385551	0.0181164	down
A0A286YD83	Predicted gene 11549	Gm11549	25	1	1	1	63	7.3	9.54	Phospho [S49]	46.3	40.1	48.8	32.4	34.9	37.2	0.772929	-0.371592	0.0251745	down
P70310	Neurotensin receptor type 2	Ntsr2	2	1	14	1	416	46.3	9.19	Phospho [S410]	212.1	222.7	220.1	177.5	191.3	175.1	0.830508	-0.267933	0.00344879	down
Q9ESU8	Neutral amino acid transporter ASCT1	Slc1a4	5	1	1	1	532	56	5.87	Phospho [T506]	18.4	13.4	14.9	7.4	11.3	8.9	0.591006	-0.758754	0.0270096	down
Q3UMI9	Uncharacterized protein (Fragment)	Cand1	1	1	3	1	700	77.9	5.54	Phospho [S140]	227.6	261.6	252.2	180.2	160.4	189.2	0.714594	-0.484804	0.00596475	down
Q9DCC8	Mitochondrial import receptor subunit TOM20 homolog	Tomm20	9	1	2	1	145	16.3	8.6	Phospho [S138]	128.3	112.2	124.9	103.9	94.5	105.4	0.831418	-0.266355	0.0263041	down
Q9DCD0	6-phosphogluconate dehydrogenase, decarboxylating	Pgd	3	1	1	1	483	53.2	7.23	Phospho [S37]	41.3	38.5	46.3	35.9	32.5	32.3	0.798573	-0.324505	0.0298371	down
A6X919	Probable C-mannosyltransferase DPY19L1	Dpy19l1	1	1	2	1	746	84.1	9.16	Phospho [S46]	58.1	60.8	53.7	38.7	39.8	45.9	0.720742	-0.472446	0.0062133	down
Q8CHT1	Ephexin-1	Ngef	1	1	6	1	710	82.1	5.99	Phospho [S606]	224.8	216.3	210.8	149.9	154.2	165.7	0.720663	-0.472604	0.000621937	down
Q9ERZ3	Muscarinic acetylcholine receptor M3	Chrm3	1	1	1	1	589	66.2	9.07	Phospho [S577]	171.9	136.8	141.6	100.5	97.8	113.4	0.692205	-0.530728	0.0182817	down
Q91YL3	Uridine-cytidine kinase-like 1	Uckl1	2	1	4	1	548	60.8	7.15	Phospho [T53; S56]	44.8	45.5	45.5	39.6	33.8	33.8	0.789396	-0.341179	0.0370804	down
P70698	CTP synthase 1	Ctps1	1	1	2	1	591	66.6	6.58	Phospho [S562]	60	71.5	65.9	48.7	47.4	50.1	0.740628	-0.433179	0.00746801	down
Q9Z277	Tyrosine-protein kinase BAZ1B	Baz1b	1	1	1	1	1479	170.5	8.6	Phospho [S1338]	43.8	42.3	41.2	30.3	33.1	37.3	0.791045	-0.338169	0.0150062	down
Q3TAF0	Tr-type G domain-containing protein	Eefsec	1	1	4	1	583	63.6	8.4	Phospho [T532]	330.9	427.3	412.4	257.3	281.8	305.7	0.721681	-0.470566	0.0303545	down
A0A3B2WC92	Spastin	Spast	2	1	1	1	581	62.7	9.76	Phospho [S562]	53.2	48.4	50	41	44.5	40.4	0.830475	-0.267991	0.0108301	down
Q05BP5	Aktip protein (Fragment)	Aktip	4	1	2	1	288	32.7	9.83	Phospho [S30]	75.3	93.9	79.6	63.4	63.5	70.2	0.792203	-0.336059	0.0465924	down
B7ZWL4	Fam179b protein	Togaram1	1	1	2	1	1776	194.8	8.4	Phospho [S945]	88.7	73.3	79.4	67.4	58	60.2	0.768848	-0.379229	0.0247062	down
D3Z1F6	SNF-related serine/threonine-protein kinase (Fragment)	Snrk	1	1	1	1	411	46.3	6.76	Phospho [S362]	109.7	96.7	99.4	80.3	80.5	74.3	0.768803	-0.379314	0.00611688	down
